# Supplementary material for: MUTE drives asymmetric divisions to form stomatal subsidiary cells in Crassulaceae succulents
Source: Sci Adv. 2026 Mar 25;12(13):eaeb8145. doi: 10.1126/sciadv.aeb8145 (PMC13015906; doi:10.1126/sciadv.aeb8145)
Supplement: Supplementary file 2 — Tables S2 to S4 [file sciadv.aeb8145_tables_s2_to_s4.zip]

Archive with 3 entries (3 files):
- sciadv.aeb8145_table_s2.xlsx
- sciadv.aeb8145_table_s3.xlsx
- sciadv.aeb8145_table_s4.xlsx
