# Supplementary material for: MUTE drives asymmetric divisions to form stomatal subsidiary cells in Crassulaceae succulents
Source: Sci Adv. 2026 Mar 25;12(13):eaeb8145. doi: 10.1126/sciadv.aeb8145 (PMC13015906; doi:10.1126/sciadv.aeb8145)
Supplement: Supplementary file 2 — Tables S2 to S4 [file sciadv.aeb8145_tables_s2_to_s4.zip › sciadv.aeb8145_table_s3.xlsx]

## Sheet: DESeq2_all_genes
gene_id	baseMean	log2FoldChange	lfcSE	stat	pvalue	padj	info	diffexpressed	WT_meanTPM	OE_meanTPM
KlGene000001	0						ID=KlGene000001;Name=KlGene000001;Alias=maker-Kl00001-augustus-gene-0.12;Note=Protein of unknown function;	NO	0	0
KlGene000002	0						ID=KlGene000002;Name=KlGene000002;Alias=maker-Kl00001-augustus-gene-0.13;Note=Protein of unknown function;	NO	0	0
KlGene000003	270.876	-0.0423985	0.332496	-0.127516	0.898532	0.938275	ID=KlGene000003;Name=KlGene000003;Alias=maker-Kl00001-augustus-gene-0.21;Note=Similar to HSFA8: Heat stress transcription factor A-8 (Arabidopsis thaliana);Dbxref=InterPro:IPR000232,InterPro:IPR036390,PRINTS:PR00056,Pfam:PF00447,SUPERFAMILY:SSF46785;Ontology_term=GO:0003700,GO:0005634,GO:0006355,GO:0043565;	NO	7.06939	8.52288
KlGene000005	244.693	0.794941	0.330438	2.40572	0.0161408	0.0509908	ID=KlGene000005;Name=KlGene000005;Alias=maker-Kl00001-augustus-gene-0.14;Note=Similar to VAR3: Zinc finger protein VAR3%2C chloroplastic (Arabidopsis thaliana);Dbxref=InterPro:IPR001876,InterPro:IPR036443,Pfam:PF00641,SUPERFAMILY:SSF90209;	NO	5.62348	12.0873
KlGene000006	841.27	0.855902	0.235185	3.63928	0.000273404	0.00183438	ID=KlGene000006;Name=KlGene000006;Alias=maker-Kl00001-augustus-gene-0.15;Note=Protein of unknown function;Dbxref=InterPro:IPR007656,Pfam:PF04576;	NO	16.1927	35.8526
KlGene000009	1.85148	-3.2234	1.72977	-1.86349	0.0623938	0.144836	ID=KlGene000009;Name=KlGene000009;Alias=maker-Kl00001-augustus-gene-0.16;Note=Similar to WOX1: WUSCHEL-related homeobox 1 (Arabidopsis thaliana);Dbxref=CDD:cd00086,InterPro:IPR001356,InterPro:IPR009057,Pfam:PF00046,SUPERFAMILY:SSF46689;Ontology_term=GO:0003677;	NO	0.167111	0.0222039
KlGene000010	511.656	0.247271	0.204768	1.20756	0.227215	0.374363	ID=KlGene000010;Name=KlGene000010;Alias=maker-Kl00001-augustus-gene-0.22;Note=Similar to PAHX: Phytanoyl-CoA dioxygenase (Arabidopsis thaliana);Dbxref=InterPro:IPR008775,Pfam:PF05721,SUPERFAMILY:SSF51197;	NO	7.79214	11.2603
KlGene000011	468.422	0.753711	0.16492	4.57015	4.87376e-06	5.71033e-05	ID=KlGene000011;Name=KlGene000011;Alias=maker-Kl00001-augustus-gene-0.17;Note=Similar to udkC: Uridine-cytidine kinase C (Dictyostelium discoideum);Dbxref=CDD:cd02028,InterPro:IPR006083,InterPro:IPR027417,InterPro:IPR033469,Pfam:PF00485,SUPERFAMILY:SSF52540,SUPERFAMILY:SSF55154;Ontology_term=GO:0005524,GO:0016301;	NO	4.6019	9.48721
KlGene000012	48.7411	0.484197	0.437265	1.10733	0.268151	0.420105	ID=KlGene000012;Name=KlGene000012;Alias=maker-Kl00001-augustus-gene-0.18;Note=Similar to NUDT25: Nudix hydrolase 25 (Arabidopsis thaliana);Dbxref=CDD:cd03671,InterPro:IPR000086,InterPro:IPR015797,InterPro:IPR020476,InterPro:IPR022927,PRINTS:PR00502,Pfam:PF00293,SUPERFAMILY:SSF55811;Ontology_term=GO:0016787;	NO	1.66586	2.81152
KlGene000013	465.461	0.473082	0.251642	1.87998	0.0601108	0.140977	ID=KlGene000013;Name=KlGene000013;Alias=maker-Kl00001-augustus-gene-0.19;Note=Similar to MPK12: Mitogen-activated protein kinase 12 (Oryza sativa subsp. japonica);Dbxref=CDD:cd07859,InterPro:IPR000719,InterPro:IPR011009,Pfam:PF00069,SUPERFAMILY:SSF56112;Ontology_term=GO:0004672,GO:0005524,GO:0006468;	NO	9.41445	16.0656
KlGene000014	319.208	0.272821	0.289827	0.941323	0.346539	0.503112	ID=KlGene000014;Name=KlGene000014;Alias=maker-Kl00001-augustus-gene-0.23;Note=Protein of unknown function;	NO	14.3906	21.5192
KlGene000015	1625.73	1.74402	0.223128	7.81624	5.44255e-15	4.2663e-13	ID=KlGene000015;Name=KlGene000015;Alias=maker-Kl00001-augustus-gene-0.20;Note=Similar to PIN7: Auxin efflux carrier component 7 (Arabidopsis thaliana);Dbxref=InterPro:IPR004776,InterPro:IPR014024,Pfam:PF03547,TIGRFAM:TIGR00946;Ontology_term=GO:0016021,GO:0055085;	UP	17.0176	69.6832
KlGene000016	1213.21	0.458879	0.193857	2.3671	0.0179279	0.0555724	ID=KlGene000016;Name=KlGene000016;Alias=augustus_masked-Kl00001-processed-gene-1.0;Note=Similar to QPT: Nicotinate-nucleotide pyrophosphorylase [carboxylating]%2C chloroplastic (Arabidopsis thaliana);Dbxref=CDD:cd01572,InterPro:IPR002638,InterPro:IPR004393,InterPro:IPR022412,InterPro:IPR036068,Pfam:PF01729,Pfam:PF02749,SUPERFAMILY:SSF51690,SUPERFAMILY:SSF54675,TIGRFAM:TIGR00078;Ontology_term=GO:0…	NO	27.8202	46.6694
KlGene000017	440.457	-0.10766	0.239776	-0.449004	0.653428	0.769806	ID=KlGene000017;Name=KlGene000017;Alias=maker-Kl00001-augustus-gene-1.17;Note=Similar to FAB1C: Putative 1-phosphatidylinositol-3-phosphate 5-kinase FAB1C (Arabidopsis thaliana);Dbxref=CDD:cd03334,InterPro:IPR002423,InterPro:IPR002498,InterPro:IPR027409,InterPro:IPR027410,Pfam:PF00118,Pfam:PF01504,SUPERFAMILY:SSF52029,SUPERFAMILY:SSF54849,SUPERFAMILY:SSF56104;Ontology_term=GO:0005524,GO:0016307,G…	NO	5.48434	6.20877
KlGene000018	26.0628	2.45126	0.825807	2.96832	0.00299433	0.0133056	ID=KlGene000018;Name=KlGene000018;Alias=maker-Kl00001-augustus-gene-1.23;Note=Similar to At1g66480: Uncharacterized protein At1g66480 (Arabidopsis thaliana);Dbxref=InterPro:IPR025322,Pfam:PF14009;	UP	0.521134	3.68259
KlGene000019	6.03134	-0.332352	0.90887	-0.365676	0.714607	0.814429	ID=KlGene000019;Name=KlGene000019;Alias=maker-Kl00001-augustus-gene-1.24;Note=Similar to MYB4: Transcription repressor MYB4 (Arabidopsis thaliana);Dbxref=CDD:cd00167,InterPro:IPR001005,InterPro:IPR009057,Pfam:PF00249,SUPERFAMILY:SSF46689;Ontology_term=GO:0003677;	NO	0.405105	0.401017
KlGene000020	24.3447	2.78101	0.699626	3.97499	7.03823e-05	0.000579122	ID=KlGene000020;Name=KlGene000020;Alias=maker-Kl00001-augustus-gene-1.25;Note=Similar to HIPP26: Heavy metal-associated isoprenylated plant protein 26 (Arabidopsis thaliana);Dbxref=CDD:cd00371,InterPro:IPR006121,InterPro:IPR036163,Pfam:PF00403,SUPERFAMILY:SSF55008;Ontology_term=GO:0030001,GO:0046872;	UP	0.392781	3.22064
KlGene000021	0.103613	0.675861	3.81695	0.177068	0.859455		ID=KlGene000021;Name=KlGene000021;Alias=augustus_masked-Kl00001-processed-gene-1.2;Note=Similar to FLA20: Putative fasciclin-like arabinogalactan protein 20 (Arabidopsis thaliana);Dbxref=InterPro:IPR000782,InterPro:IPR036378,Pfam:PF02469,SUPERFAMILY:SSF82153;	NO	0	0.0289262
KlGene000022	68.1346	-0.723958	0.32339	-2.23865	0.0251786	0.0725663	ID=KlGene000022;Name=KlGene000022;Alias=augustus_masked-Kl00001-processed-gene-1.13;Note=Similar to At1g71060: Pentatricopeptide repeat-containing protein At1g71060%2C mitochondrial (Arabidopsis thaliana);Dbxref=InterPro:IPR002885,Pfam:PF01535,Pfam:PF13041,TIGRFAM:TIGR00756;	NO	4.56667	3.38521
KlGene000024	388.771	2.03088	0.292552	6.94194	3.8676e-12	1.85861e-10	ID=KlGene000024;Name=KlGene000024;Alias=maker-Kl00001-augustus-gene-1.18;Note=Protein of unknown function;	UP	4.83995	23.8203
KlGene000025	110.033	-0.475082	0.266614	-1.78191	0.0747637	0.166014	ID=KlGene000025;Name=KlGene000025;Alias=maker-Kl00001-augustus-gene-1.19;Note=Similar to MARCH2: E3 ubiquitin-protein ligase MARCH2 (Bos taurus);Dbxref=CDD:cd16495,InterPro:IPR011016,InterPro:IPR022143,Pfam:PF12428,Pfam:PF12906,SUPERFAMILY:SSF57850;Ontology_term=GO:0008270;	NO	3.74508	3.29194
KlGene000026	0.307545	-0.0454717	3.81695	-0.0119131	0.990495		ID=KlGene000026;Name=KlGene000026;Alias=augustus_masked-Kl00001-processed-gene-1.6;Note=Protein of unknown function;	NO	0.0409191	0.0574287
KlGene000027	367.566	1.66823	0.466273	3.57778	0.000346522	0.00223258	ID=KlGene000027;Name=KlGene000027;Alias=augustus_masked-Kl00001-processed-gene-1.14;Note=Protein of unknown function;Dbxref=InterPro:IPR025322,Pfam:PF14009;	UP	13.8949	53.5835
KlGene000028	0						ID=KlGene000028;Name=KlGene000028;Alias=maker-Kl00001-augustus-gene-1.27;Note=Protein of unknown function;	NO	0	0
KlGene000030	12.7305	0.823057	0.711659	1.15653	0.247463	0.397207	ID=KlGene000030;Name=KlGene000030;Alias=maker-Kl00001-augustus-gene-1.21;Note=Similar to ASF1A: Probable histone chaperone ASF1A (Arabidopsis thaliana);Dbxref=InterPro:IPR006818,InterPro:IPR036747,Pfam:PF04729,SUPERFAMILY:SSF101546;Ontology_term=GO:0005634,GO:0006333;	NO	0.403431	0.882591
KlGene000031	4.24646	2.959	1.10916	2.66778	0.00763553	0.0282249	ID=KlGene000031;Name=KlGene000031;Alias=maker-Kl00001-augustus-gene-1.22;Note=Similar to DTXL3: MATE efflux family protein 7 (Arabidopsis thaliana);Dbxref=CDD:cd13132,InterPro:IPR002528,Pfam:PF01554,TIGRFAM:TIGR00797;Ontology_term=GO:0006855,GO:0015238,GO:0015297,GO:0016020,GO:0055085;	UP	0.0308938	0.286322
KlGene000032	315.096	0.100452	0.22794	0.440693	0.659435	0.773862	ID=KlGene000032;Name=KlGene000032;Alias=maker-Kl00001-augustus-gene-2.29;Note=Similar to FBA3: Probable fructose-bisphosphate aldolase 3%2C chloroplastic (Arabidopsis thaliana);Dbxref=CDD:cd00948,InterPro:IPR000741,Pfam:PF00274,SUPERFAMILY:SSF51569;Ontology_term=GO:0004332,GO:0006096;	NO	10.6404	13.8369
KlGene000033	0.263609	-0.0454717	3.81695	-0.0119131	0.990495		ID=KlGene000033;Name=KlGene000033;Alias=maker-Kl00001-augustus-gene-2.22;Note=Protein of unknown function;	NO	0.00385962	0.00607936
KlGene000034	11.5972	1.9044	1.01684	1.87286	0.0610882	0.142753	ID=KlGene000034;Name=KlGene000034;Alias=augustus_masked-Kl00001-processed-gene-2.2;Note=Similar to RHA2B: Probable E3 ubiquitin-protein ligase RHA2B (Arabidopsis thaliana);Dbxref=InterPro:IPR001841,Pfam:PF13639,SUPERFAMILY:SSF57850;	NO	1.16185	5.15769
KlGene000035	2.62568	0.673223	1.59285	0.422652	0.672549	0.783284	ID=KlGene000035;Name=KlGene000035;Alias=augustus_masked-Kl00001-processed-gene-2.11;Note=Protein of unknown function;	NO	0.624369	1.23249
KlGene000036	148.184	-0.238576	0.325455	-0.733053	0.463526	0.614695	ID=KlGene000036;Name=KlGene000036;Alias=augustus_masked-Kl00001-processed-gene-2.3;Note=Protein of unknown function;Dbxref=InterPro:IPR025287,InterPro:IPR032872,Pfam:PF13947,Pfam:PF14380;Ontology_term=GO:0030247;	NO	3.52288	3.6682
KlGene000038	5.78389	0.491481	0.970733	0.506299	0.612647	0.739156	ID=KlGene000038;Name=KlGene000038;Alias=maker-Kl00001-augustus-gene-2.30;Note=Similar to At1g68200: Zinc finger CCCH domain-containing protein 15 (Arabidopsis thaliana);Dbxref=InterPro:IPR000571,InterPro:IPR036855,Pfam:PF00642,SUPERFAMILY:SSF90229;Ontology_term=GO:0046872;	NO	0.142944	0.239543
KlGene000039	1475.65	-0.240355	0.47006	-0.511329	0.609121	0.736395	ID=KlGene000039;Name=KlGene000039;Alias=maker-Kl00001-augustus-gene-2.31;Note=Similar to BAT1: Amino-acid permease BAT1 homolog (Oryza sativa subsp. japonica);Dbxref=InterPro:IPR002293,InterPro:IPR004756,Pfam:PF13520,TIGRFAM:TIGR00907;Ontology_term=GO:0006865,GO:0016020,GO:0016021,GO:0022857,GO:0055085;	NO	27.8964	28.2487
KlGene000040	1248.93	0.183068	0.285795	0.640557	0.52181	0.664734	ID=KlGene000040;Name=KlGene000040;Alias=augustus_masked-Kl00001-processed-gene-2.4;Note=Similar to MKK7: Mitogen-activated protein kinase kinase 7 (Arabidopsis thaliana);Dbxref=CDD:cd06623,InterPro:IPR000719,InterPro:IPR001245,InterPro:IPR011009,PRINTS:PR00109,Pfam:PF00069,SUPERFAMILY:SSF56112;Ontology_term=GO:0004672,GO:0005524,GO:0006468;	NO	114.082	157.405
KlGene000041	0						ID=KlGene000041;Name=KlGene000041;Alias=maker-Kl00001-augustus-gene-2.33;Note=Similar to LPP3: Putative lipid phosphate phosphatase 3%2C chloroplastic (Arabidopsis thaliana);Dbxref=CDD:cd03390,InterPro:IPR000326,InterPro:IPR036938,Pfam:PF01569,SUPERFAMILY:SSF48317;	NO	0	0
KlGene000042	804.726	0.0315755	0.246057	0.128326	0.897891	0.937801	ID=KlGene000042;Name=KlGene000042;Alias=maker-Kl00001-augustus-gene-2.24;Note=Protein of unknown function;Dbxref=CDD:cd06410,InterPro:IPR000270,Pfam:PF00564,SUPERFAMILY:SSF54277;Ontology_term=GO:0005515;	NO	23.9012	29.7484
KlGene000044	199.583	1.49271	0.341526	4.37071	1.23845e-05	0.000128374	ID=KlGene000044;Name=KlGene000044;Alias=maker-Kl00001-augustus-gene-2.25;Note=Similar to At1g68410: Probable protein phosphatase 2C 15 (Arabidopsis thaliana);Dbxref=CDD:cd00143,InterPro:IPR001932,InterPro:IPR036457,Pfam:PF00481,SUPERFAMILY:SSF81606;Ontology_term=GO:0003824;	UP	2.9536	10.3266
KlGene000045	889.974	-0.186366	0.117966	-1.57983	0.114147	0.227108	ID=KlGene000045;Name=KlGene000045;Alias=maker-Kl00001-augustus-gene-2.34;Note=Similar to lactb2: Beta-lactamase-like protein 2 (Xenopus tropicalis);Dbxref=InterPro:IPR001279,InterPro:IPR036866,Pfam:PF00753,SUPERFAMILY:SSF56281;	NO	22.6861	24.4057
KlGene000046	1360.57	-0.084768	0.189952	-0.446261	0.655409	0.770985	ID=KlGene000046;Name=KlGene000046;Alias=maker-Kl00001-augustus-gene-2.26;Note=Similar to SPAC2F3.16: Uncharacterized RING finger protein C2F3.16 (Schizosaccharomyces pombe (strain 972 / ATCC 24843));Dbxref=CDD:cd12108,CDD:cd16464,InterPro:IPR001841,InterPro:IPR008913,InterPro:IPR012312,InterPro:IPR037274,InterPro:IPR037275,InterPro:IPR039512,Pfam:PF01814,Pfam:PF05495,Pfam:PF13639,Pfam:PF14599,SUP…	NO	20.7223	24.0989
KlGene000047	8.01368	0.930298	0.991447	0.938323	0.348078	0.504548	ID=KlGene000047;Name=KlGene000047;Alias=augustus_masked-Kl00001-processed-gene-2.18;Note=Protein of unknown function;	NO	0.641681	1.5558
KlGene000048	42.4975	0.412204	0.442672	0.931172	0.351765	0.508164	ID=KlGene000048;Name=KlGene000048;Alias=augustus_masked-Kl00001-processed-gene-2.19;Note=Similar to DET2: Steroid 5-alpha-reductase DET2 (Gossypium hirsutum);Dbxref=InterPro:IPR001104,Pfam:PF02544;Ontology_term=GO:0005737,GO:0006629,GO:0016021,GO:0016627;	NO	4.53388	7.52576
KlGene000049	0.149475	-1.00725	3.81695	-0.26389	0.791865		ID=KlGene000049;Name=KlGene000049;Alias=maker-Kl00001-augustus-gene-2.35;Note=Similar to MYB305: Myb-related protein 305 (Antirrhinum majus);Dbxref=CDD:cd00167,InterPro:IPR001005,InterPro:IPR009057,Pfam:PF00249,SUPERFAMILY:SSF46689;Ontology_term=GO:0003677;	NO	0.0242755	0
KlGene000050	0						ID=KlGene000050;Name=KlGene000050;Alias=maker-Kl00001-augustus-gene-2.27;Note=Similar to BHLH75: Transcription factor bHLH75 (Arabidopsis thaliana);Dbxref=CDD:cd00083,InterPro:IPR011598,InterPro:IPR036638,Pfam:PF00010,SUPERFAMILY:SSF47459;Ontology_term=GO:0046983;	NO	0	0
KlGene000051	8.95385	3.52683	1.47573	2.38988	0.0168539	0.0528457	ID=KlGene000051;Name=KlGene000051;Alias=maker-Kl00001-augustus-gene-2.36;Note=Protein of unknown function;	UP	0.0712639	1.07215
KlGene000052	186.995	-0.84189	0.238286	-3.5331	0.000410711	0.00258109	ID=KlGene000052;Name=KlGene000052;Alias=maker-Kl00001-augustus-gene-2.28;Note=Protein of unknown function;Dbxref=CDD:cd00586,InterPro:IPR006683,InterPro:IPR029069,Pfam:PF03061,SUPERFAMILY:SSF54637;	NO	9.75053	6.69867
KlGene000053	7.93884	6.5446	1.40732	4.6504	3.31297e-06	4.07453e-05	ID=KlGene000053;Name=KlGene000053;Alias=augustus_masked-Kl00001-processed-gene-2.10;Note=Protein of unknown function;	UPUP	0	2.59394
KlGene000054	0.913432	2.48997	2.64316	0.942042	0.346171	0.502731	ID=KlGene000054;Name=KlGene000054;Alias=augustus_masked-Kl00001-processed-gene-3.11;Note=Protein of unknown function;Dbxref=InterPro:IPR008889,Pfam:PF05678;	NO	0.0328327	0.327598
KlGene000055	0.281269	1.70271	3.76035	0.452807	0.650688		ID=KlGene000055;Name=KlGene000055;Alias=augustus_masked-Kl00001-processed-gene-3.12;Note=Similar to Adenylate isopentenyltransferase (Humulus lupulus);Dbxref=InterPro:IPR018022,InterPro:IPR027417,Pfam:PF01715,SUPERFAMILY:SSF52540;Ontology_term=GO:0008033;	NO	0	0.088239
KlGene000056	0.158033	-1.00725	3.81695	-0.26389	0.791865		ID=KlGene000056;Name=KlGene000056;Alias=maker-Kl00001-augustus-gene-3.6;Note=Similar to APK2B: Protein kinase 2B%2C chloroplastic (Arabidopsis thaliana);	NO	0.0143405	0
KlGene000057	392.006	0.570137	0.253082	2.25277	0.0242736	0.070491	ID=KlGene000057;Name=KlGene000057;Alias=maker-Kl00001-augustus-gene-3.0;Note=Protein of unknown function;	NO	13.7871	25.4048
KlGene000058	203499	-0.850628	0.257836	-3.29911	0.000969933	0.00531593	ID=KlGene000058;Name=KlGene000058;Alias=maker-Kl00001-augustus-gene-3.7;Note=Similar to RBCS1: Ribulose bisphosphate carboxylase small chain%2C chloroplastic (Fagus crenata);Dbxref=CDD:cd03527,InterPro:IPR000894,InterPro:IPR024680,InterPro:IPR024681,InterPro:IPR036385,PRINTS:PR00152,Pfam:PF00101,Pfam:PF12338,SUPERFAMILY:SSF55239;	NO	21855.7	14771.4
KlGene000059	19.5653	0.408965	0.647245	0.631856	0.527481	0.670252	ID=KlGene000059;Name=KlGene000059;Alias=augustus_masked-Kl00001-processed-gene-3.15;Note=Protein of unknown function;	NO	5.89216	9.47794
KlGene000060	122.727	9.76647	1.80617	5.40728	6.39881e-08	1.26637e-06	ID=KlGene000060;Name=KlGene000060;Alias=maker-Kl00001-augustus-gene-3.8;Note=Similar to COL16: Zinc finger protein CONSTANS-LIKE 16 (Arabidopsis thaliana);Dbxref=CDD:cd00021,InterPro:IPR000315,InterPro:IPR010402,Pfam:PF00643,Pfam:PF06203;Ontology_term=GO:0005515,GO:0005622,GO:0008270;	UPUP	0.0122494	15.8073
KlGene000061	1076.55	0.36456	0.238513	1.52847	0.126395	0.245361	ID=KlGene000061;Name=KlGene000061;Alias=augustus_masked-Kl00001-processed-gene-3.24;Note=Similar to ERF118: Ethylene-responsive transcription factor ERF118 (Arabidopsis thaliana);Dbxref=CDD:cd00018,InterPro:IPR001471,InterPro:IPR016177,PRINTS:PR00367,Pfam:PF00847,SUPERFAMILY:SSF54171;Ontology_term=GO:0003677,GO:0003700,GO:0006355;	NO	42.4233	67.0496
KlGene000062	280.553	1.37441	0.546487	2.515	0.0119033	0.0401401	ID=KlGene000062;Name=KlGene000062;Alias=augustus_masked-Kl00001-processed-gene-3.16;Note=Protein of unknown function;	UP	48.0086	158.708
KlGene000063	343.035	-1.5779	0.386952	-4.07777	4.54699e-05	0.000396524	ID=KlGene000063;Name=KlGene000063;Alias=augustus_masked-Kl00001-processed-gene-3.17;Note=Protein of unknown function;	DOWN	90.5481	38.0205
KlGene000064	2485.23	0.318512	0.130904	2.43318	0.0149671	0.0480793	ID=KlGene000064;Name=KlGene000064;Alias=maker-Kl00001-augustus-gene-3.1;Note=Similar to RAD23C: Ubiquitin receptor RAD23c (Arabidopsis thaliana);Dbxref=CDD:cd14379,InterPro:IPR000626,InterPro:IPR004806,InterPro:IPR009060,InterPro:IPR015360,InterPro:IPR015940,InterPro:IPR029071,InterPro:IPR036353,PRINTS:PR01839,Pfam:PF00240,Pfam:PF00627,Pfam:PF09280,SUPERFAMILY:SSF101238,SUPERFAMILY:SSF46934,SUPER…	NO	52.169	79.9503
KlGene000065	48585.6	-1.40144	0.266481	-5.25906	1.44797e-07	2.60082e-06	ID=KlGene000065;Name=KlGene000065;Alias=maker-Kl00001-augustus-gene-3.2;Note=Similar to NPF3.1: Protein NRT1/ PTR FAMILY 3.1 (Arabidopsis thaliana);Dbxref=CDD:cd06174,InterPro:IPR000109,InterPro:IPR020846,InterPro:IPR036259,Pfam:PF00854,SUPERFAMILY:SSF103473;Ontology_term=GO:0016020,GO:0022857,GO:0055085;	DOWN	2104.01	976.756
KlGene000066	1037.14	-0.407526	0.159694	-2.55192	0.010713	0.0369461	ID=KlGene000066;Name=KlGene000066;Alias=maker-Kl00001-augustus-gene-3.10;Note=Similar to LTA2: Dihydrolipoyllysine-residue acetyltransferase component 4 of pyruvate dehydrogenase complex%2C chloroplastic (Arabidopsis thaliana);Dbxref=CDD:cd06849,InterPro:IPR000089,InterPro:IPR001078,InterPro:IPR004167,InterPro:IPR011053,InterPro:IPR036625,Pfam:PF00198,Pfam:PF00364,Pfam:PF02817,SUPERFAMILY:SSF4700…	NO	53.9369	49.6822
KlGene000067	385.878	0.359088	0.172471	2.08202	0.037341	0.0983629	ID=KlGene000067;Name=KlGene000067;Alias=maker-Kl00001-augustus-gene-3.3;Note=Protein of unknown function;Dbxref=InterPro:IPR008395,Pfam:PF05641;	NO	9.95016	15.6252
KlGene000068	149.401	2.08467	0.645056	3.23176	0.00123031	0.00646472	ID=KlGene000068;Name=KlGene000068;Alias=maker-Kl00001-augustus-gene-3.5;Note=Protein of unknown function;	UP	1.97222	9.80763
KlGene000069	419.016	2.03728	0.328342	6.20475	5.47848e-10	1.68305e-08	ID=KlGene000069;Name=KlGene000069;Alias=maker-Kl00001-augustus-gene-4.0;Note=Protein of unknown function;	UP	3.63835	18.6185
KlGene000070	5749.19	-0.163065	0.286111	-0.569936	0.568721	0.704886	ID=KlGene000070;Name=KlGene000070;Alias=augustus_masked-Kl00001-processed-gene-4.17;Note=Similar to ALMT4: Aluminum-activated malate transporter 4 (Arabidopsis thaliana);Dbxref=InterPro:IPR020966,Pfam:PF11744;Ontology_term=GO:0015743;	NO	95.5908	105.799
KlGene000071	5.86018	1.68999	0.788306	2.14382	0.032047	0.0872989	ID=KlGene000071;Name=KlGene000071;Alias=augustus_masked-Kl00001-processed-gene-4.20;Note=Similar to CXE6: Probable carboxylesterase 6 (Arabidopsis thaliana);Dbxref=InterPro:IPR013094,InterPro:IPR029058,Pfam:PF07859,SUPERFAMILY:SSF53474;Ontology_term=GO:0016787;	UP	0.257911	1.01339
KlGene000073	243.657	0.133696	0.3587	0.372725	0.709353	0.810379	ID=KlGene000073;Name=KlGene000073;Alias=maker-Kl00001-augustus-gene-4.6;Note=Similar to DDB_G0274487: CTL-like protein DDB_G0274487 (Dictyostelium discoideum);Dbxref=InterPro:IPR007603,Pfam:PF04515;	NO	7.173	9.54691
KlGene000074	0						ID=KlGene000074;Name=KlGene000074;Alias=maker-Kl00001-augustus-gene-4.7;Note=Protein of unknown function;	NO	0	0
KlGene000075	841.743	0.0840365	0.130527	0.643827	0.519688	0.66295	ID=KlGene000075;Name=KlGene000075;Alias=maker-Kl00001-augustus-gene-4.8;Note=Similar to MED25: Mediator of RNA polymerase II transcription subunit 25 (Arabidopsis thaliana);Dbxref=InterPro:IPR003769,InterPro:IPR014719,InterPro:IPR021419,Pfam:PF02617,Pfam:PF11265,SUPERFAMILY:SSF54736;Ontology_term=GO:0030163;	NO	8.7772	11.4095
KlGene000076	0						ID=KlGene000076;Name=KlGene000076;Alias=augustus_masked-Kl00001-processed-gene-4.25;Note=Similar to SPL8: Squamosa promoter-binding-like protein 8 (Arabidopsis thaliana);Dbxref=InterPro:IPR004333,InterPro:IPR036893,Pfam:PF03110,SUPERFAMILY:SSF103612;Ontology_term=GO:0003677,GO:0005634;	NO	0	0
KlGene000077	56.9616	-0.225595	0.29271	-0.770713	0.440877	0.594502	ID=KlGene000077;Name=KlGene000077;Alias=maker-Kl00001-augustus-gene-4.10;Note=Similar to clpS: ATP-dependent Clp protease adapter protein ClpS (Synechococcus elongatus (strain PCC 7942));Dbxref=InterPro:IPR003769,InterPro:IPR014719,Pfam:PF02617,SUPERFAMILY:SSF54736;Ontology_term=GO:0030163;	NO	3.7541	3.92352
KlGene000078	946.829	0.00701318	0.199738	0.0351119	0.97199	0.983736	ID=KlGene000078;Name=KlGene000078;Alias=augustus_masked-Kl00001-processed-gene-4.27;Note=Similar to MED25: Mediator of RNA polymerase II transcription subunit 25 (Arabidopsis thaliana);Dbxref=InterPro:IPR021419,Pfam:PF11265;	NO	14.4554	17.9432
KlGene000079	19.3666	2.13749	0.887241	2.40915	0.0159899	0.0506267	ID=KlGene000079;Name=KlGene000079;Alias=maker-Kl00001-augustus-gene-4.4;Note=Protein of unknown function;Dbxref=InterPro:IPR036866,Pfam:PF13483,SUPERFAMILY:SSF56281;	UP	0.31466	1.78833
KlGene000080	1993.82	2.5172	0.391361	6.43192	1.26e-10	4.56482e-09	ID=KlGene000080;Name=KlGene000080;Alias=maker-Kl00001-augustus-gene-4.12;Note=Similar to BOA: Transcription factor BOA (Arabidopsis thaliana);Dbxref=InterPro:IPR001005,InterPro:IPR006447,InterPro:IPR009057,Pfam:PF00249,SUPERFAMILY:SSF46689,TIGRFAM:TIGR01557;Ontology_term=GO:0003677;	UP	26.6437	190.667
KlGene000081	172.174	6.51065	0.486294	13.3883	7.07849e-41	1.19937e-37	ID=KlGene000081;Name=KlGene000081;Alias=augustus_masked-Kl00001-processed-gene-4.29;Note=Similar to RAV1: AP2/ERF and B3 domain-containing transcription factor RAV1 (Arabidopsis thaliana);Dbxref=CDD:cd00018,CDD:cd10017,InterPro:IPR001471,InterPro:IPR003340,InterPro:IPR015300,InterPro:IPR016177,PRINTS:PR00367,Pfam:PF00847,Pfam:PF02362,SUPERFAMILY:SSF101936,SUPERFAMILY:SSF54171;Ontology_term=GO:000…	UPUP	0.362671	39.4451
KlGene000082	44.0516	1.73749	0.424674	4.09136	4.2885e-05	0.000376495	ID=KlGene000082;Name=KlGene000082;Alias=maker-Kl00001-augustus-gene-4.13;Note=Similar to NAC008: NAC domain-containing protein 8 (Arabidopsis thaliana);Dbxref=InterPro:IPR036093,SUPERFAMILY:SSF101941;Ontology_term=GO:0003677,GO:0006355;	UP	0.908457	3.72708
KlGene000083	99.6195	0.117594	0.301031	0.390637	0.696065	0.801141	ID=KlGene000083;Name=KlGene000083;Alias=maker-Kl00001-augustus-gene-4.14;Note=Similar to BHLH30: Transcription factor bHLH30 (Arabidopsis thaliana);Dbxref=CDD:cd00083,InterPro:IPR011598,InterPro:IPR036638,Pfam:PF00010,SUPERFAMILY:SSF47459;Ontology_term=GO:0046983;	NO	3.52219	4.67077
KlGene000084	19.3401	4.74356	0.997901	4.75353	1.99894e-06	2.63972e-05	ID=KlGene000084;Name=KlGene000084;Alias=augustus_masked-Kl00001-processed-gene-4.31;Note=Protein of unknown function;	UP	0.374632	11.9708
KlGene000085	1.77821	-0.625729	1.65972	-0.377008	0.706167	0.808137	ID=KlGene000085;Name=KlGene000085;Alias=augustus_masked-Kl00001-processed-gene-4.19;Note=Similar to CLE12: CLAVATA3/ESR (CLE)-related protein 12 (Arabidopsis thaliana);	NO	0.616928	0.498912
KlGene000086	17559.6	0.32542	0.0978088	3.3271	0.00087754	0.00489109	ID=KlGene000086;Name=KlGene000086;Alias=maker-Kl00001-augustus-gene-5.27;Note=Similar to CHUP1: Protein CHUP1%2C chloroplastic (Arabidopsis thaliana);Dbxref=SUPERFAMILY:SSF101447;	NO	308.598	473.75
KlGene000087	63.2408	-0.266899	0.361091	-0.739147	0.459818	0.611343	ID=KlGene000087;Name=KlGene000087;Alias=maker-Kl00001-augustus-gene-5.28;Note=Similar to CYB561D: Probable transmembrane ascorbate ferrireductase 4 (Arabidopsis thaliana);Dbxref=CDD:cd08766,InterPro:IPR006593,Pfam:PF03188;	NO	2.47058	2.49732
KlGene000088	1991.06	-0.521972	0.267918	-1.94826	0.0513842	0.125273	ID=KlGene000088;Name=KlGene000088;Alias=maker-Kl00001-augustus-gene-5.29;Note=Similar to DCP5: Protein decapping 5 (Arabidopsis thaliana);Dbxref=CDD:cd01736,InterPro:IPR010920,InterPro:IPR019050,InterPro:IPR025609,Pfam:PF09532,Pfam:PF12701,SUPERFAMILY:SSF50182;	NO	41.2039	35.1757
KlGene000089	1.86778	2.02929	1.72611	1.17564	0.239738	0.388801	ID=KlGene000089;Name=KlGene000089;Alias=maker-Kl00001-augustus-gene-5.30;Note=Similar to MIZ1: Protein MIZU-KUSSEI 1 (Arabidopsis thaliana);Dbxref=InterPro:IPR006460,Pfam:PF04759;	NO	0.0907748	0.457303
KlGene000090	1484.7	0.593949	0.207997	2.85556	0.00429604	0.0177324	ID=KlGene000090;Name=KlGene000090;Alias=maker-Kl00001-augustus-gene-5.31;Note=Similar to ICMEL1: Probable isoprenylcysteine alpha-carbonyl methylesterase ICMEL1 (Arabidopsis thaliana);Dbxref=InterPro:IPR029058,SUPERFAMILY:SSF53474;	NO	24.7231	45.8573
KlGene000091	28.0734	-0.801139	0.4707	-1.70202	0.0887523	0.189121	ID=KlGene000091;Name=KlGene000091;Alias=maker-Kl00001-augustus-gene-5.32;Note=Protein of unknown function;Dbxref=PRINTS:PR01217;	NO	4.37572	3.05263
KlGene000092	243	0.855905	0.345356	2.47833	0.0132001	0.0435984	ID=KlGene000092;Name=KlGene000092;Alias=augustus_masked-Kl00001-processed-gene-5.11;Note=Similar to CML16: Probable calcium-binding protein CML16 (Arabidopsis thaliana);Dbxref=CDD:cd00051,InterPro:IPR002048,InterPro:IPR011992,Pfam:PF13499,SUPERFAMILY:SSF47473;Ontology_term=GO:0005509;	NO	34.9675	76.1035
KlGene000093	2231.25	-0.162744	0.255252	-0.637581	0.523746	0.666545	ID=KlGene000093;Name=KlGene000093;Alias=maker-Kl00001-augustus-gene-5.33;Note=Similar to PERK9: Proline-rich receptor-like protein kinase PERK9 (Arabidopsis thaliana);Dbxref=CDD:cd14066,InterPro:IPR001245,InterPro:IPR011009,Pfam:PF07714,SUPERFAMILY:SSF56112;Ontology_term=GO:0004672,GO:0006468;	NO	46.2172	50.8855
KlGene000094	196.548	0.396577	0.183181	2.16495	0.0303913	0.0838149	ID=KlGene000094;Name=KlGene000094;Alias=maker-Kl00001-augustus-gene-5.34;Note=Similar to hddc2: HD domain-containing protein 2 homolog (Dictyostelium discoideum);Dbxref=InterPro:IPR006674,Pfam:PF13023,SUPERFAMILY:SSF109604;	NO	7.57586	12.1845
KlGene000095	318.337	0.630584	0.190219	3.31504	0.000916299	0.00507598	ID=KlGene000095;Name=KlGene000095;Alias=augustus_masked-Kl00001-processed-gene-5.14;Note=Similar to Ipo9: Importin-9 (Mus musculus);Dbxref=InterPro:IPR001494,InterPro:IPR006674,InterPro:IPR016024,Pfam:PF03810,Pfam:PF13023,SUPERFAMILY:SSF109604,SUPERFAMILY:SSF48371;Ontology_term=GO:0006886,GO:0008536;	NO	2.68379	5.05643
KlGene000096	1587.11	-0.092298	0.180728	-0.510702	0.60956	0.736642	ID=KlGene000096;Name=KlGene000096;Alias=maker-Kl00001-augustus-gene-5.37;Note=Similar to AAPT1: Choline/ethanolaminephosphotransferase 1 (Arabidopsis thaliana);Dbxref=InterPro:IPR000462,Pfam:PF01066;Ontology_term=GO:0008654,GO:0016020,GO:0016780;	NO	32.7901	37.5569
KlGene000097	2286.67	1.06277	0.525668	2.02175	0.0432023	0.109646	ID=KlGene000097;Name=KlGene000097;Alias=maker-Kl00001-augustus-gene-5.21;Note=Protein of unknown function;Dbxref=InterPro:IPR012511,Pfam:PF08132;	NO	497.155	1227.28
KlGene000098	10853.3	0.706452	0.414033	1.70627	0.087958	0.187829	ID=KlGene000098;Name=KlGene000098;Alias=augustus_masked-Kl00001-processed-gene-5.4;Note=Similar to SAMDC: S-adenosylmethionine decarboxylase proenzyme (Vicia faba);Dbxref=InterPro:IPR001985,InterPro:IPR016067,Pfam:PF01536,SUPERFAMILY:SSF56276,TIGRFAM:TIGR00535;Ontology_term=GO:0004014,GO:0006597,GO:0008295;	NO	747.74	1448.61
KlGene000100	522.941	-1.29542	0.169994	-7.62038	2.52933e-14	1.80888e-12	ID=KlGene000100;Name=KlGene000100;Alias=maker-Kl00001-augustus-gene-5.22;Note=Similar to NIK2: Protein NSP-INTERACTING KINASE 2 (Arabidopsis thaliana);Dbxref=InterPro:IPR000719,InterPro:IPR001611,InterPro:IPR011009,InterPro:IPR013210,Pfam:PF00069,Pfam:PF08263,Pfam:PF13855,SUPERFAMILY:SSF52058,SUPERFAMILY:SSF56112;Ontology_term=GO:0004672,GO:0005515,GO:0005524,GO:0006468;	DOWN	22.2504	11.1296
KlGene000101	464.096	-0.025887	0.261778	-0.0988892	0.921226	0.953654	ID=KlGene000101;Name=KlGene000101;Alias=maker-Kl00001-augustus-gene-5.38;Note=Protein of unknown function;	NO	36.2377	43.5088
KlGene000102	3.70433	0.89035	1.44723	0.615211	0.538415	0.679209	ID=KlGene000102;Name=KlGene000102;Alias=maker-Kl00001-augustus-gene-5.39;Note=Protein of unknown function;	NO	0.262939	0.593037
KlGene000103	517.038	-0.417249	0.170037	-2.45387	0.014133	0.0460443	ID=KlGene000103;Name=KlGene000103;Alias=maker-Kl00001-augustus-gene-5.40;Note=Similar to At1g13580: LAG1 longevity assurance homolog 3 (Arabidopsis thaliana);Dbxref=InterPro:IPR006634,Pfam:PF03798;Ontology_term=GO:0016021;	NO	18.718	17.0599
KlGene000104	6.64041	2.27596	1.23308	1.84574	0.0649295	0.149353	ID=KlGene000104;Name=KlGene000104;Alias=augustus_masked-Kl00001-processed-gene-5.6;Note=Protein of unknown function;	NO	0.635222	3.70579
KlGene000105	1789.44	-0.22691	0.218794	-1.03709	0.299692	0.453786	ID=KlGene000105;Name=KlGene000105;Alias=augustus_masked-Kl00001-processed-gene-5.19;Note=Similar to At3g02360: 6-phosphogluconate dehydrogenase%2C decarboxylating 3 (Arabidopsis thaliana);Dbxref=InterPro:IPR006113,InterPro:IPR006114,InterPro:IPR006115,InterPro:IPR006183,InterPro:IPR008927,InterPro:IPR036291,PRINTS:PR00076,Pfam:PF00393,Pfam:PF03446,SUPERFAMILY:SSF48179,SUPERFAMILY:SSF51735,TIGRFAM…	NO	123.321	129.267
KlGene000106	0.183664	-1.00725	3.81695	-0.26389	0.791865		ID=KlGene000106;Name=KlGene000106;Alias=maker-Kl00001-augustus-gene-5.23;Note=Protein of unknown function;	NO	0.0279458	0
KlGene000107	468.365	-1.77311	0.505561	-3.50721	0.000452832	0.00279712	ID=KlGene000107;Name=KlGene000107;Alias=augustus_masked-Kl00001-processed-gene-5.20;Note=Similar to BZIP43: Basic leucine zipper 43 (Arabidopsis thaliana);Dbxref=CDD:cd14702,InterPro:IPR004827,Pfam:PF00170,SUPERFAMILY:SSF57959;Ontology_term=GO:0003700,GO:0006355;	DOWN	104.913	36.5165
KlGene000108	0						ID=KlGene000108;Name=KlGene000108;Alias=augustus_masked-Kl00001-processed-gene-5.7;Note=Similar to Gid4: Glucose-induced degradation protein 4 homolog (Mus musculus);Dbxref=InterPro:IPR018618,Pfam:PF09783;	NO	0	0
KlGene000109	34.9324	8.67674	3.6317	2.38917			ID=KlGene000109;Name=KlGene000109;Alias=maker-Kl00001-augustus-gene-5.25;Note=Similar to Gid4: Glucose-induced degradation protein 4 homolog (Mus musculus);Dbxref=InterPro:IPR018618,Pfam:PF09783;	NO	0	4.3286
KlGene000110	183.396	2.57857	0.391825	6.58092	4.67549e-11	1.82601e-09	ID=KlGene000110;Name=KlGene000110;Alias=maker-Kl00001-augustus-gene-5.26;Note=Similar to slc38a6: Probable sodium-coupled neutral amino acid transporter 6 (Danio rerio);Dbxref=InterPro:IPR013057,Pfam:PF01490;	UP	2.2417	16.0877
KlGene000111	18922.7	-0.963181	0.209533	-4.5968	4.29038e-06	5.13217e-05	ID=KlGene000111;Name=KlGene000111;Alias=maker-Kl00001-augustus-gene-6.8;Note=Similar to hspD: Heat shock cognate 90 kDa protein (Dictyostelium discoideum);Dbxref=CDD:cd00075,InterPro:IPR001404,InterPro:IPR003594,InterPro:IPR020568,InterPro:IPR020575,InterPro:IPR036890,InterPro:IPR037196,PRINTS:PR00775,Pfam:PF00183,Pfam:PF02518,SUPERFAMILY:SSF110942,SUPERFAMILY:SSF54211,SUPERFAMILY:SSF55874;Ontolo…	NO	395.68	246.212
KlGene000112	217.343	0.0938654	0.303463	0.309314	0.757083	0.845528	ID=KlGene000112;Name=KlGene000112;Alias=maker-Kl00001-augustus-gene-6.9;Note=Similar to ABHD17B: Alpha/beta hydrolase domain-containing protein 17B (Homo sapiens);Dbxref=InterPro:IPR022742,InterPro:IPR029058,Pfam:PF12146,SUPERFAMILY:SSF53474;	NO	10.2119	13.2181
KlGene000113	116.281	0.502587	0.264941	1.89698	0.0578308	0.137046	ID=KlGene000113;Name=KlGene000113;Alias=maker-Kl00001-augustus-gene-6.10;Note=Similar to At1g13630: Putative pentatricopeptide repeat-containing protein At1g13630 (Arabidopsis thaliana);Dbxref=InterPro:IPR002885,Pfam:PF01535,Pfam:PF12854,Pfam:PF13041,SUPERFAMILY:SSF81901,TIGRFAM:TIGR00756;	NO	2.77089	4.76297
KlGene000114	4188.95	-1.31944	0.3325	-3.96825	7.24031e-05	0.000591552	ID=KlGene000114;Name=KlGene000114;Alias=maker-Kl00001-augustus-gene-6.11;Note=Similar to PI4KG7: Phosphatidylinositol 4-kinase gamma 7 (Arabidopsis thaliana);Dbxref=InterPro:IPR000403,Pfam:PF00454;	DOWN	210.963	102.022
KlGene000115	1917.38	-0.624438	0.125472	-4.97672	6.46712e-07	9.77033e-06	ID=KlGene000115;Name=KlGene000115;Alias=maker-Kl00001-augustus-gene-6.12;Note=Similar to Sf3b3: Splicing factor 3B subunit 3 (Mus musculus);Dbxref=InterPro:IPR004871,InterPro:IPR036322,Pfam:PF03178,Pfam:PF10433,SUPERFAMILY:SSF50978,SUPERFAMILY:SSF69322;Ontology_term=GO:0003676,GO:0005515,GO:0005634;	NO	36.8813	29.321
KlGene000116	340.238	0.0873334	0.194258	0.449575	0.653017	0.76955	ID=KlGene000116;Name=KlGene000116;Alias=maker-Kl00001-augustus-gene-6.0;Note=Similar to BIM2: Transcription factor BIM2 (Arabidopsis thaliana);Dbxref=CDD:cd00083,InterPro:IPR011598,InterPro:IPR036638,Pfam:PF00010,SUPERFAMILY:SSF47459;Ontology_term=GO:0046983;	NO	9.60338	12.5562
KlGene000118	834.688	0.752066	0.358001	2.10074	0.0356641	0.0948761	ID=KlGene000118;Name=KlGene000118;Alias=augustus_masked-Kl00001-processed-gene-6.31;Note=Protein of unknown function;	NO	19.8632	40.1295
KlGene000119	3.64599	5.41233	2.62309	2.06334	0.0390802	0.101732	ID=KlGene000119;Name=KlGene000119;Alias=augustus_masked-Kl00001-processed-gene-6.32;Note=Similar to Cytochrome P450 CYP749A22 (Panax ginseng);Dbxref=InterPro:IPR001128,InterPro:IPR002401,InterPro:IPR036396,PRINTS:PR00385,PRINTS:PR00463,Pfam:PF00067,SUPERFAMILY:SSF48264;Ontology_term=GO:0005506,GO:0016705,GO:0020037,GO:0055114;	NO	0	0.353564
KlGene000120	0						ID=KlGene000120;Name=KlGene000120;Alias=maker-Kl00001-augustus-gene-6.1;Note=Similar to Cytochrome P450 CYP749A22 (Panax ginseng);Dbxref=InterPro:IPR001128,InterPro:IPR002401,InterPro:IPR036396,PRINTS:PR00385,PRINTS:PR00463,Pfam:PF00067,SUPERFAMILY:SSF48264;Ontology_term=GO:0005506,GO:0016705,GO:0020037,GO:0055114;	NO	0	0
KlGene000121	21.8637	-1.26148	0.583751	-2.16099	0.0306962	0.0843917	ID=KlGene000121;Name=KlGene000121;Alias=maker-Kl00001-augustus-gene-6.2;Note=Similar to UPTG2: Alpha-1%2C4-glucan-protein synthase [UDP-forming] 2 (Solanum tuberosum);Dbxref=InterPro:IPR037595,Pfam:PF03214;	DOWN	1.25827	0.641524
KlGene000122	0.158033	-1.00725	3.81695	-0.26389	0.791865		ID=KlGene000122;Name=KlGene000122;Alias=maker-Kl00001-augustus-gene-6.3;Note=Similar to CRC: Protein CRABS CLAW (Arabidopsis thaliana);Dbxref=InterPro:IPR006780,InterPro:IPR036910,Pfam:PF04690,SUPERFAMILY:SSF47095;Ontology_term=GO:0007275;	NO	0.0148797	0
KlGene000123	8.94741	0.79667	1.24701	0.638862	0.522912	0.665676	ID=KlGene000123;Name=KlGene000123;Alias=augustus_masked-Kl00001-processed-gene-6.33;Note=Protein of unknown function;	NO	0.721025	1.47362
KlGene000124	0.384846	0.759934	3.33725	0.227713	0.81987		ID=KlGene000124;Name=KlGene000124;Alias=maker-Kl00001-augustus-gene-6.4;Note=Similar to AP1: Floral homeotic protein APETALA 1 (Sinapis alba);Dbxref=CDD:cd00265,InterPro:IPR002100,InterPro:IPR002487,InterPro:IPR033896,InterPro:IPR036879,PRINTS:PR00404,Pfam:PF00319,Pfam:PF01486,SUPERFAMILY:SSF55455;Ontology_term=GO:0000977,GO:0003677,GO:0003700,GO:0005634,GO:0006355,GO:0045944,GO:0046983;	NO	0.00628869	0.0170037
KlGene000125	312.285	-0.179109	0.249376	-0.71823	0.472616	0.623073	ID=KlGene000125;Name=KlGene000125;Alias=maker-Kl00001-augustus-gene-6.5;Note=Similar to CB5-A: Cytochrome b5 isoform A (Arabidopsis thaliana);Dbxref=InterPro:IPR001199,InterPro:IPR036400,PRINTS:PR00363,Pfam:PF00173,SUPERFAMILY:SSF55856;	NO	13.6237	14.8598
KlGene000126	454.147	-0.0034385	0.308557	-0.0111438	0.991109	0.995299	ID=KlGene000126;Name=KlGene000126;Alias=maker-Kl00001-augustus-gene-6.6;Note=Similar to Ppie: Peptidyl-prolyl cis-trans isomerase E (Mus musculus);Dbxref=CDD:cd12347,InterPro:IPR000504,InterPro:IPR034168,InterPro:IPR035979,Pfam:PF00076,SUPERFAMILY:SSF54928;Ontology_term=GO:0003676,GO:0003723;	NO	34.2042	41.6473
KlGene000127	290.061	-0.21387	0.182618	-1.17113	0.241545	0.390726	ID=KlGene000127;Name=KlGene000127;Alias=maker-Kl00001-augustus-gene-6.15;Note=Similar to fol1: Folic acid synthesis protein fol1 (Pneumocystis carinii);Dbxref=CDD:cd00483,CDD:cd00739,InterPro:IPR000489,InterPro:IPR000550,InterPro:IPR006390,InterPro:IPR011005,InterPro:IPR035907,Pfam:PF00809,Pfam:PF01288,SUPERFAMILY:SSF51717,SUPERFAMILY:SSF55083,TIGRFAM:TIGR01496,TIGRFAM:TIGR01498;Ontology_term=GO:…	NO	10.2269	10.8216
KlGene000128	587.753	-1.15126	0.314852	-3.6565	0.00025568	0.00173608	ID=KlGene000128;Name=KlGene000128;Alias=maker-Kl00001-augustus-gene-6.7;Note=Similar to FLN2: Fructokinase-like 2%2C chloroplastic (Arabidopsis thaliana);Dbxref=CDD:cd01167,InterPro:IPR011611,InterPro:IPR029056,Pfam:PF00294,SUPERFAMILY:SSF53613;	DOWN	25.7491	14.0398
KlGene000129	536.4	0.145849	0.198741	0.733863	0.463032	0.614337	ID=KlGene000129;Name=KlGene000129;Alias=maker-Kl00001-augustus-gene-6.16;Note=Similar to CDC48B: Cell division control protein 48 homolog B (Arabidopsis thaliana);Dbxref=CDD:cd00009,InterPro:IPR003959,InterPro:IPR027417,Pfam:PF00004,SUPERFAMILY:SSF52540;Ontology_term=GO:0005524;	NO	8.72185	11.8365
KlGene000130	10.4798	1.69279	0.895713	1.88989	0.0587732	0.138712	ID=KlGene000130;Name=KlGene000130;Alias=maker-Kl00001-augustus-gene-6.17;Note=Similar to MES11: Putative methylesterase 11%2C chloroplastic (Arabidopsis thaliana);Dbxref=InterPro:IPR000073,InterPro:IPR029058,Pfam:PF12697,SUPERFAMILY:SSF53474;	NO	0.211615	0.860411
KlGene000131	274.996	0.581256	0.199016	2.92065	0.003493	0.0150716	ID=KlGene000131;Name=KlGene000131;Alias=maker-Kl00001-augustus-gene-7.7;Note=Similar to DHX8: ATP-dependent RNA helicase DHX8 (Homo sapiens);Dbxref=CDD:cd00046,CDD:cd00079,InterPro:IPR001650,InterPro:IPR007502,InterPro:IPR011709,InterPro:IPR027417,Pfam:PF00271,Pfam:PF04408,Pfam:PF07717,SUPERFAMILY:SSF52540;Ontology_term=GO:0004386;	NO	6.15508	11.3378
KlGene000132	2181.48	-0.0354052	0.392332	-0.0902428	0.928094	0.957255	ID=KlGene000132;Name=KlGene000132;Alias=maker-Kl00001-augustus-gene-7.8;Note=Similar to RPK2: LRR receptor-like serine/threonine-protein kinase RPK2 (Arabidopsis thaliana);Dbxref=CDD:cd14066,InterPro:IPR000719,InterPro:IPR001611,InterPro:IPR011009,InterPro:IPR013210,Pfam:PF00069,Pfam:PF00560,Pfam:PF08263,Pfam:PF13855,SUPERFAMILY:SSF52047,SUPERFAMILY:SSF52058,SUPERFAMILY:SSF56112;Ontology_term=GO:…	NO	30.335	35.2774
KlGene000133	14.4903	2.63144	0.964141	2.72931	0.00634664	0.0244316	ID=KlGene000133;Name=KlGene000133;Alias=maker-Kl00001-augustus-gene-7.9;Note=Protein of unknown function;Dbxref=InterPro:IPR025287,InterPro:IPR032872,Pfam:PF13947,Pfam:PF14380;Ontology_term=GO:0030247;	UP	0.15954	1.2291
KlGene000135	785.637	-0.332402	0.150222	-2.21274	0.0269155	0.0763416	ID=KlGene000135;Name=KlGene000135;Alias=maker-Kl00001-augustus-gene-7.0;Note=Similar to At1g26460: Pentatricopeptide repeat-containing protein At1g26460%2C mitochondrial (Arabidopsis thaliana);Dbxref=InterPro:IPR002885,Pfam:PF13041,Pfam:PF13812,TIGRFAM:TIGR00756;	NO	18.5615	18.0033
KlGene000136	177.247	0.149399	0.242032	0.617271	0.537056	0.678311	ID=KlGene000136;Name=KlGene000136;Alias=maker-Kl00001-augustus-gene-7.10;Note=Similar to At1g13860: Probable methyltransferase PMT4 (Arabidopsis thaliana);Dbxref=CDD:cd02440,InterPro:IPR004159,InterPro:IPR029063,Pfam:PF03141,SUPERFAMILY:SSF53335;Ontology_term=GO:0008168;	NO	4.1621	5.63831
KlGene000137	346.928	1.00821	0.198959	5.06744	4.03195e-07	6.38474e-06	ID=KlGene000137;Name=KlGene000137;Alias=augustus_masked-Kl00001-processed-gene-7.15;Note=Similar to UGD5: UDP-glucose 6-dehydrogenase 5 (Oryza sativa subsp. japonica);Dbxref=InterPro:IPR001732,InterPro:IPR008927,InterPro:IPR014026,InterPro:IPR014027,InterPro:IPR017476,InterPro:IPR036220,InterPro:IPR036291,Pfam:PF00984,Pfam:PF03720,Pfam:PF03721,SUPERFAMILY:SSF48179,SUPERFAMILY:SSF51735,SUPERFAMILY…	UP	15.7077	38.4258
KlGene000138	271.489	0.0277468	0.324958	0.085386	0.931954	0.959588	ID=KlGene000138;Name=KlGene000138;Alias=augustus_masked-Kl00001-processed-gene-7.16;Note=Similar to ARID2: AT-rich interactive domain-containing protein 2 (Arabidopsis thaliana);Dbxref=CDD:cd00167,InterPro:IPR001005;	NO	10.6018	13.0847
KlGene000139	43.0174	-0.0775973	0.32526	-0.23857	0.811439	0.881107	ID=KlGene000139;Name=KlGene000139;Alias=maker-Kl00001-augustus-gene-7.2;Note=Protein of unknown function;	NO	2.6243	3.05686
KlGene000140	34.7408	-0.776637	0.63756	-1.21814	0.223171	0.369497	ID=KlGene000140;Name=KlGene000140;Alias=augustus_masked-Kl00001-processed-gene-7.29;Note=Similar to GRXC3: Glutaredoxin-C3 (Oryza sativa subsp. japonica);Dbxref=CDD:cd03419,InterPro:IPR002109,InterPro:IPR011905,InterPro:IPR014025,InterPro:IPR036249,PRINTS:PR00160,Pfam:PF00462,SUPERFAMILY:SSF52833,TIGRFAM:TIGR02189;Ontology_term=GO:0009055,GO:0015035,GO:0045454;	NO	10.5683	7.52799
KlGene000141	38327	-3.2104	0.318155	-10.0907	6.07419e-24	1.76048e-21	ID=KlGene000141;Name=KlGene000141;Alias=maker-Kl00001-augustus-gene-7.11;Note=Similar to STP-1: Alpha-1%2C4 glucan phosphorylase L-2 isozyme%2C chloroplastic/amyloplastic (Solanum tuberosum);Dbxref=CDD:cd04300,InterPro:IPR000811,InterPro:IPR011833,Pfam:PF00343,SUPERFAMILY:SSF53756,TIGRFAM:TIGR02093;Ontology_term=GO:0004645,GO:0005975,GO:0008184,GO:0030170;	DOWN	1273.99	165.637
KlGene000142	0						ID=KlGene000142;Name=KlGene000142;Alias=augustus_masked-Kl00001-processed-gene-7.18;Note=Similar to HHT1: Omega-hydroxypalmitate O-feruloyl transferase (Arabidopsis thaliana);Dbxref=InterPro:IPR003480,Pfam:PF02458;Ontology_term=GO:0016747;	NO	0	0
KlGene000143	5.4479	1.74727	1.13984	1.53291	0.125297	0.243875	ID=KlGene000143;Name=KlGene000143;Alias=maker-Kl00001-augustus-gene-7.3;Note=Similar to SNAP33: SNAP25 homologous protein SNAP33 (Arabidopsis thaliana);Dbxref=CDD:cd15841,CDD:cd15861,SUPERFAMILY:SSF58038;	NO	0.127121	0.535558
KlGene000144	1066.44	-0.768394	0.281704	-2.72766	0.00637846	0.0245326	ID=KlGene000144;Name=KlGene000144;Alias=maker-Kl00001-augustus-gene-7.4;Note=Similar to RPL8: 60S ribosomal protein L8 (Solanum lycopersicum);Dbxref=InterPro:IPR008991,InterPro:IPR012340,InterPro:IPR022666,InterPro:IPR022669,Pfam:PF00181,Pfam:PF03947,SUPERFAMILY:SSF50104,SUPERFAMILY:SSF50249;Ontology_term=GO:0003735,GO:0005622,GO:0005840,GO:0006412;	NO	50.462	36.3406
KlGene000145	1.01055	-0.0762922	2.23859	-0.0340805	0.972813	0.984365	ID=KlGene000145;Name=KlGene000145;Alias=maker-Kl00001-augustus-gene-7.5;Note=Protein of unknown function;Dbxref=InterPro:IPR003441,InterPro:IPR036093,Pfam:PF02365,SUPERFAMILY:SSF101941;Ontology_term=GO:0003677,GO:0006355;	NO	0.0894862	0.100579
KlGene000146	649.89	-0.625566	0.310699	-2.01342	0.0440708	0.111299	ID=KlGene000146;Name=KlGene000146;Alias=augustus_masked-Kl00001-processed-gene-7.31;Note=Protein of unknown function;Dbxref=InterPro:IPR008581,Pfam:PF05904;	NO	14.2337	11.4563
KlGene000148	0.103613	0.675861	3.81695	0.177068	0.859455		ID=KlGene000148;Name=KlGene000148;Alias=augustus_masked-Kl00001-processed-gene-7.22;Note=Similar to PAT22: Probable protein S-acyltransferase 22 (Arabidopsis thaliana);	NO	0	0.049479
KlGene000149	0						ID=KlGene000149;Name=KlGene000149;Alias=augustus_masked-Kl00001-processed-gene-7.23;Note=Protein of unknown function;	NO	0	0
KlGene000150	786.8	-1.29355	0.267141	-4.84221	1.284e-06	1.78891e-05	ID=KlGene000150;Name=KlGene000150;Alias=augustus_masked-Kl00001-processed-gene-7.32;Note=Protein of unknown function;	DOWN	98.8736	49.6183
KlGene000151	80.3076	-0.290566	0.318092	-0.913463	0.360999	0.5172	ID=KlGene000151;Name=KlGene000151;Alias=augustus_masked-Kl00001-processed-gene-7.24;Note=Protein of unknown function;	NO	7.41767	7.4081
KlGene000152	130.793	-0.10984	0.257999	-0.425738	0.670299	0.781591	ID=KlGene000152;Name=KlGene000152;Alias=maker-Kl00001-augustus-gene-7.6;Note=Similar to DDB_G0285389: Protein UXT homolog (Dictyostelium discoideum);Dbxref=InterPro:IPR003994,InterPro:IPR004127,InterPro:IPR011599,PRINTS:PR01502,Pfam:PF02996,SUPERFAMILY:SSF46579,TIGRFAM:TIGR00293;Ontology_term=GO:0000122,GO:0003714,GO:0006457,GO:0016272,GO:0051082;	NO	8.58507	9.72498
KlGene000153	23.1562	-1.12379	1.11082	-1.01167	0.311695	0.466099	ID=KlGene000153;Name=KlGene000153;Alias=augustus_masked-Kl00001-processed-gene-8.18;Note=Protein of unknown function;	NO	4.96942	2.78435
KlGene000154	347.384	0.0272954	0.197206	0.138411	0.889916	0.932283	ID=KlGene000154;Name=KlGene000154;Alias=maker-Kl00001-augustus-gene-8.0;Note=Similar to VTI12: Vesicle transport v-SNARE 12 (Arabidopsis thaliana);Dbxref=CDD:cd15862,InterPro:IPR007705,InterPro:IPR010989,Pfam:PF05008,Pfam:PF12352,SUPERFAMILY:SSF47661,SUPERFAMILY:SSF58038;Ontology_term=GO:0006886,GO:0016020,GO:0016192;	NO	11.3137	14.2006
KlGene000155	36.1673	-0.68656	0.464907	-1.47677	0.139737	0.264228	ID=KlGene000155;Name=KlGene000155;Alias=maker-Kl00001-augustus-gene-8.7;Note=Similar to Adat2: tRNA-specific adenosine deaminase 2 (Mus musculus);Dbxref=CDD:cd01285,InterPro:IPR002125,InterPro:IPR016193,Pfam:PF00383,SUPERFAMILY:SSF53927;Ontology_term=GO:0003824;	NO	1.8113	1.35883
KlGene000156	1545.2	-0.1165	0.178356	-0.653189	0.513634	0.657541	ID=KlGene000156;Name=KlGene000156;Alias=maker-Kl00001-augustus-gene-8.8;Note=Similar to At1g26690: Transmembrane emp24 domain-containing protein p24delta9 (Arabidopsis thaliana);Dbxref=InterPro:IPR009038,Pfam:PF01105;	NO	61.2908	69.3156
KlGene000157	20.379	4.10272	1.5131	2.71147	0.00669856	0.0255143	ID=KlGene000157;Name=KlGene000157;Alias=maker-Kl00001-augustus-gene-8.1;Note=Similar to PHO1%3BH3: Phosphate transporter PHO1 homolog 3 (Arabidopsis thaliana);Dbxref=CDD:cd14476,InterPro:IPR004331,InterPro:IPR004342,InterPro:IPR034092,Pfam:PF03105,Pfam:PF03124;Ontology_term=GO:0016021;	UP	0.0560407	1.27363
KlGene000158	99.1319	-0.0866951	0.343811	-0.252159	0.800918	0.87379	ID=KlGene000158;Name=KlGene000158;Alias=augustus_masked-Kl00001-processed-gene-8.29;Note=Protein of unknown function;Dbxref=InterPro:IPR012891,Pfam:PF07802;	NO	20.2383	23.3153
KlGene000159	522.963	-0.483881	0.364085	-1.32903	0.183837	0.321278	ID=KlGene000159;Name=KlGene000159;Alias=augustus_masked-Kl00001-processed-gene-8.23;Note=Protein of unknown function;Dbxref=CDD:cd08979,InterPro:IPR023296,SUPERFAMILY:SSF75005;	NO	36.6059	31.4942
KlGene000160	4.14455	-2.45902	1.28612	-1.91197	0.0558801	0.133356	ID=KlGene000160;Name=KlGene000160;Alias=augustus_masked-Kl00001-processed-gene-8.24;Note=Similar to Rv1502: Uncharacterized protein Rv1502 (Mycobacterium tuberculosis (strain ATCC 25618 / H37Rv));Dbxref=CDD:cd08979,InterPro:IPR023296,SUPERFAMILY:SSF75005;	NO	0.434036	0.0964674
KlGene000161	281.258	0.768634	0.309433	2.48401	0.0129914	0.0430334	ID=KlGene000161;Name=KlGene000161;Alias=maker-Kl00001-augustus-gene-8.9;Note=Protein of unknown function;Dbxref=InterPro:IPR036875,SUPERFAMILY:SSF57756;Ontology_term=GO:0003676,GO:0008270;	NO	9.6031	19.8903
KlGene000162	878.09	-0.448339	0.20678	-2.16819	0.0301441	0.0832895	ID=KlGene000162;Name=KlGene000162;Alias=maker-Kl00001-augustus-gene-8.2;Note=Similar to WHY1: Single-stranded DNA-binding protein WHY1%2C chloroplastic (Arabidopsis thaliana);Dbxref=InterPro:IPR009044,InterPro:IPR013742,Pfam:PF08536,SUPERFAMILY:SSF54447;Ontology_term=GO:0003677,GO:0003697,GO:0006355,GO:0006952;	NO	39.3365	35.1357
KlGene000163	2166.82	0.186604	0.207055	0.901227	0.367468	0.523371	ID=KlGene000163;Name=KlGene000163;Alias=maker-Kl00001-augustus-gene-8.11;Note=Similar to CCAR1: Cell division cycle and apoptosis regulator protein 1 (Homo sapiens);Dbxref=InterPro:IPR011992,InterPro:IPR025954,Pfam:PF14443,SUPERFAMILY:SSF47473;	NO	22.3727	31.2575
KlGene000164	1168.21	-0.130535	0.863607	-0.151151	0.879856	0.92553	ID=KlGene000164;Name=KlGene000164;Alias=maker-Kl00001-augustus-gene-8.3;Note=Similar to NAC029: NAC transcription factor 29 (Arabidopsis thaliana);Dbxref=InterPro:IPR003441,InterPro:IPR036093,Pfam:PF02365,SUPERFAMILY:SSF101941;Ontology_term=GO:0003677,GO:0006355;	NO	56.5544	67.276
KlGene000165	2.78838	1.61403	1.9848	0.813194	0.416107	0.571385	ID=KlGene000165;Name=KlGene000165;Alias=maker-Kl00001-augustus-gene-8.4;Note=Similar to CYP704B1: Cytochrome P450 704B1 (Arabidopsis thaliana);Dbxref=InterPro:IPR001128,InterPro:IPR002401,InterPro:IPR036396,PRINTS:PR00385,PRINTS:PR00463,Pfam:PF00067,SUPERFAMILY:SSF48264;Ontology_term=GO:0005506,GO:0016705,GO:0020037,GO:0055114;	NO	0.062657	0.243903
KlGene000166	27.448	-0.27976	0.400214	-0.699026	0.484536	0.633104	ID=KlGene000166;Name=KlGene000166;Alias=maker-Kl00001-augustus-gene-8.12;Note=Similar to SPAC16E8.02: Uncharacterized endoplasmic reticulum membrane protein C16E8.02 (Schizosaccharomyces pombe (strain 972 / ATCC 24843));Dbxref=InterPro:IPR009305,Pfam:PF06127;	NO	2.38729	2.39297
KlGene000167	0						ID=KlGene000167;Name=KlGene000167;Alias=maker-Kl00001-augustus-gene-8.13;Note=Similar to SDM1_58t00016: Casparian strip membrane protein 2 (Solanum demissum);Dbxref=InterPro:IPR006459,InterPro:IPR006702,Pfam:PF04535,TIGRFAM:TIGR01569;	NO	0	0
KlGene000168	283.931	-0.582009	0.192395	-3.02508	0.00248567	0.0114639	ID=KlGene000168;Name=KlGene000168;Alias=augustus_masked-Kl00001-processed-gene-8.28;Note=Similar to EXPA15: Expansin-A15 (Arabidopsis thaliana);Dbxref=CDD:cd02440,InterPro:IPR002963,InterPro:IPR007117,InterPro:IPR007118,InterPro:IPR009009,InterPro:IPR013216,InterPro:IPR029063,InterPro:IPR036749,InterPro:IPR036908,PRINTS:PR01225,PRINTS:PR01226,Pfam:PF01357,Pfam:PF03330,Pfam:PF08241,SUPERFAMILY:SSF…	NO	4.40712	3.58147
KlGene000169	379.11	-0.0839589	0.227408	-0.369199	0.711979	0.812407	ID=KlGene000169;Name=KlGene000169;Alias=maker-Kl00001-augustus-gene-8.14;Note=Similar to rpmB: 50S ribosomal protein L28 (Magnetococcus sp. (strain MC-1));Dbxref=InterPro:IPR026569,InterPro:IPR034704,Pfam:PF00830,SUPERFAMILY:SSF143800;Ontology_term=GO:0003735;	NO	18.0868	20.839
KlGene000170	3.75082	-4.32357	1.58554	-2.72688	0.00639365	0.0245739	ID=KlGene000170;Name=KlGene000170;Alias=maker-Kl00001-augustus-gene-8.15;Note=Similar to M17: MADS-box protein ZMM17 (Zea mays);Dbxref=CDD:cd00266,InterPro:IPR002100,InterPro:IPR033897,InterPro:IPR036879,PRINTS:PR00404,Pfam:PF00319,SUPERFAMILY:SSF55455;Ontology_term=GO:0000982,GO:0000987,GO:0003677,GO:0045944,GO:0046983;	DOWN	0.156217	0.00975716
KlGene000171	37.3418	0.711814	0.818274	0.869896			ID=KlGene000171;Name=KlGene000171;Alias=augustus_masked-Kl00001-processed-gene-8.35;Note=Similar to RING1: E3 ubiquitin-protein ligase RING1 (Gossypium hirsutum);Dbxref=CDD:cd16454,InterPro:IPR001841,Pfam:PF13639,SUPERFAMILY:SSF57850;	NO	4.0846	8.6624
KlGene000172	144.281	1.04108	0.529218	1.96721	0.0491592	0.121244	ID=KlGene000172;Name=KlGene000172;Alias=maker-Kl00001-augustus-gene-8.16;Note=Similar to B3GALT15: Beta-1%2C3-galactosyltransferase 15 (Arabidopsis thaliana);Dbxref=CDD:cd00070,InterPro:IPR001079,InterPro:IPR002659,InterPro:IPR013320,Pfam:PF00337,Pfam:PF01762,SUPERFAMILY:SSF49899;Ontology_term=GO:0006486,GO:0008378,GO:0016020,GO:0030246;	NO	3.43072	8.94337
KlGene000174	0						ID=KlGene000174;Name=KlGene000174;Alias=maker-Kl00001-augustus-gene-8.17;Note=Protein of unknown function;	NO	0	0
KlGene000175	1065.14	1.24858	0.420911	2.96639	0.00301321	0.0133733	ID=KlGene000175;Name=KlGene000175;Alias=maker-Kl00001-augustus-gene-9.8;Note=Similar to RNS1: Ribonuclease 1 (Arabidopsis thaliana);Dbxref=CDD:cd01061,InterPro:IPR001568,InterPro:IPR033697,InterPro:IPR036430,Pfam:PF00445,SUPERFAMILY:SSF55895;Ontology_term=GO:0003723,GO:0033897;	UP	28.5354	83.4752
KlGene000176	171.512	-2.73424	0.363544	-7.52109	5.43216e-14	3.65228e-12	ID=KlGene000176;Name=KlGene000176;Alias=augustus_masked-Kl00001-processed-gene-9.18;Note=Similar to AVT1: Vacuolar amino acid transporter 1 (Saccharomyces cerevisiae (strain ATCC 204508 / S288c));Dbxref=InterPro:IPR013057,InterPro:IPR032867,Pfam:PF01490,Pfam:PF14432;Ontology_term=GO:0008270;	DOWN	4.84243	0.895366
KlGene000177	641.006	1.73068	0.324316	5.33641	9.48042e-08	1.78331e-06	ID=KlGene000177;Name=KlGene000177;Alias=maker-Kl00001-augustus-gene-9.0;Note=Similar to march4: E3 ubiquitin-protein ligase MARCH4 (Danio rerio);Dbxref=CDD:cd16495,InterPro:IPR011016,InterPro:IPR022143,Pfam:PF12428,Pfam:PF12906,SUPERFAMILY:SSF57850;Ontology_term=GO:0008270;	UP	10.4524	41.7263
KlGene000178	1454.47	3.9669	0.709783	5.58888	2.28534e-08	5.01234e-07	ID=KlGene000178;Name=KlGene000178;Alias=augustus_masked-Kl00001-processed-gene-9.16;Note=Similar to ZHD11: Zinc-finger homeodomain protein 11 (Arabidopsis thaliana);Dbxref=InterPro:IPR006455,InterPro:IPR006456,InterPro:IPR009057,Pfam:PF04770,SUPERFAMILY:SSF46689,TIGRFAM:TIGR01565,TIGRFAM:TIGR01566;Ontology_term=GO:0003677;	UP	21.3018	385.444
KlGene000179	0.430708	-0.779919	3.81012	-0.204697	0.837809		ID=KlGene000179;Name=KlGene000179;Alias=augustus_masked-Kl00001-processed-gene-9.26;Note=Similar to FEZ: Protein FEZ (Arabidopsis thaliana);Dbxref=InterPro:IPR003441,InterPro:IPR036093,Pfam:PF02365,SUPERFAMILY:SSF101941;Ontology_term=GO:0003677,GO:0006355;	NO	0.0361386	0.0261697
KlGene000180	230.766	-1.60753	0.378592	-4.24607	2.17554e-05	0.00021027	ID=KlGene000180;Name=KlGene000180;Alias=augustus_masked-Kl00001-processed-gene-9.19;Note=Similar to PKS1: Protein PHYTOCHROME KINASE SUBSTRATE 1 (Arabidopsis thaliana);	DOWN	23.5621	9.33572
KlGene000181	770.013	-0.80433	0.17409	-4.62021	3.83351e-06	4.65238e-05	ID=KlGene000181;Name=KlGene000181;Alias=maker-Kl00001-augustus-gene-9.12;Note=Similar to SBH2: Sphinganine C(4)-monooxygenase 2 (Arabidopsis thaliana);Dbxref=InterPro:IPR006694,Pfam:PF04116;Ontology_term=GO:0005506,GO:0008610,GO:0016491,GO:0055114;	NO	46.3678	32.7142
KlGene000182	347.498	-0.582663	0.164925	-3.53289	0.000411042	0.00258172	ID=KlGene000182;Name=KlGene000182;Alias=maker-Kl00001-augustus-gene-9.1;Note=Similar to Hdhd3: Haloacid dehalogenase-like hydrolase domain-containing protein 3 (Mus musculus);Dbxref=CDD:cd16415,InterPro:IPR006439,InterPro:IPR011949,InterPro:IPR036412,PRINTS:PR00413,Pfam:PF13419,SUPERFAMILY:SSF56784,TIGRFAM:TIGR01549,TIGRFAM:TIGR02252;Ontology_term=GO:0016787;	NO	12.8932	10.5754
KlGene000183	2007.97	-0.616558	0.149527	-4.12339	3.7333e-05	0.000333156	ID=KlGene000183;Name=KlGene000183;Alias=augustus_masked-Kl00001-processed-gene-9.28;Note=Similar to CUL3A: Cullin-3A (Arabidopsis thaliana);Dbxref=InterPro:IPR001373,InterPro:IPR016159,InterPro:IPR019559,InterPro:IPR036317,InterPro:IPR036390,Pfam:PF00888,Pfam:PF10557,SUPERFAMILY:SSF46785,SUPERFAMILY:SSF74788,SUPERFAMILY:SSF75632;Ontology_term=GO:0006511,GO:0031625;	NO	39.8066	31.9221
KlGene000184	10.8226	3.40021	0.754556	4.50624	6.5985e-06	7.43454e-05	ID=KlGene000184;Name=KlGene000184;Alias=maker-Kl00001-augustus-gene-9.2;Note=Protein of unknown function;Dbxref=CDD:cd13365,SUPERFAMILY:SSF50729;	UP	0.146947	1.94505
KlGene000185	2711.07	2.01676	0.60913	3.31088	0.000930015	0.00513419	ID=KlGene000185;Name=KlGene000185;Alias=augustus_masked-Kl00001-processed-gene-9.29;Note=Protein of unknown function;	UP	247.353	1168.29
KlGene000186	248.234	0.499892	0.284955	1.75429	0.0793813	0.173655	ID=KlGene000186;Name=KlGene000186;Alias=augustus_masked-Kl00001-processed-gene-9.30;Note=Similar to SKIP11: F-box/kelch-repeat protein SKIP11 (Arabidopsis thaliana);Dbxref=InterPro:IPR006652,InterPro:IPR015915,Pfam:PF01344,SUPERFAMILY:SSF117281;Ontology_term=GO:0005515;	NO	14.3766	25.0684
KlGene000187	0						ID=KlGene000187;Name=KlGene000187;Alias=maker-Kl00001-augustus-gene-9.3;Note=Similar to ILI6: Transcription factor ILI6 (Oryza sativa subsp. japonica);Dbxref=InterPro:IPR011598,InterPro:IPR036638,Pfam:PF00010,SUPERFAMILY:SSF47459;Ontology_term=GO:0046983;	NO	0	0
KlGene000188	397.201	-0.111001	0.200354	-0.554024	0.579563	0.713398	ID=KlGene000188;Name=KlGene000188;Alias=maker-Kl00001-augustus-gene-9.4;Note=Similar to vip1: Protein vip1 (Schizosaccharomyces pombe (strain 972 / ATCC 24843));Dbxref=InterPro:IPR000504,InterPro:IPR035979,Pfam:PF00076,SUPERFAMILY:SSF54928;Ontology_term=GO:0003676;	NO	31.3313	35.4968
KlGene000189	29.0701	1.18081	0.403081	2.92946	0.00339552	0.0147405	ID=KlGene000189;Name=KlGene000189;Alias=maker-Kl00001-augustus-gene-9.5;Note=Similar to SUC3: Sucrose transport protein SUC3 (Arabidopsis thaliana);Dbxref=CDD:cd06174,InterPro:IPR011701,InterPro:IPR020846,InterPro:IPR036259,Pfam:PF07690,SUPERFAMILY:SSF103473;Ontology_term=GO:0016021,GO:0055085;	UP	0.441552	1.21939
KlGene000190	707.418	-0.401307	0.310062	-1.29428	0.195569	0.336679	ID=KlGene000190;Name=KlGene000190;Alias=maker-Kl00001-augustus-gene-9.6;Note=Similar to ATHB-13: Homeobox-leucine zipper protein ATHB-13 (Arabidopsis thaliana);Dbxref=CDD:cd00086,InterPro:IPR000047,InterPro:IPR001356,InterPro:IPR003106,InterPro:IPR009057,PRINTS:PR00031,Pfam:PF00046,Pfam:PF02183,SUPERFAMILY:SSF46689;Ontology_term=GO:0003677,GO:0003700,GO:0006355,GO:0043565;	NO	31.8182	29.6149
KlGene000191	185.357	0.829813	0.422497	1.96407	0.0495224	0.121818	ID=KlGene000191;Name=KlGene000191;Alias=maker-Kl00001-augustus-gene-9.7;Note=Similar to mybl2: Myb-related protein B (Xenopus laevis);Dbxref=CDD:cd00167,InterPro:IPR001005,InterPro:IPR009057,Pfam:PF13921,SUPERFAMILY:SSF46689;Ontology_term=GO:0003677;	NO	3.16604	6.97379
KlGene000192	0.51664	2.59404	2.97253	0.872671	0.382843		ID=KlGene000192;Name=KlGene000192;Alias=maker-Kl00001-augustus-gene-10.0;Note=Similar to PP2B2: Putative F-box protein PP2-B2 (Arabidopsis thaliana);Dbxref=InterPro:IPR025886,Pfam:PF14299;	NO	0	0.086683
KlGene000193	1454.28	1.71698	0.28883	5.94458	2.77162e-09	7.41804e-08	ID=KlGene000193;Name=KlGene000193;Alias=augustus_masked-Kl00001-processed-gene-10.17;Note=Similar to APK2B: Protein kinase 2B%2C chloroplastic (Arabidopsis thaliana);Dbxref=CDD:cd14066,InterPro:IPR001245,InterPro:IPR011009,Pfam:PF07714,SUPERFAMILY:SSF56112;Ontology_term=GO:0004672,GO:0006468;	UP	21.8949	86.8344
KlGene000194	52.6522	1.1913	0.333443	3.57272	0.000353289	0.00226719	ID=KlGene000194;Name=KlGene000194;Alias=maker-Kl00001-augustus-gene-10.2;Note=Protein of unknown function;Dbxref=InterPro:IPR012458,Pfam:PF07889;	UP	0.822999	2.2914
KlGene000195	86.0065	-0.554396	0.250767	-2.2108	0.0270494	0.076593	ID=KlGene000195;Name=KlGene000195;Alias=maker-Kl00001-augustus-gene-10.10;Note=Similar to HTR12: Histone H3-like centromeric protein HTR12 (Arabidopsis thaliana);Dbxref=InterPro:IPR000164,InterPro:IPR007125,InterPro:IPR009072,PRINTS:PR00622,Pfam:PF00125,SUPERFAMILY:SSF47113;Ontology_term=GO:0000786,GO:0003677,GO:0046982;	NO	10.4836	8.73472
KlGene000196	1146.2	0.854158	0.249231	3.42718	0.00060989	0.00360128	ID=KlGene000196;Name=KlGene000196;Alias=augustus_masked-Kl00001-processed-gene-10.19;Note=Similar to TLP1: Protein TWIN LOV 1 (Arabidopsis thaliana);Dbxref=CDD:cd00130,InterPro:IPR000014,InterPro:IPR035965,Pfam:PF13426,SUPERFAMILY:SSF55785,TIGRFAM:TIGR00229;	NO	27.8153	61.9735
KlGene000197	217.833	0.328984	0.40663	0.80905	0.418486	0.57333	ID=KlGene000197;Name=KlGene000197;Alias=maker-Kl00001-augustus-gene-10.11;Note=Similar to NPF4.6: Protein NRT1/ PTR FAMILY 4.6 (Arabidopsis thaliana);Dbxref=InterPro:IPR000109,InterPro:IPR036259,Pfam:PF00854,SUPERFAMILY:SSF103473;Ontology_term=GO:0016020,GO:0022857,GO:0055085;	NO	5.73419	8.59611
KlGene000198	365.782	-0.333774	0.161372	-2.06835	0.0386073	0.100872	ID=KlGene000198;Name=KlGene000198;Alias=maker-Kl00001-augustus-gene-10.4;Note=Similar to At1g27050: Uncharacterized protein At1g27050 (Arabidopsis thaliana);Dbxref=InterPro:IPR000504,InterPro:IPR035979,Pfam:PF00076,SUPERFAMILY:SSF54928;Ontology_term=GO:0003676;	NO	26.0489	25.3666
KlGene000199	81.7286	-1.98825	0.741712	-2.68062	0.00734859	0.027398	ID=KlGene000199;Name=KlGene000199;Alias=maker-Kl00001-augustus-gene-10.12;Note=Protein of unknown function;	DOWN	8.1859	2.4268
KlGene000200	628.359	1.12588	0.186422	6.03941	1.54677e-09	4.39621e-08	ID=KlGene000200;Name=KlGene000200;Alias=maker-Kl00001-augustus-gene-10.5;Note=Similar to AMPD: AMP deaminase (Arabidopsis thaliana);Dbxref=CDD:cd01319,InterPro:IPR001365,InterPro:IPR006329,InterPro:IPR032466,Pfam:PF00962,SUPERFAMILY:SSF51556,TIGRFAM:TIGR01429;Ontology_term=GO:0003876,GO:0019239,GO:0032264;	UP	6.28214	16.7257
KlGene000201	1140.88	-0.15549	0.234859	-0.662055	0.507936	0.65276	ID=KlGene000201;Name=KlGene000201;Alias=maker-Kl00001-augustus-gene-10.6;Note=Protein of unknown function;	NO	33.0458	36.5187
KlGene000202	552.876	0.886933	0.710034	1.24914	0.211614	0.355943	ID=KlGene000202;Name=KlGene000202;Alias=maker-Kl00001-augustus-gene-10.7;Note=Similar to TRX2: Thioredoxin H2 (Arabidopsis thaliana);Dbxref=CDD:cd02947,InterPro:IPR013766,InterPro:IPR036249,Pfam:PF00085,SUPERFAMILY:SSF52833;Ontology_term=GO:0045454;	NO	25.4384	54.6748
KlGene000203	1465.31	1.08024	0.208259	5.18701	2.13693e-07	3.64602e-06	ID=KlGene000203;Name=KlGene000203;Alias=maker-Kl00001-augustus-gene-10.13;Note=Protein of unknown function;Dbxref=InterPro:IPR007679,InterPro:IPR008999,Pfam:PF04601,SUPERFAMILY:SSF50405;	UP	22.0003	56.5358
KlGene000204	1005.93	-0.397601	0.195781	-2.03084	0.0422709	0.107866	ID=KlGene000204;Name=KlGene000204;Alias=maker-Kl00001-augustus-gene-10.8;Note=Similar to PP2A2: Serine/threonine-protein phosphatase PP2A-2 catalytic subunit (Arabidopsis thaliana);Dbxref=CDD:cd07415,InterPro:IPR004843,InterPro:IPR006186,PRINTS:PR00114,Pfam:PF00149,SUPERFAMILY:SSF56300;Ontology_term=GO:0016787;	NO	31.3708	29.4481
KlGene000205	181.607	0.851202	0.385656	2.20715	0.0273033	0.0770841	ID=KlGene000205;Name=KlGene000205;Alias=maker-Kl00001-augustus-gene-10.14;Note=Similar to SP2L: Microtubule-associated protein SPIRAL2-like (Arabidopsis thaliana);Dbxref=InterPro:IPR016024,SUPERFAMILY:SSF48371;	NO	3.18406	6.87758
KlGene000206	1.84451	-0.752926	1.77334	-0.424581	0.671142	0.782324	ID=KlGene000206;Name=KlGene000206;Alias=augustus_masked-Kl00001-processed-gene-10.25;Note=Similar to GATL9: Probable galacturonosyltransferase-like 9 (Arabidopsis thaliana);Dbxref=InterPro:IPR002495,InterPro:IPR029044,Pfam:PF01501,SUPERFAMILY:SSF53448;Ontology_term=GO:0016757;	NO	0.174747	0.123288
KlGene000207	487.223	0.3407	0.326597	1.04318	0.296864	0.450904	ID=KlGene000207;Name=KlGene000207;Alias=maker-Kl00001-augustus-gene-10.9;Note=Protein of unknown function;	NO	10.1434	15.6181
KlGene000208	313.936	1.70151	0.552741	3.07831	0.00208177	0.00988473	ID=KlGene000208;Name=KlGene000208;Alias=maker-Kl00001-augustus-gene-10.15;Note=Similar to FH16: Formin-like protein 16 (Oryza sativa subsp. japonica);Dbxref=InterPro:IPR015425,Pfam:PF02181,SUPERFAMILY:SSF101447;	UP	5.42461	20.8426
KlGene000209	2996.17	2.95757	1.10226	2.6832	0.0072922	0.027242	ID=KlGene000209;Name=KlGene000209;Alias=maker-Kl00001-augustus-gene-11.29;Note=Similar to ARR3: Two-component response regulator ARR3 (Arabidopsis thaliana);Dbxref=CDD:cd00156,InterPro:IPR001789,InterPro:IPR011006,Pfam:PF00072,SUPERFAMILY:SSF52172;Ontology_term=GO:0000160;	UP	46.5112	428.064
KlGene000210	146.733	0.531803	0.311446	1.70753	0.0877237	0.187455	ID=KlGene000210;Name=KlGene000210;Alias=maker-Kl00001-augustus-gene-11.20;Note=Protein of unknown function;Dbxref=InterPro:IPR015419,Pfam:PF09341;	NO	3.90409	6.85946
KlGene000211	514.545	0.650688	0.154933	4.19979	2.6716e-05	0.000250095	ID=KlGene000211;Name=KlGene000211;Alias=maker-Kl00001-augustus-gene-11.30;Note=Protein of unknown function;	NO	11.2362	21.6668
KlGene000212	1511.01	-0.180345	0.130506	-1.38189	0.167007	0.299443	ID=KlGene000212;Name=KlGene000212;Alias=maker-Kl00001-augustus-gene-11.31;Note=Similar to TIF3I1: Eukaryotic translation initiation factor 3 subunit I (Arabidopsis thaliana);Dbxref=CDD:cd00200,InterPro:IPR001680,InterPro:IPR020472,InterPro:IPR036322,PRINTS:PR00320,Pfam:PF00400,SUPERFAMILY:SSF50978;Ontology_term=GO:0005515;	NO	47.8608	51.7708
KlGene000213	0						ID=KlGene000213;Name=KlGene000213;Alias=augustus_masked-Kl00001-processed-gene-11.12;Note=Protein of unknown function;Dbxref=InterPro:IPR021775,Pfam:PF11820;	NO	0	0
KlGene000214	417.661	0.0079469	0.176939	0.0449133	0.964176	0.979292	ID=KlGene000214;Name=KlGene000214;Alias=maker-Kl00001-augustus-gene-11.21;Note=Similar to ATJ16: Chaperone protein dnaJ 16 (Arabidopsis thaliana);Dbxref=CDD:cd06257,InterPro:IPR001623,InterPro:IPR036869,PRINTS:PR00625,Pfam:PF00226,SUPERFAMILY:SSF46565;	NO	11.1444	13.6945
KlGene000215	0						ID=KlGene000215;Name=KlGene000215;Alias=maker-Kl00001-augustus-gene-11.22;Note=Similar to ILL2: IAA-amino acid hydrolase ILR1-like 2 (Arabidopsis thaliana);Dbxref=InterPro:IPR002933,Pfam:PF01546,SUPERFAMILY:SSF53187;Ontology_term=GO:0016787;	NO	0	0
KlGene000217	539.694	-0.00164094	0.170107	-0.00964649	0.992303	0.996019	ID=KlGene000217;Name=KlGene000217;Alias=maker-Kl00001-augustus-gene-11.23;Note=Similar to NLRC3: Protein NLRC3 (Homo sapiens);Dbxref=InterPro:IPR001611,Pfam:PF13516,SUPERFAMILY:SSF52047;Ontology_term=GO:0005515;	NO	10.6822	12.988
KlGene000218	789.464	-1.03189	0.253281	-4.0741	4.61928e-05	0.000401693	ID=KlGene000218;Name=KlGene000218;Alias=maker-Kl00001-augustus-gene-11.32;Note=Protein of unknown function;Dbxref=CDD:cd00590,InterPro:IPR035979,SUPERFAMILY:SSF54928;Ontology_term=GO:0003676;	DOWN	38.0758	22.4417
KlGene000219	22.4633	1.30813	0.821857	1.59167	0.111458	0.22317	ID=KlGene000219;Name=KlGene000219;Alias=maker-Kl00001-augustus-gene-11.25;Note=Similar to CYCD1-1: Cyclin-D1-1 (Arabidopsis thaliana);Dbxref=CDD:cd00043,InterPro:IPR004367,InterPro:IPR006671,InterPro:IPR013763,InterPro:IPR036915,Pfam:PF00134,Pfam:PF02984,SUPERFAMILY:SSF47954;Ontology_term=GO:0005634;	NO	0.619108	1.80643
KlGene000220	25.4381	1.04379	0.446134	2.33963	0.0193028	0.058914	ID=KlGene000220;Name=KlGene000220;Alias=augustus_masked-Kl00001-processed-gene-11.7;Note=Similar to BLOS2: Biogenesis of lysosome-related organelles complex 1 subunit 2 (Arabidopsis thaliana);Dbxref=InterPro:IPR019269,Pfam:PF10046;	UP	3.61755	9.11118
KlGene000221	277.677	0.671285	0.407308	1.6481	0.0993314	0.205251	ID=KlGene000221;Name=KlGene000221;Alias=maker-Kl00001-augustus-gene-11.33;Note=Protein of unknown function;Dbxref=InterPro:IPR025322,Pfam:PF14009;	NO	28.0095	53.8293
KlGene000222	117.781	-1.0067	0.306763	-3.28168	0.00103189	0.00558876	ID=KlGene000222;Name=KlGene000222;Alias=maker-Kl00001-augustus-gene-11.34;Note=Similar to NAT6: Nucleobase-ascorbate transporter 6 (Arabidopsis thaliana);Dbxref=InterPro:IPR006043,Pfam:PF00860;Ontology_term=GO:0016020,GO:0022857,GO:0055085;	DOWN	4.98215	3.0323
KlGene000223	1117.31	0.670249	0.213593	3.13797	0.00170124	0.00838141	ID=KlGene000223;Name=KlGene000223;Alias=maker-Kl00001-augustus-gene-11.26;Note=Similar to At1g60070: AP-1 complex subunit gamma-2 (Arabidopsis thaliana);Dbxref=InterPro:IPR002553,InterPro:IPR008152,InterPro:IPR013041,InterPro:IPR016024,Pfam:PF01602,Pfam:PF02883,SUPERFAMILY:SSF48371,SUPERFAMILY:SSF49348;Ontology_term=GO:0006886,GO:0016192,GO:0030117;	NO	8.031	15.5408
KlGene000224	0.183664	-1.00725	3.81695	-0.26389	0.791865		ID=KlGene000224;Name=KlGene000224;Alias=augustus_masked-Kl00001-processed-gene-11.17;Note=Protein of unknown function;Dbxref=InterPro:IPR036638,SUPERFAMILY:SSF47459;Ontology_term=GO:0046983;	NO	0.114719	0
KlGene000225	134.725	1.02261	0.223459	4.57625	4.73375e-06	5.57297e-05	ID=KlGene000225;Name=KlGene000225;Alias=maker-Kl00001-augustus-gene-11.27;Note=Similar to THRRS: Threonine--tRNA ligase%2C mitochondrial (Arabidopsis thaliana);Dbxref=CDD:cd00771,CDD:cd00860,CDD:cd01667,InterPro:IPR002314,InterPro:IPR002320,InterPro:IPR004095,InterPro:IPR004154,InterPro:IPR012676,InterPro:IPR012947,InterPro:IPR018163,InterPro:IPR033728,PRINTS:PR01047,Pfam:PF00587,Pfam:PF02824,Pfa…	UP	1.65099	4.0831
KlGene000226	635.96	-0.343	0.269239	-1.27396	0.202678	0.34546	ID=KlGene000226;Name=KlGene000226;Alias=maker-Kl00001-augustus-gene-11.28;Note=Similar to At5g40240: WAT1-related protein At5g40240 (Arabidopsis thaliana);Dbxref=InterPro:IPR000620,Pfam:PF00892,SUPERFAMILY:SSF103481;Ontology_term=GO:0016020,GO:0016021;	NO	42.3781	41.5015
KlGene000227	3816.4	0.810036	0.489933	1.65336	0.0982577	0.203605	ID=KlGene000227;Name=KlGene000227;Alias=maker-Kl00001-augustus-gene-11.35;Note=Similar to MLP423: MLP-like protein 423 (Arabidopsis thaliana);Dbxref=CDD:cd07816,InterPro:IPR000916,InterPro:IPR024949,PRINTS:PR00634,Pfam:PF00407,SUPERFAMILY:SSF55961;Ontology_term=GO:0006952;	NO	351.564	754.669
KlGene000228	935.209	-0.646744	0.351879	-1.83797	0.0660666	0.151269	ID=KlGene000228;Name=KlGene000228;Alias=maker-Kl00001-augustus-gene-11.36;Note=Similar to Spermidine synthase (Coffea arabica);Dbxref=CDD:cd02440,InterPro:IPR001045,InterPro:IPR029063,InterPro:IPR035246,Pfam:PF01564,Pfam:PF17284,SUPERFAMILY:SSF53335,TIGRFAM:TIGR00417;Ontology_term=GO:0003824;	NO	40.4171	30.8771
KlGene000229	96.2835	0.699429	0.378128	1.84972	0.0643545	0.148262	ID=KlGene000229;Name=KlGene000229;Alias=augustus_masked-Kl00001-processed-gene-12.0;Note=Similar to PUB18: U-box domain-containing protein 18 (Arabidopsis thaliana);Dbxref=CDD:cd16664,InterPro:IPR000225,InterPro:IPR003613,InterPro:IPR016024,Pfam:PF00514,Pfam:PF04564,SUPERFAMILY:SSF48371,SUPERFAMILY:SSF57850;Ontology_term=GO:0004842,GO:0005515,GO:0016567;	NO	3.36724	6.5748
KlGene000230	393.623	0.3481	0.175225	1.98659	0.046968	0.11696	ID=KlGene000230;Name=KlGene000230;Alias=augustus_masked-Kl00001-processed-gene-12.1;Note=Similar to ULP1C: Ubiquitin-like-specific protease 1C (Arabidopsis thaliana);Dbxref=InterPro:IPR003653,InterPro:IPR038765,Pfam:PF02902,SUPERFAMILY:SSF54001;Ontology_term=GO:0006508,GO:0008234;	NO	3.52356	5.49498
KlGene000231	12.6915	2.34663	1.07055	2.19198	0.0283812	0.0795663	ID=KlGene000231;Name=KlGene000231;Alias=maker-Kl00001-augustus-gene-12.25;Note=Protein of unknown function;Dbxref=InterPro:IPR010341,Pfam:PF06075;	UP	0.207994	1.37857
KlGene000232	41.402	-0.567369	0.356976	-1.58937	0.111976	0.223901	ID=KlGene000232;Name=KlGene000232;Alias=maker-Kl00001-augustus-gene-12.26;Note=Protein of unknown function;	NO	13.8202	11.4711
KlGene000233	1329.5	1.10373	0.62053	1.7787			ID=KlGene000233;Name=KlGene000233;Alias=maker-Kl00001-augustus-gene-12.27;Note=Similar to JP650: Probable polygalacturonase non-catalytic subunit JP650 (Arabidopsis thaliana);Dbxref=InterPro:IPR004873,Pfam:PF03181;	NO	35.0855	91.83
KlGene000234	9.33299	-0.170905	0.820605	-0.208267	0.83502	0.896694	ID=KlGene000234;Name=KlGene000234;Alias=augustus_masked-Kl00001-processed-gene-12.2;Note=Protein of unknown function;	NO	1.53899	1.65385
KlGene000235	319.98	0.231235	0.313256	0.738166	0.460413	0.611967	ID=KlGene000235;Name=KlGene000235;Alias=maker-Kl00001-augustus-gene-12.28;Note=Similar to PERK13: Proline-rich receptor-like protein kinase PERK13 (Arabidopsis thaliana);Dbxref=CDD:cd14066,InterPro:IPR001245,InterPro:IPR011009,PRINTS:PR01217,Pfam:PF07714,SUPERFAMILY:SSF56112;Ontology_term=GO:0004672,GO:0006468;	NO	9.3005	13.3443
KlGene000236	242.962	6.72563	1.28082	5.25103			ID=KlGene000236;Name=KlGene000236;Alias=maker-Kl00001-augustus-gene-12.19;Note=Similar to SRO2: Probable inactive poly [ADP-ribose] polymerase SRO2 (Arabidopsis thaliana);Dbxref=InterPro:IPR012317,InterPro:IPR022003,Pfam:PF00644,Pfam:PF12174,SUPERFAMILY:SSF56399;Ontology_term=GO:0003950;	NO	0.200269	24.2651
KlGene000237	122.317	-0.710189	0.446743	-1.5897	0.111902	0.223774	ID=KlGene000237;Name=KlGene000237;Alias=augustus_masked-Kl00001-processed-gene-12.4;Note=Protein of unknown function;Dbxref=InterPro:IPR012442,Pfam:PF07816;	NO	16.4147	12.5173
KlGene000238	31161	0.609357	0.29356	2.07575	0.0379167	0.0994355	ID=KlGene000238;Name=KlGene000238;Alias=maker-Kl00001-augustus-gene-12.20;Note=Similar to BCA2: Beta carbonic anhydrase 2%2C chloroplastic (Arabidopsis thaliana);Dbxref=CDD:cd00884,InterPro:IPR001765,InterPro:IPR036874,Pfam:PF00484,SUPERFAMILY:SSF53056;Ontology_term=GO:0004089,GO:0008270;	NO	864.759	1589.63
KlGene000239	3415.62	-0.510166	0.239037	-2.13426	0.0328219	0.0888932	ID=KlGene000239;Name=KlGene000239;Alias=maker-Kl00001-augustus-gene-12.21;Note=Protein of unknown function;	NO	175.45	149.696
KlGene000240	615.246	-0.055048	0.239167	-0.230165	0.817963	0.885196	ID=KlGene000240;Name=KlGene000240;Alias=maker-Kl00001-augustus-gene-12.23;Note=Similar to At1g60420: Probable nucleoredoxin 1 (Arabidopsis thaliana);Dbxref=CDD:cd03009,InterPro:IPR004146,InterPro:IPR012336,InterPro:IPR036249,Pfam:PF03107,Pfam:PF13905,SUPERFAMILY:SSF52833,SUPERFAMILY:SSF57889;	NO	7.63697	9.04568
KlGene000243	160.96	0.166195	0.5874	0.282933	0.777228	0.859174	ID=KlGene000243;Name=KlGene000243;Alias=maker-Kl00001-augustus-gene-12.29;Note=Similar to At3g47570: Probable LRR receptor-like serine/threonine-protein kinase At3g47570 (Arabidopsis thaliana);Dbxref=InterPro:IPR013210,Pfam:PF08263,SUPERFAMILY:SSF52058;	NO	13.2319	18.9953
KlGene000244	0.253124	1.56514	3.77305	0.414821	0.678273		ID=KlGene000244;Name=KlGene000244;Alias=augustus_masked-Kl00001-processed-gene-12.9;Note=Protein of unknown function;	NO	0	0.0954568
KlGene000245	110.406	-0.162858	0.355727	-0.457818	0.647083	0.765936	ID=KlGene000245;Name=KlGene000245;Alias=maker-Kl00001-augustus-gene-12.24;Note=Similar to At1g60420: Probable nucleoredoxin 1 (Arabidopsis thaliana);Dbxref=CDD:cd03009,InterPro:IPR012336,InterPro:IPR036249,Pfam:PF13905,SUPERFAMILY:SSF52833;	NO	1.53785	1.66584
KlGene000246	968.406	1.05257	0.436504	2.41137	0.0158926	0.0503839	ID=KlGene000246;Name=KlGene000246;Alias=maker-Kl00001-augustus-gene-13.10;Note=Similar to At1g35710: Probable leucine-rich repeat receptor-like protein kinase At1g35710 (Arabidopsis thaliana);Dbxref=InterPro:IPR013210,Pfam:PF08263,SUPERFAMILY:SSF52058;	UP	30.7444	80.7763
KlGene000247	1445.04	0.238371	0.152117	1.56703	0.117108	0.231453	ID=KlGene000247;Name=KlGene000247;Alias=maker-Kl00001-augustus-gene-13.0;Note=Protein of unknown function;Dbxref=InterPro:IPR003863,Pfam:PF02713;	NO	49.5848	71.3094
KlGene000248	9.22234	1.59401	0.829419	1.92183	0.0546266	0.13106	ID=KlGene000248;Name=KlGene000248;Alias=augustus_masked-Kl00001-processed-gene-13.17;Note=Protein of unknown function;	NO	0.476068	1.76757
KlGene000249	617.551	-0.00509051	0.186574	-0.0272842	0.978233	0.987516	ID=KlGene000249;Name=KlGene000249;Alias=augustus_masked-Kl00001-processed-gene-13.18;Note=Protein of unknown function;Dbxref=InterPro:IPR001806,InterPro:IPR027417,Pfam:PF00071,Pfam:PF10199,SUPERFAMILY:SSF52540;Ontology_term=GO:0003924,GO:0005525;	NO	48.1791	59.1006
KlGene000250	0						ID=KlGene000250;Name=KlGene000250;Alias=augustus_masked-Kl00001-processed-gene-13.15;Note=Similar to NAT7: Nucleobase-ascorbate transporter 7 (Arabidopsis thaliana);Dbxref=InterPro:IPR006043,Pfam:PF00860;Ontology_term=GO:0016020,GO:0022857,GO:0055085;	NO	0	0
KlGene000251	1434.19	-0.699162	0.127839	-5.4691	4.52319e-08	9.27674e-07	ID=KlGene000251;Name=KlGene000251;Alias=maker-Kl00001-augustus-gene-13.11;Note=Similar to Phosphatidylinositol 3-kinase%2C root isoform (Glycine max);Dbxref=CDD:cd00870,CDD:cd00896,CDD:cd08397,InterPro:IPR000403,InterPro:IPR001263,InterPro:IPR002420,InterPro:IPR011009,InterPro:IPR011162,InterPro:IPR016024,Pfam:PF00454,Pfam:PF00613,Pfam:PF00792,SUPERFAMILY:SSF48371,SUPERFAMILY:SSF49562,SUPERFAMILY…	NO	25.2872	19.0165
KlGene000252	1995.38	3.09608	0.497318	6.22555	4.79858e-10	1.49081e-08	ID=KlGene000252;Name=KlGene000252;Alias=maker-Kl00001-augustus-gene-13.12;Note=Similar to CRK3: Cysteine-rich receptor-like protein kinase 3 (Arabidopsis thaliana);Dbxref=CDD:cd14066,InterPro:IPR000719,InterPro:IPR002902,InterPro:IPR011009,Pfam:PF00069,Pfam:PF01657,SUPERFAMILY:SSF56112;Ontology_term=GO:0004672,GO:0005524,GO:0006468;	UP	12.4387	125.577
KlGene000253	0.44718	0.899737	3.76774	0.2388	0.811261		ID=KlGene000253;Name=KlGene000253;Alias=maker-Kl00001-augustus-gene-13.2;Note=Similar to At1g48100: Polygalacturonase At1g48100 (Arabidopsis thaliana);Dbxref=InterPro:IPR000743,InterPro:IPR011050,Pfam:PF00295,SUPERFAMILY:SSF51126;Ontology_term=GO:0004650,GO:0005975;	NO	0.0120584	0.0283853
KlGene000254	163.929	-0.639458	0.434113	-1.47302	0.140745	0.265524	ID=KlGene000254;Name=KlGene000254;Alias=augustus_masked-Kl00001-processed-gene-13.20;Note=Protein of unknown function;Dbxref=InterPro:IPR004314,InterPro:IPR025521,Pfam:PF03080,Pfam:PF14365;	NO	6.26323	4.86436
KlGene000255	1.3011	-0.44645	1.86995	-0.23875	0.811299	0.881107	ID=KlGene000255;Name=KlGene000255;Alias=maker-Kl00001-augustus-gene-13.13;Note=Similar to AP1M2: AP-1 complex subunit mu-2 (Arabidopsis thaliana);Dbxref=InterPro:IPR011012,SUPERFAMILY:SSF64356;	NO	0.102678	0.0923509
KlGene000256	791.195	-0.000461779	0.146473	-0.00315265	0.997485	0.99821	ID=KlGene000256;Name=KlGene000256;Alias=maker-Kl00001-augustus-gene-13.4;Note=Similar to trpD: Anthranilate phosphoribosyltransferase (Aquifex aeolicus (strain VF5));Dbxref=InterPro:IPR035902,InterPro:IPR036320,SUPERFAMILY:SSF47648,SUPERFAMILY:SSF52418;	NO	19.8781	24.3879
KlGene000258	12461.6	0.841796	0.231652	3.63389	0.000279182	0.00186519	ID=KlGene000258;Name=KlGene000258;Alias=maker-Kl00001-augustus-gene-13.5;Note=Similar to GGAT2: Glutamate--glyoxylate aminotransferase 2 (Arabidopsis thaliana);Dbxref=CDD:cd00609,InterPro:IPR004839,InterPro:IPR015424,Pfam:PF00155,SUPERFAMILY:SSF53383;Ontology_term=GO:0009058,GO:0030170;	NO	329.873	729.407
KlGene000259	5.79402	4.61625	1.37585	3.35519	0.000793101	0.00449207	ID=KlGene000259;Name=KlGene000259;Alias=augustus_masked-Kl00001-processed-gene-13.32;Note=Protein of unknown function;Dbxref=InterPro:IPR010264,Pfam:PF05938;	UP	0.0840867	2.8445
KlGene000261	1.70884	0.883939	2.07655	0.425677	0.670344	0.781591	ID=KlGene000261;Name=KlGene000261;Alias=maker-Kl00001-augustus-gene-13.6;Note=Similar to TT12: Protein TRANSPARENT TESTA 12 (Arabidopsis thaliana);Dbxref=InterPro:IPR002528,Pfam:PF01554;Ontology_term=GO:0006855,GO:0015238,GO:0015297,GO:0016020,GO:0055085;	NO	0.0593369	0.135405
KlGene000262	1.62448	-0.113392	1.85175	-0.0612349	0.951172	0.972271	ID=KlGene000262;Name=KlGene000262;Alias=maker-Kl00001-augustus-gene-13.7;Note=Similar to TT12: Protein TRANSPARENT TESTA 12 (Arabidopsis thaliana);Dbxref=InterPro:IPR002528,Pfam:PF01554;Ontology_term=GO:0006855,GO:0015238,GO:0015297,GO:0016020,GO:0055085;	NO	0.0564717	0.0638067
KlGene000263	0						ID=KlGene000263;Name=KlGene000263;Alias=maker-Kl00001-augustus-gene-13.8;Note=Similar to TT12: Protein TRANSPARENT TESTA 12 (Arabidopsis thaliana);Dbxref=CDD:cd13132,InterPro:IPR002528,Pfam:PF01554;Ontology_term=GO:0006855,GO:0015238,GO:0015297,GO:0016020,GO:0055085;	NO	0	0
KlGene000264	321.832	-0.216852	0.382009	-0.567662	0.570264	0.706083	ID=KlGene000264;Name=KlGene000264;Alias=maker-Kl00001-augustus-gene-13.9;Note=Similar to TT12: Protein TRANSPARENT TESTA 12 (Arabidopsis thaliana);Dbxref=CDD:cd13132,InterPro:IPR002528,Pfam:PF01554,TIGRFAM:TIGR00797;Ontology_term=GO:0006855,GO:0015238,GO:0015297,GO:0016020,GO:0055085;	NO	3.64443	3.81591
KlGene000265	0.367329	-1.8711	3.80223	-0.492105	0.622645		ID=KlGene000265;Name=KlGene000265;Alias=maker-Kl00001-augustus-gene-14.10;Note=Similar to TT12: Protein TRANSPARENT TESTA 12 (Arabidopsis thaliana);Dbxref=CDD:cd13132,InterPro:IPR002528,Pfam:PF01554,TIGRFAM:TIGR00797;Ontology_term=GO:0006855,GO:0015238,GO:0015297,GO:0016020,GO:0055085;	NO	0.00660975	0
KlGene000266	0						ID=KlGene000266;Name=KlGene000266;Alias=maker-Kl00001-augustus-gene-14.0;Note=Similar to TT12: Protein TRANSPARENT TESTA 12 (Arabidopsis thaliana);Dbxref=CDD:cd13132,InterPro:IPR002528,Pfam:PF01554,TIGRFAM:TIGR00797;Ontology_term=GO:0006855,GO:0015238,GO:0015297,GO:0016020,GO:0055085;	NO	0	0
KlGene000268	1279.32	0.437204	0.161131	2.71335	0.00666072	0.0253877	ID=KlGene000268;Name=KlGene000268;Alias=augustus_masked-Kl00001-processed-gene-14.16;Note=Protein of unknown function;	NO	8.52584	14.1614
KlGene000269	154.446	1.81963	0.445432	4.0851	4.4058e-05	0.000386024	ID=KlGene000269;Name=KlGene000269;Alias=augustus_masked-Kl00001-processed-gene-14.17;Note=Similar to RGXT3: UDP-D-xylose:L-fucose alpha-1%2C3-D-xylosyltransferase 3 (Arabidopsis thaliana);Dbxref=InterPro:IPR005069,Pfam:PF03407;	UP	1.80253	7.97986
KlGene000270	1245.62	0.872138	0.561873	1.5522	0.120615	0.23685	ID=KlGene000270;Name=KlGene000270;Alias=maker-Kl00001-augustus-gene-14.6;Note=Protein of unknown function;Dbxref=CDD:cd06410,InterPro:IPR000270,Pfam:PF00564,SUPERFAMILY:SSF54277;Ontology_term=GO:0005515;	NO	27.9848	60.2684
KlGene000271	566.575	0.662825	0.265621	2.49538	0.0125822	0.0419475	ID=KlGene000271;Name=KlGene000271;Alias=maker-Kl00001-augustus-gene-14.7;Note=Similar to MAK16: Protein MAK16 homolog (Bos taurus);Dbxref=InterPro:IPR006958,InterPro:IPR029004,Pfam:PF01778,Pfam:PF04874;	NO	12.9075	24.6437
KlGene000272	0						ID=KlGene000272;Name=KlGene000272;Alias=augustus_masked-Kl00001-processed-gene-14.24;Note=Similar to At1g67900: BTB/POZ domain-containing protein At1g67900 (Arabidopsis thaliana);	NO	0	0
KlGene000273	0						ID=KlGene000273;Name=KlGene000273;Alias=maker-Kl00001-augustus-gene-14.8;Note=Protein of unknown function;Dbxref=InterPro:IPR004314,InterPro:IPR025521,Pfam:PF03080,Pfam:PF14365;	NO	0	0
KlGene000274	909.95	2.91721	0.497549	5.86315	4.54163e-09	1.16459e-07	ID=KlGene000274;Name=KlGene000274;Alias=maker-Kl00001-augustus-gene-14.9;Note=Similar to Mgat3: Beta-1%2C4-mannosyl-glycoprotein 4-beta-N-acetylglucosaminyltransferase (Rattus norvegicus);Dbxref=InterPro:IPR006813,Pfam:PF04724;Ontology_term=GO:0003830,GO:0006487,GO:0016020;	UP	8.09516	73.0916
KlGene000275	683.764	0.444663	0.206245	2.15599	0.0310845	0.0852143	ID=KlGene000275;Name=KlGene000275;Alias=augustus_masked-Kl00001-processed-gene-14.25;Note=Protein of unknown function;Dbxref=InterPro:IPR007877,Pfam:PF05212;	NO	10.5781	17.4769
KlGene000276	12.0107	1.09567	0.77799	1.40834	0.159031	0.288929	ID=KlGene000276;Name=KlGene000276;Alias=augustus_masked-Kl00001-processed-gene-14.22;Note=Protein of unknown function;Dbxref=InterPro:IPR008586,Pfam:PF05910;	NO	0.792472	2.07735
KlGene000277	47.4484	0.831764	0.422554	1.96842	0.0490195	0.120981	ID=KlGene000277;Name=KlGene000277;Alias=maker-Kl00001-augustus-gene-15.37;Note=Similar to At3g26430: GDSL esterase/lipase At3g26430 (Arabidopsis thaliana);Dbxref=CDD:cd01837,InterPro:IPR001087,InterPro:IPR035669,Pfam:PF00657,SUPERFAMILY:SSF52266;Ontology_term=GO:0016788;	NO	0.420878	0.917947
KlGene000278	78.6196	-1.03479	0.568811	-1.81922	0.068878	0.156168	ID=KlGene000278;Name=KlGene000278;Alias=maker-Kl00001-augustus-gene-15.29;Note=Similar to At5g14450: GDSL esterase/lipase At5g14450 (Arabidopsis thaliana);Dbxref=CDD:cd01837,InterPro:IPR001087,InterPro:IPR035669,Pfam:PF00657,SUPERFAMILY:SSF52266;Ontology_term=GO:0016788;	NO	3.8622	2.27692
KlGene000279	606.355	0.223732	0.207742	1.07697	0.281494	0.433903	ID=KlGene000279;Name=KlGene000279;Alias=maker-Kl00001-augustus-gene-15.39;Note=Similar to At5g14450: GDSL esterase/lipase At5g14450 (Arabidopsis thaliana);Dbxref=CDD:cd01837,InterPro:IPR001087,InterPro:IPR035669,Pfam:PF00657;Ontology_term=GO:0016788;	NO	11.2982	16.3306
KlGene000280	0						ID=KlGene000280;Name=KlGene000280;Alias=augustus_masked-Kl00001-processed-gene-15.1;Note=Similar to At1g65750: Putative ribonuclease H protein At1g65750 (Arabidopsis thaliana);	NO	0	0
KlGene000281	1666.47	-0.87185	0.301589	-2.89085	0.00384196	0.0162588	ID=KlGene000281;Name=KlGene000281;Alias=maker-Kl00001-augustus-gene-15.41;Note=Similar to At5g14450: GDSL esterase/lipase At5g14450 (Arabidopsis thaliana);Dbxref=CDD:cd01837,InterPro:IPR001087,InterPro:IPR035669,Pfam:PF00657;Ontology_term=GO:0016788;	NO	39.2693	26.5485
KlGene000282	442.651	-0.51266	0.160225	-3.19962	0.00137607	0.00706541	ID=KlGene000282;Name=KlGene000282;Alias=maker-Kl00001-augustus-gene-15.42;Note=Similar to At5g14450: GDSL esterase/lipase At5g14450 (Arabidopsis thaliana);Dbxref=CDD:cd01837,InterPro:IPR001087,InterPro:IPR035669,Pfam:PF00657,SUPERFAMILY:SSF52266;Ontology_term=GO:0016788;	NO	12.9459	11.1104
KlGene000283	2.74839	2.23111	1.45097	1.53767	0.124129	0.241964	ID=KlGene000283;Name=KlGene000283;Alias=maker-Kl00001-augustus-gene-15.43;Note=Protein of unknown function;Dbxref=InterPro:IPR010433,Pfam:PF06273;Ontology_term=GO:0003743;	NO	0.0426634	0.241555
KlGene000284	295.979	-0.190933	0.202962	-0.940734	0.346841	0.503385	ID=KlGene000284;Name=KlGene000284;Alias=maker-Kl00001-augustus-gene-15.30;Note=Protein of unknown function;Dbxref=InterPro:IPR001911,Pfam:PF01165;Ontology_term=GO:0003735,GO:0005840,GO:0006412;	NO	15.0696	16.1468
KlGene000285	1.43504	-0.515451	1.79212	-0.287621	0.773637	0.856585	ID=KlGene000285;Name=KlGene000285;Alias=maker-Kl00001-augustus-gene-15.31;Note=Protein of unknown function;	NO	0.0312835	0.0267371
KlGene000286	1697.82	0.382838	0.177166	2.1609	0.0307032	0.0844004	ID=KlGene000286;Name=KlGene000286;Alias=maker-Kl00001-augustus-gene-15.44;Note=Similar to MKP1: Protein-tyrosine-phosphatase MKP1 (Arabidopsis thaliana);Dbxref=CDD:cd00127,InterPro:IPR000340,InterPro:IPR020422,InterPro:IPR029021,Pfam:PF00782,SUPERFAMILY:SSF52799,SUPERFAMILY:SSF55753;Ontology_term=GO:0006470,GO:0008138,GO:0016311;	NO	40.7866	65.5114
KlGene000287	1.5285	-1.73421	1.82672	-0.94936	0.342438	0.498735	ID=KlGene000287;Name=KlGene000287;Alias=augustus_masked-Kl00001-processed-gene-15.13;Note=Protein of unknown function;	NO	0.194926	0.0724004
KlGene000288	5080.39	0.465066	0.307283	1.51348	0.130159	0.250876	ID=KlGene000288;Name=KlGene000288;Alias=maker-Kl00001-augustus-gene-15.45;Note=Similar to CYP71B10: Cytochrome P450 71B10 (Arabidopsis thaliana);Dbxref=InterPro:IPR001128,InterPro:IPR002401,InterPro:IPR036396,PRINTS:PR00385,PRINTS:PR00463,Pfam:PF00067,SUPERFAMILY:SSF48264;Ontology_term=GO:0005506,GO:0016705,GO:0020037,GO:0055114;	NO	45.6644	76.0721
KlGene000289	160.369	-1.82218	0.840115	-2.16897	0.030085	0.0832005	ID=KlGene000289;Name=KlGene000289;Alias=maker-Kl00001-augustus-gene-15.46;Note=Similar to CYP71B36: Cytochrome P450 71B36 (Arabidopsis thaliana);Dbxref=InterPro:IPR001128,InterPro:IPR002401,InterPro:IPR036396,PRINTS:PR00385,PRINTS:PR00463,Pfam:PF00067,SUPERFAMILY:SSF48264;Ontology_term=GO:0005506,GO:0016705,GO:0020037,GO:0055114;	DOWN	11.5395	3.9186
KlGene000290	78.3865	-1.14495	0.336063	-3.40696	0.000656913	0.00383408	ID=KlGene000290;Name=KlGene000290;Alias=maker-Kl00001-augustus-gene-15.32;Note=Similar to ANT: ADP%2CATP carrier protein%2C mitochondrial (Solanum tuberosum);	DOWN	17.2348	9.53999
KlGene000291	141.208	-2.16397	0.817209	-2.64801	0.00809681	0.0295834	ID=KlGene000291;Name=KlGene000291;Alias=maker-Kl00001-augustus-gene-15.47;Note=Similar to CYP71B34: Cytochrome P450 71B34 (Arabidopsis thaliana);Dbxref=InterPro:IPR001128,InterPro:IPR002401,InterPro:IPR036396,PRINTS:PR00385,PRINTS:PR00463,Pfam:PF00067,SUPERFAMILY:SSF48264;Ontology_term=GO:0005506,GO:0016705,GO:0020037,GO:0055114;	DOWN	8.76439	2.33677
KlGene000292	9.01823	4.66018	1.78892	2.60502			ID=KlGene000292;Name=KlGene000292;Alias=maker-Kl00001-augustus-gene-15.48;Note=Similar to CYP71B19: Cytochrome P450 71B19 (Arabidopsis thaliana);Dbxref=InterPro:IPR001128,InterPro:IPR002401,InterPro:IPR036396,PRINTS:PR00385,PRINTS:PR00463,Pfam:PF00067,SUPERFAMILY:SSF48264;Ontology_term=GO:0005506,GO:0016705,GO:0020037,GO:0055114;	NO	0.0468843	1.54814
KlGene000293	3.64439	5.42123	2.40348	2.25558	0.0240972	0.0700618	ID=KlGene000293;Name=KlGene000293;Alias=augustus_masked-Kl00001-processed-gene-15.25;Note=Similar to CYP71B26: Cytochrome P450 71B26 (Arabidopsis thaliana);Dbxref=InterPro:IPR001128,InterPro:IPR002401,InterPro:IPR036396,PRINTS:PR00463,Pfam:PF00067,SUPERFAMILY:SSF48264;Ontology_term=GO:0005506,GO:0016705,GO:0020037,GO:0055114;	UPUP	0	3.62567
KlGene000294	265.571	0.0182165	0.255069	0.0714177	0.943065	0.967171	ID=KlGene000294;Name=KlGene000294;Alias=maker-Kl00001-augustus-gene-15.33;Note=Similar to ER-ANT1: ADP%2CATP carrier protein ER-ANT1 (Arabidopsis thaliana);Dbxref=InterPro:IPR002067,InterPro:IPR002113,InterPro:IPR018108,InterPro:IPR023395,PRINTS:PR00926,PRINTS:PR00927,Pfam:PF00153,SUPERFAMILY:SSF103506;Ontology_term=GO:0005743,GO:0022857,GO:0055085;	NO	9.75857	12.1294
KlGene000295	953.876	0.315878	0.184513	1.71195	0.0869053	0.186116	ID=KlGene000295;Name=KlGene000295;Alias=maker-Kl00001-augustus-gene-15.49;Note=Similar to At3g49055: Uncharacterized protein At3g49055 (Arabidopsis thaliana);	NO	17.6502	27.0663
KlGene000297	537.806	0.154301	0.155023	0.995343	0.31957	0.474209	ID=KlGene000297;Name=KlGene000297;Alias=maker-Kl00001-augustus-gene-15.34;Note=Similar to RGLG2: E3 ubiquitin-protein ligase RGLG2 (Arabidopsis thaliana);Dbxref=InterPro:IPR010734,InterPro:IPR036465,Pfam:PF07002,SUPERFAMILY:SSF53300;	NO	7.29775	9.99097
KlGene000298	0						ID=KlGene000298;Name=KlGene000298;Alias=maker-Kl00001-augustus-gene-15.35;Note=Similar to POLR3H: DNA-directed RNA polymerase III subunit RPC8 (Homo sapiens);Dbxref=InterPro:IPR012340,InterPro:IPR013238,InterPro:IPR036898,Pfam:PF08292,SUPERFAMILY:SSF50249,SUPERFAMILY:SSF88798;Ontology_term=GO:0003899,GO:0006351;	NO	0	0
KlGene000299	540.101	0.306607	0.172718	1.77519	0.0758663	0.167767	ID=KlGene000299;Name=KlGene000299;Alias=maker-Kl00001-augustus-gene-15.50;Note=Similar to GLE1: Protein GLE1 (Arabidopsis thaliana);Dbxref=InterPro:IPR012476,Pfam:PF07817;Ontology_term=GO:0005643,GO:0016973;	NO	8.86845	13.4623
KlGene000300	186.595	-0.178969	0.234993	-0.761593	0.446303	0.598689	ID=KlGene000300;Name=KlGene000300;Alias=maker-Kl00001-augustus-gene-15.36;Note=Similar to ARP3: Actin-related protein 3 (Arabidopsis thaliana);Dbxref=CDD:cd00012,InterPro:IPR004000,Pfam:PF00022,SUPERFAMILY:SSF53067;	NO	3.80549	4.15214
KlGene000301	0						ID=KlGene000301;Name=KlGene000301;Alias=augustus_masked-Kl00001-processed-gene-15.28;Note=Protein of unknown function;	NO	0	0
KlGene000302	1536.34	-0.28492	0.16366	-1.74093	0.0816966	0.177504	ID=KlGene000302;Name=KlGene000302;Alias=maker-Kl00001-augustus-gene-16.0;Note=Similar to At1g24510: T-complex protein 1 subunit epsilon (Arabidopsis thaliana);Dbxref=CDD:cd03339,InterPro:IPR002423,InterPro:IPR012718,InterPro:IPR017998,InterPro:IPR027409,InterPro:IPR027410,InterPro:IPR027413,PRINTS:PR00304,Pfam:PF00118,SUPERFAMILY:SSF48592,SUPERFAMILY:SSF52029,SUPERFAMILY:SSF54849,TIGRFAM:TIGR0234…	NO	36.5376	36.8008
KlGene000304	4.24352	0.918166	2.12577	0.431921	0.665799	0.778534	ID=KlGene000304;Name=KlGene000304;Alias=maker-Kl00001-augustus-gene-16.4;Note=Similar to At5g63180: Probable pectate lyase 22 (Arabidopsis thaliana);Dbxref=InterPro:IPR002022,InterPro:IPR011050,InterPro:IPR018082,PRINTS:PR00807,Pfam:PF00544,SUPERFAMILY:SSF51126;	NO	0.149832	0.345671
KlGene000305	1179.48	-0.0905196	0.193078	-0.468823	0.639196	0.759416	ID=KlGene000305;Name=KlGene000305;Alias=maker-Kl00001-augustus-gene-16.5;Note=Similar to HERC2: E3 ubiquitin-protein ligase HERC2 (Homo sapiens);Dbxref=InterPro:IPR000408,InterPro:IPR009091,PRINTS:PR00633,Pfam:PF00415,SUPERFAMILY:SSF50985;	NO	48.8627	56.2716
KlGene000306	637.526	-0.713188	0.218917	-3.25781	0.00112277	0.00599835	ID=KlGene000306;Name=KlGene000306;Alias=maker-Kl00001-augustus-gene-16.6;Note=Similar to ALB3L1: ALBINO3-like protein 1%2C chloroplastic (Arabidopsis thaliana);Dbxref=InterPro:IPR001708,InterPro:IPR028055,Pfam:PF02096,TIGRFAM:TIGR03592;Ontology_term=GO:0016021,GO:0032977;	NO	15.1754	11.3091
KlGene000307	0						ID=KlGene000307;Name=KlGene000307;Alias=maker-Kl00001-augustus-gene-16.1;Note=Similar to KCR1: Very-long-chain 3-oxoacyl-CoA reductase 1 (Arabidopsis thaliana);Dbxref=CDD:cd05356,InterPro:IPR002347,InterPro:IPR036291,PRINTS:PR00080,PRINTS:PR00081,Pfam:PF00106,SUPERFAMILY:SSF51735;	NO	0	0
KlGene000308	229.758	-0.428709	0.288484	-1.48607	0.13726	0.260884	ID=KlGene000308;Name=KlGene000308;Alias=augustus_masked-Kl00001-processed-gene-16.20;Note=Similar to ARR11: Two-component response regulator ARR11 (Arabidopsis thaliana);Dbxref=CDD:cd00156,InterPro:IPR001005,InterPro:IPR001789,InterPro:IPR006447,InterPro:IPR009057,InterPro:IPR011006,Pfam:PF00072,Pfam:PF00249,SUPERFAMILY:SSF46689,SUPERFAMILY:SSF52172,TIGRFAM:TIGR01557;Ontology_term=GO:0000160,GO:0…	NO	7.67359	7.04978
KlGene000309	0.235464	-0.0454717	3.81695	-0.0119131	0.990495		ID=KlGene000309;Name=KlGene000309;Alias=augustus_masked-Kl00001-processed-gene-16.24;Note=Similar to ACT: Vinorine synthase (Rauvolfia serpentina);Dbxref=InterPro:IPR003480,Pfam:PF02458;Ontology_term=GO:0016747;	NO	0.0167407	0.0228596
KlGene000310	0.183664	-1.00725	3.81695	-0.26389	0.791865		ID=KlGene000310;Name=KlGene000310;Alias=maker-Kl00001-augustus-gene-16.7;Note=Protein of unknown function;	NO	0.0915615	0
KlGene000311	290.938	0.0222411	0.236401	0.0940823	0.925044	0.955487	ID=KlGene000311;Name=KlGene000311;Alias=maker-Kl00001-augustus-gene-16.3;Note=Protein of unknown function;	NO	19.8159	24.4632
KlGene000312	145.541	0.326969	0.239744	1.36383	0.172622	0.306564	ID=KlGene000312;Name=KlGene000312;Alias=maker-Kl00001-augustus-gene-16.8;Note=Similar to yuiD: Uncharacterized membrane protein YuiD (Bacillus subtilis (strain 168));Dbxref=CDD:cd01610,InterPro:IPR003832,Pfam:PF02681;	NO	3.79772	5.87738
KlGene000313	6.8095	2.88464	0.908979	3.1735	0.00150614	0.00759007	ID=KlGene000313;Name=KlGene000313;Alias=maker-Kl00001-augustus-gene-16.9;Note=Similar to RECQL5: ATP-dependent DNA helicase Q-like 5 (Arabidopsis thaliana);Dbxref=CDD:cd00046,CDD:cd00079,InterPro:IPR001650,InterPro:IPR004589,InterPro:IPR011545,InterPro:IPR027417,Pfam:PF00270,Pfam:PF00271,SUPERFAMILY:SSF52540,TIGRFAM:TIGR00614;Ontology_term=GO:0003676,GO:0005524,GO:0006310,GO:0008026;	UP	0.0273926	0.256669
KlGene000314	945.42	-0.751233	0.331541	-2.26588	0.0234586	0.0686493	ID=KlGene000314;Name=KlGene000314;Alias=maker-Kl00001-augustus-gene-16.10;Note=Protein of unknown function;	NO	18.1394	13.3155
KlGene000315	9889.33	-0.811051	1.0715	-0.756933	0.44909	0.60138	ID=KlGene000315;Name=KlGene000315;Alias=maker-Kl00001-augustus-gene-16.11;Note=Similar to MLP43: MLP-like protein 43 (Arabidopsis thaliana);Dbxref=InterPro:IPR000916,Pfam:PF00407,SUPERFAMILY:SSF55961;Ontology_term=GO:0006952;	NO	1088.18	709.558
KlGene000316	39.9019	-1.35691	0.419225	-3.23671	0.00120915	0.00637634	ID=KlGene000316;Name=KlGene000316;Alias=maker-Kl00001-augustus-gene-16.12;Note=Similar to MLP31: MLP-like protein 31 (Arabidopsis thaliana);Dbxref=InterPro:IPR000916,Pfam:PF00407,SUPERFAMILY:SSF55961;Ontology_term=GO:0006952;	DOWN	2.614	1.24351
KlGene000317	14.4274	-0.667648	0.834844	-0.799728	0.423868	0.578365	ID=KlGene000317;Name=KlGene000317;Alias=maker-Kl00001-augustus-gene-16.13;Note=Similar to MLP43: MLP-like protein 43 (Arabidopsis thaliana);Dbxref=InterPro:IPR000916,Pfam:PF00407,SUPERFAMILY:SSF55961;Ontology_term=GO:0006952;	NO	1.05142	0.802263
KlGene000318	0						ID=KlGene000318;Name=KlGene000318;Alias=augustus_masked-Kl00001-processed-gene-16.22;Note=Protein of unknown function;	NO	0	0
KlGene000319	5.47657	1.47533	1.86395	0.791509	0.428647	0.58236	ID=KlGene000319;Name=KlGene000319;Alias=maker-Kl00001-augustus-gene-16.14;Note=Similar to MLP43: MLP-like protein 43 (Arabidopsis thaliana);Dbxref=InterPro:IPR000916,Pfam:PF00407,SUPERFAMILY:SSF55961;Ontology_term=GO:0006952;	NO	0.183659	0.68467
KlGene000320	1141.24	-0.334691	0.198465	-1.6864	0.0917187	0.193548	ID=KlGene000320;Name=KlGene000320;Alias=maker-Kl00001-augustus-gene-17.0;Note=Similar to gbkr1: 3-oxoacyl-[acyl-carrier-protein] reductase 1%2C chloroplastic (Brassica napus);Dbxref=CDD:cd05333,InterPro:IPR002347,InterPro:IPR011284,InterPro:IPR036291,PRINTS:PR00080,PRINTS:PR00081,Pfam:PF00106,SUPERFAMILY:SSF51735,TIGRFAM:TIGR01830;Ontology_term=GO:0004316,GO:0006633,GO:0051287,GO:0055114;	NO	33.0938	32.0761
KlGene000321	936.445	1.86506	0.279829	6.66498	2.64694e-11	1.0898e-09	ID=KlGene000321;Name=KlGene000321;Alias=augustus_masked-Kl00001-processed-gene-17.19;Note=Similar to RLP12: Receptor-like protein 12 (Arabidopsis thaliana);Dbxref=InterPro:IPR001611,InterPro:IPR013210,InterPro:IPR025875,PRINTS:PR00019,Pfam:PF08263,Pfam:PF12799,Pfam:PF13855,SUPERFAMILY:SSF52047,SUPERFAMILY:SSF52058;Ontology_term=GO:0005515;	UP	14.5693	64.3214
KlGene000322	14.2193	-1.09729	0.609526	-1.80024	0.0718225	0.161103	ID=KlGene000322;Name=KlGene000322;Alias=maker-Kl00001-augustus-gene-17.4;Note=Protein of unknown function;Dbxref=InterPro:IPR003772,Pfam:PF02620;	NO	0.929623	0.529435
KlGene000323	1.06285	3.64656	2.36674	1.54075	0.123377	0.240966	ID=KlGene000323;Name=KlGene000323;Alias=maker-Kl00001-augustus-gene-17.6;Note=Similar to POLA2: DNA polymerase alpha subunit B (Homo sapiens);Dbxref=InterPro:IPR007185,Pfam:PF04042;Ontology_term=GO:0003677,GO:0003887,GO:0006260;	NO	0	0.0675934
KlGene000324	0.298986	-0.0454717	3.81695	-0.0119131	0.990495		ID=KlGene000324;Name=KlGene000324;Alias=maker-Kl00001-augustus-gene-17.1;Note=Similar to CLKR27: 3-oxoacyl-[acyl-carrier-protein] reductase%2C chloroplastic (Cuphea lanceolata);Dbxref=InterPro:IPR002347,InterPro:IPR002424,InterPro:IPR036291,PRINTS:PR00080,PRINTS:PR01167,Pfam:PF13561,SUPERFAMILY:SSF51735;Ontology_term=GO:0004022,GO:0055114;	NO	0.0282213	0.0438325
KlGene000325	9.16215	0.4377	1.00107	0.437232	0.661943	0.775359	ID=KlGene000325;Name=KlGene000325;Alias=augustus_masked-Kl00001-processed-gene-17.27;Note=Similar to RLP12: Receptor-like protein 12 (Arabidopsis thaliana);Dbxref=InterPro:IPR001611,Pfam:PF00560,Pfam:PF13855,SUPERFAMILY:SSF52058;Ontology_term=GO:0005515;	NO	0.667319	1.07474
KlGene000326	1417.31	-0.788102	0.374961	-2.10182	0.0355689	0.0947142	ID=KlGene000326;Name=KlGene000326;Alias=maker-Kl00001-augustus-gene-17.7;Note=Similar to GSO1: LRR receptor-like serine/threonine-protein kinase GSO1 (Arabidopsis thaliana);Dbxref=InterPro:IPR001611,InterPro:IPR013210,PRINTS:PR00019,Pfam:PF08263,Pfam:PF13516,Pfam:PF13855,SUPERFAMILY:SSF52058;Ontology_term=GO:0005515;	NO	96.3976	68.9463
KlGene000327	0.602593	1.75466	2.91342	0.602268	0.546996		ID=KlGene000327;Name=KlGene000327;Alias=maker-Kl00001-augustus-gene-17.8;Note=Similar to POLA2: DNA polymerase alpha subunit B (Homo sapiens);Dbxref=InterPro:IPR007185,Pfam:PF04042;Ontology_term=GO:0003677,GO:0003887,GO:0006260;	NO	0.00473677	0.0278582
KlGene000329	0						ID=KlGene000329;Name=KlGene000329;Alias=augustus_masked-Kl00001-processed-gene-17.23;Note=Protein of unknown function;	NO	0	0
KlGene000330	1555.7	-0.799485	0.430572	-1.8568	0.0633401	0.146431	ID=KlGene000330;Name=KlGene000330;Alias=maker-Kl00001-augustus-gene-17.9;Note=Similar to RLP12: Receptor-like protein 12 (Arabidopsis thaliana);Dbxref=InterPro:IPR001611,InterPro:IPR013210,PRINTS:PR00019,Pfam:PF08263,Pfam:PF13855,SUPERFAMILY:SSF52058;Ontology_term=GO:0005515;	NO	57.3984	41.1442
KlGene000331	549.989	0.551288	0.32817	1.67989	0.0929796	0.195572	ID=KlGene000331;Name=KlGene000331;Alias=maker-Kl00001-augustus-gene-17.10;Note=Similar to RLP12: Receptor-like protein 12 (Arabidopsis thaliana);Dbxref=InterPro:IPR001611,InterPro:IPR013210,InterPro:IPR025875,PRINTS:PR00019,Pfam:PF00560,Pfam:PF08263,Pfam:PF12799,Pfam:PF13855,SUPERFAMILY:SSF52047,SUPERFAMILY:SSF52058;Ontology_term=GO:0005515;	NO	8.54362	15.4328
KlGene000332	201.242	0.312177	0.1978	1.57825	0.114509	0.227581	ID=KlGene000332;Name=KlGene000332;Alias=maker-Kl00001-augustus-gene-17.11;Note=Protein of unknown function;Dbxref=InterPro:IPR003772,Pfam:PF02620;	NO	9.20886	13.9746
KlGene000333	12.1458	2.58293	0.692213	3.73142	0.000190406	0.00135293	ID=KlGene000333;Name=KlGene000333;Alias=maker-Kl00001-augustus-gene-17.12;Note=Similar to Pola2: DNA polymerase alpha subunit B (Mus musculus);Dbxref=InterPro:IPR007185,InterPro:IPR013627,Pfam:PF04042,Pfam:PF08418;Ontology_term=GO:0003677,GO:0003887,GO:0006260;	UP	0.0803759	0.570718
KlGene000334	1262.46	0.44009	0.47652	0.923549	0.355721	0.51229	ID=KlGene000334;Name=KlGene000334;Alias=maker-Kl00001-augustus-gene-17.13;Note=Similar to ANKRD44: Serine/threonine-protein phosphatase 6 regulatory ankyrin repeat subunit B (Gallus gallus);Dbxref=CDD:cd00204,InterPro:IPR020683,InterPro:IPR036770,Pfam:PF13637,SUPERFAMILY:SSF48403;	NO	35.3698	60.277
KlGene000335	2.60658	3.31358	2.44404	1.35578	0.17517	0.309767	ID=KlGene000335;Name=KlGene000335;Alias=maker-Kl00001-augustus-gene-17.2;Note=Similar to MAD2: Mitotic spindle checkpoint protein MAD2 (Arabidopsis thaliana);Dbxref=InterPro:IPR003511,InterPro:IPR036570,Pfam:PF02301,SUPERFAMILY:SSF56019;	NO	0.0389275	0.541388
KlGene000336	1.04987	0.846865	2.16418	0.39131	0.695568	0.800819	ID=KlGene000336;Name=KlGene000336;Alias=augustus_masked-Kl00001-processed-gene-17.25;Note=Protein of unknown function;	NO	0.215672	0.481729
KlGene000337	457.458	1.70833	0.250429	6.82164	9.00084e-12	4.08786e-10	ID=KlGene000337;Name=KlGene000337;Alias=maker-Kl00001-augustus-gene-17.14;Note=Similar to SKIP14: F-box protein SKIP14 (Arabidopsis thaliana);Dbxref=InterPro:IPR001810,InterPro:IPR036047,Pfam:PF12937,SUPERFAMILY:SSF81383;Ontology_term=GO:0005515;	UP	7.46509	29.6167
KlGene000338	255.729	0.334642	0.184057	1.81814	0.0690422	0.156444	ID=KlGene000338;Name=KlGene000338;Alias=maker-Kl00001-augustus-gene-17.15;Note=Similar to SRP72: Signal recognition particle subunit SRP72 (Homo sapiens);Dbxref=InterPro:IPR011990,InterPro:IPR013699,InterPro:IPR031545,Pfam:PF08492,Pfam:PF17004,SUPERFAMILY:SSF48452;Ontology_term=GO:0005515,GO:0006614,GO:0008312,GO:0048500;	NO	5.45235	8.42066
KlGene000339	2.2711	-1.98742	1.42665	-1.39307	0.163597	0.295083	ID=KlGene000339;Name=KlGene000339;Alias=maker-Kl00001-augustus-gene-17.3;Note=Similar to HIR1: Hypersensitive-induced response protein 1 (Arabidopsis thaliana);Dbxref=CDD:cd03407,InterPro:IPR001107,InterPro:IPR036013,Pfam:PF01145,SUPERFAMILY:SSF117892;	NO	0.130301	0.0404739
KlGene000340	223.343	0.436197	0.225452	1.93477	0.0530189	0.128194	ID=KlGene000340;Name=KlGene000340;Alias=augustus_masked-Kl00001-processed-gene-17.36;Note=Protein of unknown function;Dbxref=CDD:cd06257,InterPro:IPR001623,InterPro:IPR024593,InterPro:IPR036869,Pfam:PF00226,Pfam:PF11926,SUPERFAMILY:SSF46565;	NO	7.99849	13.1653
KlGene000341	10.3277	0.605382	0.603123	1.00375	0.315501	0.470072	ID=KlGene000341;Name=KlGene000341;Alias=augustus_masked-Kl00001-processed-gene-17.37;Note=Protein of unknown function;	NO	0.970679	1.80544
KlGene000342	135.807	0.278005	0.311904	0.891318	0.372759	0.528533	ID=KlGene000342;Name=KlGene000342;Alias=maker-Kl00001-augustus-gene-17.16;Note=Similar to DNAJB14: DnaJ homolog subfamily B member 14 (Pongo abelii);Dbxref=CDD:cd06257,InterPro:IPR001623,InterPro:IPR024593,InterPro:IPR036869,PRINTS:PR00625,Pfam:PF00226,Pfam:PF11926,SUPERFAMILY:SSF46565;	NO	4.69983	7.03583
KlGene000343	0.103613	0.675861	3.81695	0.177068	0.859455		ID=KlGene000343;Name=KlGene000343;Alias=maker-Kl00001-augustus-gene-18.19;Note=Similar to SKP1A: SKP1-like protein 1A (Arabidopsis thaliana);Dbxref=InterPro:IPR011333,InterPro:IPR016073,InterPro:IPR036296,Pfam:PF03931,SUPERFAMILY:SSF54695,SUPERFAMILY:SSF81382;Ontology_term=GO:0006511;	NO	0	0.0270776
KlGene000344	7437.92	1.58268	0.539924	2.93129	0.00337555	0.0146769	ID=KlGene000344;Name=KlGene000344;Alias=maker-Kl00001-augustus-gene-18.20;Note=Similar to At1g35710: Probable leucine-rich repeat receptor-like protein kinase At1g35710 (Arabidopsis thaliana);Dbxref=InterPro:IPR001611,InterPro:IPR009542,InterPro:IPR013210,PRINTS:PR00019,Pfam:PF00560,Pfam:PF06645,Pfam:PF08263,Pfam:PF13516,Pfam:PF13855,SUPERFAMILY:SSF52047,SUPERFAMILY:SSF52058;Ontology_term=GO:0005…	UP	20.0433	77.2196
KlGene000345	0.596841	-2.68223	2.96154	-0.905689	0.3651		ID=KlGene000345;Name=KlGene000345;Alias=maker-Kl00001-augustus-gene-18.21;Note=Similar to SKP1B: SKP1-like protein 1B (Arabidopsis thaliana);Dbxref=InterPro:IPR011333,InterPro:IPR016073,InterPro:IPR036296,Pfam:PF03931,SUPERFAMILY:SSF54695,SUPERFAMILY:SSF81382;Ontology_term=GO:0006511;	NO	0.0892895	0
KlGene000346	14814.6	0.656848	0.515055	1.2753	0.202204	0.344973	ID=KlGene000346;Name=KlGene000346;Alias=maker-Kl00001-augustus-gene-18.22;Note=Similar to At1g35710: Probable leucine-rich repeat receptor-like protein kinase At1g35710 (Arabidopsis thaliana);Dbxref=InterPro:IPR009542,InterPro:IPR013210,PRINTS:PR00019,Pfam:PF06645,Pfam:PF08263,SUPERFAMILY:SSF52047,SUPERFAMILY:SSF52058;Ontology_term=GO:0005787,GO:0006465,GO:0008233,GO:0016021;	NO	148.232	298.766
KlGene000347	19.5587	-0.0992641	0.689104	-0.144048	0.885463	0.929385	ID=KlGene000347;Name=KlGene000347;Alias=maker-Kl00001-augustus-gene-18.14;Note=Protein of unknown function;Dbxref=InterPro:IPR036390,SUPERFAMILY:SSF46785;	NO	0.711258	0.823688
KlGene000348	2868.18	-1.37083	0.195746	-7.00313	2.50304e-12	1.23898e-10	ID=KlGene000348;Name=KlGene000348;Alias=maker-Kl00001-augustus-gene-18.15;Note=Similar to At1g67360: REF/SRPP-like protein At1g67360 (Arabidopsis thaliana);Dbxref=InterPro:IPR008802,Pfam:PF05755;	DOWN	188.166	90.069
KlGene000349	1115.23	-0.135002	0.371578	-0.363321	0.716365	0.815596	ID=KlGene000349;Name=KlGene000349;Alias=maker-Kl00001-augustus-gene-18.23;Note=Protein of unknown function;Dbxref=InterPro:IPR035204,Pfam:PF17250;	NO	48.0012	52.4111
KlGene000350	918.51	-1.00713	0.340538	-2.95745	0.00310191	0.0136761	ID=KlGene000350;Name=KlGene000350;Alias=augustus_masked-Kl00001-processed-gene-18.10;Note=Similar to At1g67340: F-box protein At1g67340 (Arabidopsis thaliana);Dbxref=InterPro:IPR002893,InterPro:IPR036047,Pfam:PF01753,SUPERFAMILY:SSF144232,SUPERFAMILY:SSF81383,SUPERFAMILY:SSF81901;Ontology_term=GO:0005515;	DOWN	58.5051	36.1974
KlGene000351	92.7906	0.230529	0.412056	0.55946	0.575848	0.710838	ID=KlGene000351;Name=KlGene000351;Alias=maker-Kl00001-augustus-gene-18.25;Note=Similar to At1g11780: Alpha-ketoglutarate-dependent dioxygenase alkB (Arabidopsis thaliana);Dbxref=InterPro:IPR027450,Pfam:PF13532,SUPERFAMILY:SSF51197;	NO	2.74943	3.97699
KlGene000352	11.4586	-0.399534	0.705334	-0.566446	0.571091	0.706828	ID=KlGene000352;Name=KlGene000352;Alias=maker-Kl00001-augustus-gene-18.16;Note=Similar to uch2: Ubiquitin carboxyl-terminal hydrolase isozyme L5 (Dictyostelium discoideum);	NO	2.23124	2.10136
KlGene000353	198.258	-1.77842	0.340418	-5.22422	1.74894e-07	3.05795e-06	ID=KlGene000353;Name=KlGene000353;Alias=maker-Kl00001-augustus-gene-18.17;Note=Similar to NPF5.7: Protein NRT1/ PTR FAMILY 5.7 (Arabidopsis thaliana);Dbxref=InterPro:IPR000109,InterPro:IPR036259,Pfam:PF00854,SUPERFAMILY:SSF103473;Ontology_term=GO:0016020,GO:0022857,GO:0055085;	DOWN	3.53818	1.28219
KlGene000355	203.197	-0.843949	0.284515	-2.96628	0.0030143	0.0133755	ID=KlGene000355;Name=KlGene000355;Alias=maker-Kl00001-augustus-gene-18.18;Note=Similar to ATL24: NEP1-interacting protein-like 2 (Arabidopsis thaliana);Dbxref=CDD:cd16454,InterPro:IPR001841,Pfam:PF13639,SUPERFAMILY:SSF57850;	NO	7.42151	5.06971
KlGene000356	5.90316	1.54778	0.85929	1.80124	0.0716658	0.160866	ID=KlGene000356;Name=KlGene000356;Alias=maker-Kl00001-augustus-gene-18.26;Note=Protein of unknown function;	NO	0.379099	1.34842
KlGene000357	230.589	-0.320324	0.217924	-1.46989	0.141593	0.266569	ID=KlGene000357;Name=KlGene000357;Alias=augustus_masked-Kl00001-processed-gene-18.5;Note=Similar to SKIP6: F-box/kelch-repeat protein SKIP6 (Arabidopsis thaliana);Dbxref=InterPro:IPR001810,InterPro:IPR006652,InterPro:IPR015915,InterPro:IPR036047,Pfam:PF00646,Pfam:PF01344,SUPERFAMILY:SSF117281,SUPERFAMILY:SSF81383;Ontology_term=GO:0005515;	NO	21.2697	20.8574
KlGene000358	8.81282	2.87514	0.903335	3.1828	0.00145856	0.0073976	ID=KlGene000358;Name=KlGene000358;Alias=augustus_masked-Kl00001-processed-gene-19.16;Note=Similar to SK1: Shikimate kinase 1%2C chloroplastic (Oryza sativa subsp. japonica);Dbxref=CDD:cd00464,InterPro:IPR000623,InterPro:IPR027417,InterPro:IPR031322,Pfam:PF01202,SUPERFAMILY:SSF52540;	UP	0.0930891	0.864807
KlGene000359	0						ID=KlGene000359;Name=KlGene000359;Alias=maker-Kl00001-augustus-gene-19.7;Note=Similar to pin4: Peptidyl-prolyl cis-trans isomerase NIMA-interacting 4 (Xenopus tropicalis);Dbxref=InterPro:IPR000297,Pfam:PF00639,SUPERFAMILY:SSF54534;Ontology_term=GO:0003755;	NO	0	0
KlGene000360	0						ID=KlGene000360;Name=KlGene000360;Alias=maker-Kl00001-augustus-gene-19.0;Note=Similar to CYP71BL3: Costunolide synthase (Cichorium intybus);Dbxref=InterPro:IPR001128,InterPro:IPR002401,InterPro:IPR036396,PRINTS:PR00385,PRINTS:PR00463,Pfam:PF00067,SUPERFAMILY:SSF48264;Ontology_term=GO:0005506,GO:0016705,GO:0020037,GO:0055114;	NO	0	0
KlGene000361	30.2763	-0.664387	0.962304	-0.690413	0.489935	0.637816	ID=KlGene000361;Name=KlGene000361;Alias=maker-Kl00001-augustus-gene-19.8;Note=Similar to NAC100: NAC domain-containing protein 100 (Arabidopsis thaliana);Dbxref=InterPro:IPR003441,InterPro:IPR036093,Pfam:PF02365,SUPERFAMILY:SSF101941;Ontology_term=GO:0003677,GO:0006355;	NO	1.79601	1.46561
KlGene000362	134.134	0.305498	0.207112	1.47504	0.140202	0.264893	ID=KlGene000362;Name=KlGene000362;Alias=augustus_masked-Kl00001-processed-gene-19.17;Note=Similar to EXPA15: Expansin-A15 (Arabidopsis thaliana);Dbxref=CDD:cd15841,InterPro:IPR002963,InterPro:IPR007117,InterPro:IPR007118,InterPro:IPR009009,InterPro:IPR036749,InterPro:IPR036908,PRINTS:PR01225,PRINTS:PR01226,Pfam:PF01357,Pfam:PF03330,SUPERFAMILY:SSF49590,SUPERFAMILY:SSF50685,SUPERFAMILY:SSF58038;On…	NO	1.62186	2.44392
KlGene000363	3255.38	-1.5529	0.561121	-2.76749	0.00564896	0.0222156	ID=KlGene000363;Name=KlGene000363;Alias=maker-Kl00001-augustus-gene-19.9;Note=Similar to CDF2: Cyclic dof factor 2 (Arabidopsis thaliana);Dbxref=InterPro:IPR003851,Pfam:PF02701;Ontology_term=GO:0003677,GO:0006355;	DOWN	150.718	65.2739
KlGene000364	19.4547	2.67664	1.61567	1.65667	0.0975856	0.202613	ID=KlGene000364;Name=KlGene000364;Alias=maker-Kl00001-augustus-gene-19.10;Note=Similar to At1g74460: GDSL esterase/lipase At1g74460 (Arabidopsis thaliana);Dbxref=CDD:cd01837,InterPro:IPR001087,InterPro:IPR035669,Pfam:PF00657,SUPERFAMILY:SSF52266;Ontology_term=GO:0016788;	NO	0.30847	2.59971
KlGene000365	1325.18	-0.122591	0.379103	-0.32337	0.746415	0.837303	ID=KlGene000365;Name=KlGene000365;Alias=augustus_masked-Kl00001-processed-gene-19.18;Note=Similar to At3g47520: Malate dehydrogenase%2C chloroplastic (Arabidopsis thaliana);Dbxref=CDD:cd01337,InterPro:IPR001236,InterPro:IPR010097,InterPro:IPR015955,InterPro:IPR022383,InterPro:IPR036291,Pfam:PF00056,Pfam:PF02866,SUPERFAMILY:SSF51735,SUPERFAMILY:SSF56327,TIGRFAM:TIGR01772;Ontology_term=GO:0003824,G…	NO	54.7483	60.0586
KlGene000366	1.2172	-0.669334	1.7141	-0.390487	0.696177	0.801227	ID=KlGene000366;Name=KlGene000366;Alias=maker-Kl00001-augustus-gene-19.11;Note=Similar to RKD1: Protein RKD1 (Arabidopsis thaliana);Dbxref=InterPro:IPR003035,Pfam:PF02042;	NO	0.105857	0.0803134
KlGene000367	515.719	-0.149494	0.19177	-0.779547	0.435658	0.58963	ID=KlGene000367;Name=KlGene000367;Alias=maker-Kl00001-augustus-gene-19.13;Note=Similar to DCL: Protein DCL%2C chloroplastic (Solanum lycopersicum);Dbxref=Pfam:PF11523;	NO	22.1929	24.4353
KlGene000368	1390.66	-0.394526	0.45681	-0.863655	0.387777	0.54406	ID=KlGene000368;Name=KlGene000368;Alias=maker-Kl00001-augustus-gene-19.3;Note=Similar to PEPR2: Leucine-rich repeat receptor-like protein kinase PEPR2 (Arabidopsis thaliana);Dbxref=InterPro:IPR001611,Pfam:PF00560,Pfam:PF13516,Pfam:PF13855,SUPERFAMILY:SSF52058;Ontology_term=GO:0005515;	NO	69.4735	66.6571
KlGene000369	12.8761	-0.107788	1.14837	-0.0938615	0.925219	0.955499	ID=KlGene000369;Name=KlGene000369;Alias=augustus_masked-Kl00001-processed-gene-19.20;Note=Similar to SKP1B: SKP1-like protein 1B (Arabidopsis thaliana);Dbxref=InterPro:IPR011333,InterPro:IPR016073,InterPro:IPR036296,Pfam:PF03931,SUPERFAMILY:SSF54695,SUPERFAMILY:SSF81382;Ontology_term=GO:0006511;	NO	1.53591	1.7263
KlGene000370	428.051	-0.377998	0.22379	-1.68907	0.0912056	0.192782	ID=KlGene000370;Name=KlGene000370;Alias=maker-Kl00001-augustus-gene-19.14;Note=Similar to ARAD1: Probable arabinosyltransferase ARAD1 (Arabidopsis thaliana);Dbxref=InterPro:IPR004263,Pfam:PF03016;Ontology_term=GO:0006486,GO:0016757;	NO	16.6567	15.8342
KlGene000371	41.8037	2.72941	0.731379	3.73186	0.000190068	0.00135096	ID=KlGene000371;Name=KlGene000371;Alias=maker-Kl00001-augustus-gene-19.15;Note=Similar to MYB306: Myb-related protein 306 (Antirrhinum majus);Dbxref=CDD:cd00167,InterPro:IPR001005,InterPro:IPR009057,Pfam:PF00249,SUPERFAMILY:SSF46689;Ontology_term=GO:0003677;	UP	0.618678	4.84487
KlGene000372	0.648691	-1.43436	3.02346	-0.474409	0.635208		ID=KlGene000372;Name=KlGene000372;Alias=augustus_masked-Kl00001-processed-gene-19.21;Note=Protein of unknown function;	NO	0.0860747	0.0395471
KlGene000373	513.96	-1.53599	0.422674	-3.63399	0.000279072	0.00186502	ID=KlGene000373;Name=KlGene000373;Alias=augustus_masked-Kl00001-processed-gene-20.12;Note=Similar to TCP14: Transcription factor TCP14 (Arabidopsis thaliana);Dbxref=InterPro:IPR005333,Pfam:PF03634;	DOWN	56.5041	23.9724
KlGene000374	0						ID=KlGene000374;Name=KlGene000374;Alias=augustus_masked-Kl00001-processed-gene-20.13;Note=Similar to HVA22A: HVA22-like protein a (Arabidopsis thaliana);	NO	0	0
KlGene000375	1948.76	-0.544385	0.23778	-2.28945	0.0220535	0.0654062	ID=KlGene000375;Name=KlGene000375;Alias=augustus_masked-Kl00001-processed-gene-20.14;Note=Similar to RPS9C: 40S ribosomal protein S9-2 (Arabidopsis thaliana);Dbxref=CDD:cd00165,InterPro:IPR001912,InterPro:IPR002942,InterPro:IPR005710,Pfam:PF00163,Pfam:PF01479,SUPERFAMILY:SSF55174,TIGRFAM:TIGR01018;Ontology_term=GO:0003723,GO:0003735,GO:0005622,GO:0006412,GO:0015935,GO:0019843;	NO	113.352	95.1706
KlGene000376	0.103613	0.675861	3.81695	0.177068	0.859455		ID=KlGene000376;Name=KlGene000376;Alias=maker-Kl00001-augustus-gene-20.1;Note=Similar to PRE3: Transcription factor PRE3 (Arabidopsis thaliana);Dbxref=InterPro:IPR036638,SUPERFAMILY:SSF47459;Ontology_term=GO:0046983;	NO	0	0.0396877
KlGene000377	3.1349	4.40466	1.48365	2.96879	0.00298972	0.0132932	ID=KlGene000377;Name=KlGene000377;Alias=maker-Kl00001-augustus-gene-20.2;Note=Similar to APK2B: Protein kinase 2B%2C chloroplastic (Arabidopsis thaliana);Dbxref=CDD:cd14066,InterPro:IPR001245,InterPro:IPR011009,Pfam:PF07714,SUPERFAMILY:SSF56112;Ontology_term=GO:0004672,GO:0006468;	UP	0.00917493	0.276684
KlGene000378	413.615	-0.132765	0.203612	-0.652049	0.51437	0.658193	ID=KlGene000378;Name=KlGene000378;Alias=maker-Kl00001-augustus-gene-20.3;Note=Similar to VPS29: Vacuolar protein sorting-associated protein 29 (Arabidopsis thaliana);Dbxref=CDD:cd07394,InterPro:IPR000979,InterPro:IPR024654,InterPro:IPR028661,Pfam:PF12850,SUPERFAMILY:SSF56300,TIGRFAM:TIGR00040;Ontology_term=GO:0030904,GO:0042147;	NO	11.8225	13.1889
KlGene000379	0						ID=KlGene000379;Name=KlGene000379;Alias=augustus_masked-Kl00001-processed-gene-20.21;Note=Similar to ERF1B: Ethylene-responsive transcription factor 1B (Arabidopsis thaliana);Dbxref=CDD:cd00018,InterPro:IPR001471,InterPro:IPR016177,PRINTS:PR00367,Pfam:PF00847,SUPERFAMILY:SSF54171;Ontology_term=GO:0003677,GO:0003700,GO:0006355;	NO	0	0
KlGene000380	313.931	-1.95792	0.281197	-6.96281	3.33549e-12	1.63268e-10	ID=KlGene000380;Name=KlGene000380;Alias=augustus_masked-Kl00001-processed-gene-20.18;Note=Similar to At5g52780: Uncharacterized protein PAM68-like (Arabidopsis thaliana);Dbxref=InterPro:IPR021855,Pfam:PF11947;	DOWN	18.0675	5.67109
KlGene000381	69.8815	-0.0188874	0.482157	-0.0391728	0.968753	0.981858	ID=KlGene000381;Name=KlGene000381;Alias=maker-Kl00001-augustus-gene-20.7;Note=Similar to Galm: Aldose 1-epimerase (Mus musculus);Dbxref=CDD:cd09019,InterPro:IPR008183,InterPro:IPR011013,Pfam:PF01263,SUPERFAMILY:SSF74650;Ontology_term=GO:0003824,GO:0005975,GO:0016853,GO:0030246;	NO	2.96134	3.59798
KlGene000382	671.648	1.71927	0.291082	5.90647	3.49518e-09	9.15438e-08	ID=KlGene000382;Name=KlGene000382;Alias=maker-Kl00001-augustus-gene-20.5;Note=Similar to ABCA2: ABC transporter A family member 2 (Arabidopsis thaliana);Dbxref=InterPro:IPR003439,InterPro:IPR027417,Pfam:PF00005,Pfam:PF12698,SUPERFAMILY:SSF52540;Ontology_term=GO:0005524,GO:0016887;	UP	5.30737	21.2985
KlGene000383	2.39218	4.80509	3.64602	1.3179	0.187537	0.326294	ID=KlGene000383;Name=KlGene000383;Alias=maker-Kl00001-augustus-gene-20.8;Note=Similar to WRKY72: Probable WRKY transcription factor 72 (Arabidopsis thaliana);Dbxref=InterPro:IPR003657,InterPro:IPR036576,Pfam:PF03106,SUPERFAMILY:SSF118290;Ontology_term=GO:0003700,GO:0006355,GO:0043565;	NO	0	0.285711
KlGene000384	6.71015	-0.178715	0.799231	-0.223609	0.823062	0.888487	ID=KlGene000384;Name=KlGene000384;Alias=maker-Kl00001-augustus-gene-20.6;Note=Protein of unknown function;Dbxref=CDD:cd00298,InterPro:IPR002068,InterPro:IPR008978,Pfam:PF00011,SUPERFAMILY:SSF49764;	NO	0.385478	0.419264
KlGene000385	611.163	-0.219484	0.227299	-0.965618	0.334235	0.490258	ID=KlGene000385;Name=KlGene000385;Alias=maker-Kl00001-augustus-gene-20.9;Note=Similar to HIR1: Hypersensitive-induced response protein 1 (Arabidopsis thaliana);Dbxref=CDD:cd03407,InterPro:IPR001107,InterPro:IPR036013,Pfam:PF01145,SUPERFAMILY:SSF117892;	NO	22.0771	23.4091
KlGene000386	1180.71	3.28421	0.478792	6.85936	6.91693e-12	3.20756e-10	ID=KlGene000386;Name=KlGene000386;Alias=maker-Kl00001-augustus-gene-20.10;Note=Protein of unknown function;Dbxref=InterPro:IPR007065,Pfam:PF04982;	UP	12.4688	148.202
KlGene000387	444.052	1.67834	0.258995	6.48021	9.15952e-11	3.4196e-09	ID=KlGene000387;Name=KlGene000387;Alias=maker-Kl00001-augustus-gene-20.11;Note=Similar to SPAC2F3.16: Uncharacterized RING finger protein C2F3.16 (Schizosaccharomyces pombe (strain 972 / ATCC 24843));Dbxref=CDD:cd12108,CDD:cd16464,InterPro:IPR008913,InterPro:IPR012312,InterPro:IPR037274,InterPro:IPR037275,InterPro:IPR039512,Pfam:PF01814,Pfam:PF05495,Pfam:PF14599,SUPERFAMILY:SSF161219,SUPERFAMILY:…	UP	2.82904	11.0162
KlGene000389	65.4201	0.235548	0.380398	0.619216	0.535774	0.677322	ID=KlGene000389;Name=KlGene000389;Alias=augustus_masked-Kl00001-processed-gene-21.1;Note=Protein of unknown function;Dbxref=InterPro:IPR037177,SUPERFAMILY:SSF54648;Ontology_term=GO:0007017,GO:0030286;	NO	7.87301	11.3409
KlGene000391	1056.76	0.635018	0.167512	3.79089	0.00015011	0.00110216	ID=KlGene000391;Name=KlGene000391;Alias=maker-Kl00001-augustus-gene-21.21;Note=Similar to ATPK2: Serine/threonine-protein kinase AtPK2/AtPK19 (Arabidopsis thaliana);Dbxref=CDD:cd05123,InterPro:IPR000719,InterPro:IPR011009,InterPro:IPR017892,Pfam:PF00069,Pfam:PF00433,SUPERFAMILY:SSF56112;Ontology_term=GO:0004672,GO:0004674,GO:0005524,GO:0006468;	NO	23.2602	44.179
KlGene000392	370.231	1.22609	0.364599	3.36285	0.000771416	0.00438503	ID=KlGene000392;Name=KlGene000392;Alias=maker-Kl00001-augustus-gene-21.28;Note=Similar to Transcription factor MYB1R1 (Solanum tuberosum);Dbxref=CDD:cd00167,InterPro:IPR001005,InterPro:IPR006447,InterPro:IPR009057,Pfam:PF00249,SUPERFAMILY:SSF46689,TIGRFAM:TIGR01557;Ontology_term=GO:0003677;	UP	11.4138	32.604
KlGene000393	207.647	0.201155	0.186426	1.07901	0.280584	0.43323	ID=KlGene000393;Name=KlGene000393;Alias=maker-Kl00001-augustus-gene-21.22;Note=Similar to CNOT4: CCR4-NOT transcription complex subunit 4 (Homo sapiens);Dbxref=CDD:cd16618,InterPro:IPR039515,Pfam:PF14570,SUPERFAMILY:SSF57850;	NO	9.13924	12.8646
KlGene000395	0.131758	0.675861	3.81695	0.177068	0.859455		ID=KlGene000395;Name=KlGene000395;Alias=augustus_masked-Kl00001-processed-gene-21.14;Note=Protein of unknown function;Dbxref=InterPro:IPR036600,SUPERFAMILY:SSF47762;Ontology_term=GO:0006355;	NO	0	0.0139698
KlGene000396	0						ID=KlGene000396;Name=KlGene000396;Alias=maker-Kl00001-augustus-gene-21.30;Note=Similar to ASK4: SKP1-like protein 4 (Arabidopsis thaliana);Dbxref=InterPro:IPR011333,InterPro:IPR016072,InterPro:IPR016073,InterPro:IPR036296,Pfam:PF01466,Pfam:PF03931,SUPERFAMILY:SSF54695,SUPERFAMILY:SSF81382;Ontology_term=GO:0006511;	NO	0	0
KlGene000397	3.71631	-2.18136	1.39034	-1.56894	0.116662	0.23084	ID=KlGene000397;Name=KlGene000397;Alias=maker-Kl00001-augustus-gene-21.23;Note=Similar to ASK3: SKP1-like protein 3 (Arabidopsis thaliana);Dbxref=InterPro:IPR011333,InterPro:IPR016072,InterPro:IPR016073,InterPro:IPR036296,Pfam:PF01466,Pfam:PF03931,SUPERFAMILY:SSF54695,SUPERFAMILY:SSF81382;Ontology_term=GO:0006511;	NO	0.679083	0.184728
KlGene000398	830.432	1.92249	1.17466	1.63663			ID=KlGene000398;Name=KlGene000398;Alias=augustus_masked-Kl00001-processed-gene-21.7;Note=Similar to PUB19: U-box domain-containing protein 19 (Arabidopsis thaliana);Dbxref=CDD:cd16664,InterPro:IPR000225,InterPro:IPR003613,InterPro:IPR016024,Pfam:PF00514,Pfam:PF04564,SUPERFAMILY:SSF48371,SUPERFAMILY:SSF57850;Ontology_term=GO:0004842,GO:0005515,GO:0016567;	NO	17.4691	75.9856
KlGene000399	528.148	-0.0837974	0.183275	-0.457223	0.647511	0.766195	ID=KlGene000399;Name=KlGene000399;Alias=maker-Kl00001-augustus-gene-21.24;Note=Similar to ARAC10: Rac-like GTP-binding protein ARAC10 (Arabidopsis thaliana);Dbxref=CDD:cd04133,InterPro:IPR001806,InterPro:IPR005225,InterPro:IPR027417,PRINTS:PR00449,Pfam:PF00071,SUPERFAMILY:SSF52540,TIGRFAM:TIGR00231;Ontology_term=GO:0003924,GO:0005525;	NO	15.0585	17.3544
KlGene000400	2977.96	-0.0778751	0.151479	-0.514099	0.607183	0.73506	ID=KlGene000400;Name=KlGene000400;Alias=maker-Kl00001-augustus-gene-21.31;Note=Protein of unknown function;Dbxref=CDD:cd00183,InterPro:IPR001025,InterPro:IPR017923,InterPro:IPR035441,Pfam:PF01426,Pfam:PF08711,SUPERFAMILY:SSF47676;Ontology_term=GO:0003682,GO:0005634;	NO	20.0982	23.4069
KlGene000402	1.46574	0.794898	1.76975	0.449158	0.653318	0.769725	ID=KlGene000402;Name=KlGene000402;Alias=maker-Kl00001-augustus-gene-21.25;Note=Similar to RH51: DEAD-box ATP-dependent RNA helicase 51 (Arabidopsis thaliana);Dbxref=CDD:cd00079,InterPro:IPR001650,InterPro:IPR011545,InterPro:IPR027417,Pfam:PF00270,Pfam:PF00271,SUPERFAMILY:SSF52540;Ontology_term=GO:0003676,GO:0005524;	NO	0.0962901	0.206279
KlGene000403	3.41364	3.03629	1.51489	2.0043	0.0450379	0.113274	ID=KlGene000403;Name=KlGene000403;Alias=maker-Kl00001-augustus-gene-21.26;Note=Similar to PER65: Peroxidase 65 (Arabidopsis thaliana);Dbxref=CDD:cd00693,InterPro:IPR000823,InterPro:IPR002016,InterPro:IPR010255,InterPro:IPR033905,PRINTS:PR00458,PRINTS:PR00461,Pfam:PF00141,SUPERFAMILY:SSF48113;Ontology_term=GO:0004601,GO:0006979,GO:0020037,GO:0042744,GO:0055114;	NO	0.0565395	0.547879
KlGene000404	190.529	-0.564308	0.311504	-1.81156	0.0700542	0.158232	ID=KlGene000404;Name=KlGene000404;Alias=maker-Kl00001-augustus-gene-21.32;Note=Similar to hpt: Hypoxanthine-guanine phosphoribosyltransferase (Enterococcus faecalis (strain ATCC 700802 / V583));Dbxref=CDD:cd06223,InterPro:IPR000836,InterPro:IPR005904,InterPro:IPR029057,Pfam:PF00156,SUPERFAMILY:SSF53271,TIGRFAM:TIGR01203;Ontology_term=GO:0004422,GO:0005737,GO:0006166,GO:0009116;	NO	5.72967	4.73821
KlGene000405	0						ID=KlGene000405;Name=KlGene000405;Alias=augustus_masked-Kl00001-processed-gene-21.19;Note=Similar to At1g25240: Putative clathrin assembly protein At1g25240 (Arabidopsis thaliana);Dbxref=InterPro:IPR011417,Pfam:PF07651,SUPERFAMILY:SSF89009;Ontology_term=GO:0005543;	NO	0	0
KlGene000406	33.8114	-2.56697	0.5347	-4.80078	1.58053e-06	2.14506e-05	ID=KlGene000406;Name=KlGene000406;Alias=maker-Kl00001-augustus-gene-21.27;Note=Protein of unknown function;	DOWN	1.71545	0.351682
KlGene000407	0.183664	-1.00725	3.81695	-0.26389	0.791865		ID=KlGene000407;Name=KlGene000407;Alias=maker-Kl00001-augustus-gene-21.33;Note=Similar to srprb: Signal recognition particle receptor subunit beta (Dictyostelium discoideum);Dbxref=InterPro:IPR019009,InterPro:IPR027417,Pfam:PF09439,SUPERFAMILY:SSF52540;	NO	0.0175493	0
KlGene000408	307.542	-0.371033	0.195266	-1.90014	0.057415	0.136292	ID=KlGene000408;Name=KlGene000408;Alias=maker-Kl00001-augustus-gene-22.8;Note=Similar to rrp4: Exosome complex component rrp4 (Schizosaccharomyces pombe (strain 972 / ATCC 24843));Dbxref=CDD:cd05789,InterPro:IPR004088,InterPro:IPR012340,InterPro:IPR036612,Pfam:PF15985,SUPERFAMILY:SSF110324,SUPERFAMILY:SSF50249,SUPERFAMILY:SSF54791;Ontology_term=GO:0003723;	NO	9.50514	8.96165
KlGene000409	4.71142	-0.0053144	0.929458	-0.00571774	0.995438	0.997343	ID=KlGene000409;Name=KlGene000409;Alias=maker-Kl00001-augustus-gene-22.0;Note=Protein of unknown function;Dbxref=InterPro:IPR025287,Pfam:PF13947;Ontology_term=GO:0030247;	NO	0.23948	0.288572
KlGene000410	810.943	-0.0879862	0.293585	-0.299696	0.764409	0.850257	ID=KlGene000410;Name=KlGene000410;Alias=maker-Kl00001-augustus-gene-22.9;Note=Protein of unknown function;	NO	15.2065	17.2369
KlGene000411	92.0079	-1.28068	0.270749	-4.73013	2.24374e-06	2.91826e-05	ID=KlGene000411;Name=KlGene000411;Alias=maker-Kl00001-augustus-gene-22.10;Note=Similar to SKIP19: F-box protein SKIP19 (Arabidopsis thaliana);Dbxref=InterPro:IPR001810,InterPro:IPR036047,Pfam:PF00646,SUPERFAMILY:SSF52047,SUPERFAMILY:SSF81383;Ontology_term=GO:0005515;	DOWN	1.88097	0.949565
KlGene000412	202.895	0.563346	0.333644	1.68846	0.0913227	0.192956	ID=KlGene000412;Name=KlGene000412;Alias=maker-Kl00001-augustus-gene-22.11;Note=Similar to FPGS2: Folylpolyglutamate synthase (Arabidopsis thaliana);Dbxref=InterPro:IPR036565,SUPERFAMILY:SSF53623;Ontology_term=GO:0005524,GO:0009058;	NO	10.5068	19.2064
KlGene000413	17.7879	-0.950043	0.57943	-1.63962	0.101085	0.20786	ID=KlGene000413;Name=KlGene000413;Alias=augustus_masked-Kl00001-processed-gene-22.19;Note=Similar to KNAT6: Homeobox protein knotted-1-like 6 (Arabidopsis thaliana);Dbxref=InterPro:IPR005540,InterPro:IPR005541,Pfam:PF03790,Pfam:PF03791;Ontology_term=GO:0003677,GO:0005634;	NO	1.67998	1.06397
KlGene000414	10.3543	-0.182805	0.666796	-0.274154	0.783966	0.863076	ID=KlGene000414;Name=KlGene000414;Alias=maker-Kl00001-augustus-gene-22.2;Note=Similar to KN1: Homeotic protein knotted-1 (Solanum lycopersicum);Dbxref=CDD:cd00086,InterPro:IPR001356,InterPro:IPR005539,InterPro:IPR008422,InterPro:IPR009057,Pfam:PF03789,Pfam:PF05920,SUPERFAMILY:SSF46689;Ontology_term=GO:0003677,GO:0006355;	NO	0.566075	0.609535
KlGene000415	1953.27	0.0427197	0.193208	0.221107	0.825009	0.890109	ID=KlGene000415;Name=KlGene000415;Alias=augustus_masked-Kl00001-processed-gene-22.28;Note=Similar to MOS1: Protein MODIFIER OF SNC1 1 (Arabidopsis thaliana);Dbxref=CDD:cd00170,InterPro:IPR001251,InterPro:IPR036273,InterPro:IPR036865,Pfam:PF00650,SUPERFAMILY:SSF46938,SUPERFAMILY:SSF52087;	NO	16.8579	21.3385
KlGene000416	26.3799	1.3948	0.9695	1.43868	0.150241	0.277701	ID=KlGene000416;Name=KlGene000416;Alias=maker-Kl00001-augustus-gene-22.14;Note=Similar to faf2-b: FAS-associated factor 2-B (Xenopus laevis);Dbxref=CDD:cd02958,InterPro:IPR001012,InterPro:IPR029071,InterPro:IPR036249,Pfam:PF00789,SUPERFAMILY:SSF52833,SUPERFAMILY:SSF54236;Ontology_term=GO:0005515;	NO	0.697813	2.40112
KlGene000417	245.916	0.355939	0.246073	1.44648	0.148043	0.274722	ID=KlGene000417;Name=KlGene000417;Alias=maker-Kl00001-augustus-gene-22.3;Note=Similar to spc25: Kinetochore protein spc25 (Schizosaccharomyces pombe (strain 972 / ATCC 24843));Dbxref=InterPro:IPR013255,Pfam:PF08234;	NO	7.69956	12.0063
KlGene000418	523.201	3.68334	0.780239	4.72078	2.3494e-06	3.02822e-05	ID=KlGene000418;Name=KlGene000418;Alias=maker-Kl00001-augustus-gene-22.4;Note=Protein of unknown function;Dbxref=CDD:cd06410,InterPro:IPR000270,Pfam:PF00564,SUPERFAMILY:SSF54277;Ontology_term=GO:0005515;	UP	6.33381	94.5577
KlGene000419	3297.94	-0.355197	0.19097	-1.85997	0.0628899	0.145635	ID=KlGene000419;Name=KlGene000419;Alias=maker-Kl00001-augustus-gene-22.5;Note=Similar to NBR1: Next to BRCA1 gene 1 protein (Pongo abelii);Dbxref=CDD:cd14319,CDD:cd14947,InterPro:IPR000270,InterPro:IPR000433,InterPro:IPR009060,InterPro:IPR032350,Pfam:PF00564,Pfam:PF00569,Pfam:PF16158,SUPERFAMILY:SSF46934,SUPERFAMILY:SSF54277,SUPERFAMILY:SSF57850;Ontology_term=GO:0005515,GO:0008270;	NO	80.7598	78.1176
KlGene000420	346.299	0.36943	0.230981	1.5994	0.109732	0.220838	ID=KlGene000420;Name=KlGene000420;Alias=maker-Kl00001-augustus-gene-22.6;Note=Similar to HT1: Serine/threonine-protein kinase HT1 (Arabidopsis thaliana);Dbxref=InterPro:IPR001245,InterPro:IPR011009,Pfam:PF07714,SUPERFAMILY:SSF56112;Ontology_term=GO:0004672,GO:0006468;	NO	12.0207	19.1402
KlGene000421	67.6479	-0.329391	0.682498	-0.482625	0.629362	0.751975	ID=KlGene000421;Name=KlGene000421;Alias=augustus_masked-Kl00001-processed-gene-22.23;Note=Protein of unknown function;	NO	16.2899	16.2757
KlGene000422	231.171	0.132886	0.222964	0.595998	0.551177	0.68975	ID=KlGene000422;Name=KlGene000422;Alias=maker-Kl00001-augustus-gene-22.15;Note=Similar to RPL19: 50S ribosomal protein L19%2C chloroplastic (Spinacia oleracea);Dbxref=InterPro:IPR001857,InterPro:IPR008991,Pfam:PF01245,SUPERFAMILY:SSF50104;Ontology_term=GO:0003735,GO:0005622,GO:0005840,GO:0006412;	NO	7.26212	9.67928
KlGene000423	118.098	3.27023	0.461598	7.0846	1.39449e-12	7.26157e-11	ID=KlGene000423;Name=KlGene000423;Alias=maker-Kl00001-augustus-gene-22.7;Note=Similar to BT1: BTB/POZ and TAZ domain-containing protein 1 (Arabidopsis thaliana);Dbxref=CDD:cd14734,InterPro:IPR000197,InterPro:IPR000210,InterPro:IPR011333,InterPro:IPR034089,InterPro:IPR035898,Pfam:PF00651,Pfam:PF02135,SUPERFAMILY:SSF54695,SUPERFAMILY:SSF57933;Ontology_term=GO:0003712,GO:0004402,GO:0005515,GO:000563…	UP	0.971098	11.6693
KlGene000424	117.295	0.00590391	0.365498	0.0161531	0.987112	0.992791	ID=KlGene000424;Name=KlGene000424;Alias=maker-Kl00001-augustus-gene-23.5;Note=Similar to abhd17c: Alpha/beta hydrolase domain-containing protein 17C (Danio rerio);Dbxref=InterPro:IPR001375,InterPro:IPR029058,Pfam:PF00326,SUPERFAMILY:SSF53474;Ontology_term=GO:0006508,GO:0008236;	NO	2.9582	3.6448
KlGene000425	213.667	-0.0280091	0.211908	-0.132176	0.894845	0.935833	ID=KlGene000425;Name=KlGene000425;Alias=maker-Kl00001-augustus-gene-23.0;Note=Similar to PIMT1: Protein-L-isoaspartate O-methyltransferase 1 (Arabidopsis thaliana);Dbxref=CDD:cd02440,InterPro:IPR000682,InterPro:IPR029063,Pfam:PF01135,SUPERFAMILY:SSF53335,TIGRFAM:TIGR00080;Ontology_term=GO:0004719,GO:0006464;	NO	7.72515	9.22659
KlGene000426	0						ID=KlGene000426;Name=KlGene000426;Alias=augustus_masked-Kl00001-processed-gene-23.14;Note=Protein of unknown function;Dbxref=InterPro:IPR009880,InterPro:IPR011043,InterPro:IPR014756,InterPro:IPR015202,Pfam:PF07250,Pfam:PF09118,SUPERFAMILY:SSF50965,SUPERFAMILY:SSF81296;	NO	0	0
KlGene000427	1576.76	-0.0655087	0.232279	-0.282026	0.777923	0.859516	ID=KlGene000427;Name=KlGene000427;Alias=maker-Kl00001-augustus-gene-23.1;Note=Similar to AFC2: Serine/threonine-protein kinase AFC2 (Arabidopsis thaliana);Dbxref=CDD:cd14134,InterPro:IPR000719,InterPro:IPR011009,Pfam:PF00069,SUPERFAMILY:SSF56112;Ontology_term=GO:0004672,GO:0005524,GO:0006468;	NO	49.0413	57.6019
KlGene000428	107.729	2.31287	0.810491	2.85367	0.00432176	0.0177969	ID=KlGene000428;Name=KlGene000428;Alias=maker-Kl00001-augustus-gene-23.6;Note=Similar to At4g24780: Probable pectate lyase 18 (Arabidopsis thaliana);Dbxref=InterPro:IPR002022,InterPro:IPR011050,InterPro:IPR018082,PRINTS:PR00807,Pfam:PF00544,SUPERFAMILY:SSF51126;	UP	1.95507	12.4588
KlGene000430	4741.7	-0.197235	0.293396	-0.672247	0.501427	0.647796	ID=KlGene000430;Name=KlGene000430;Alias=maker-Kl00001-augustus-gene-23.7;Note=Similar to CALS10: Callose synthase 10 (Arabidopsis thaliana);Dbxref=InterPro:IPR003440,InterPro:IPR026899,Pfam:PF02364,Pfam:PF14288;Ontology_term=GO:0000148,GO:0003843,GO:0006075,GO:0016020;	NO	21.0377	22.471
KlGene000431	45.163	0.609469	1.08116	0.563717			ID=KlGene000431;Name=KlGene000431;Alias=maker-Kl00001-augustus-gene-23.2;Note=Similar to CYP71A4: Cytochrome P450 71A4 (Solanum melongena);Dbxref=InterPro:IPR001128,InterPro:IPR002401,InterPro:IPR036396,PRINTS:PR00385,PRINTS:PR00463,Pfam:PF00067,SUPERFAMILY:SSF48264;Ontology_term=GO:0005506,GO:0016705,GO:0020037,GO:0055114;	NO	1.9712	3.97077
KlGene000432	275.179	-1.9256	1.3947	-1.38066	0.167384	0.2999	ID=KlGene000432;Name=KlGene000432;Alias=augustus_masked-Kl00001-processed-gene-23.18;Note=Similar to Basic form of pathogenesis-related protein 1 (Nicotiana tabacum);Dbxref=CDD:cd05381,InterPro:IPR001283,InterPro:IPR014044,InterPro:IPR034111,InterPro:IPR035940,PRINTS:PR00837,Pfam:PF00188,SUPERFAMILY:SSF55797;	NO	77.0652	26.5803
KlGene000433	4172.98	-2.90751	1.73943	-1.67153	0.0946178	0.198168	ID=KlGene000433;Name=KlGene000433;Alias=augustus_masked-Kl00001-processed-gene-23.19;Note=Similar to Pathogenesis-related protein 1C (Nicotiana tabacum);Dbxref=CDD:cd05381,InterPro:IPR001283,InterPro:IPR002413,InterPro:IPR014044,InterPro:IPR034111,InterPro:IPR035940,PRINTS:PR00837,PRINTS:PR00838,Pfam:PF00188,SUPERFAMILY:SSF55797;	NO	1283.09	226.469
KlGene000434	334.009	0.0841671	0.261488	0.321878	0.747545	0.838	ID=KlGene000434;Name=KlGene000434;Alias=maker-Kl00001-augustus-gene-23.8;Note=Similar to ADK-B: Adenylate kinase 4 (Oryza sativa subsp. japonica);Dbxref=CDD:cd01428,InterPro:IPR000850,InterPro:IPR006259,InterPro:IPR007862,InterPro:IPR027417,PRINTS:PR00094,Pfam:PF00406,Pfam:PF05191,SUPERFAMILY:SSF52540,TIGRFAM:TIGR01351;Ontology_term=GO:0004017,GO:0005524,GO:0006139,GO:0016776,GO:0019205;	NO	6.93173	9.07762
KlGene000435	247.821	0.561376	0.171143	3.28016	0.0010375	0.00561497	ID=KlGene000435;Name=KlGene000435;Alias=maker-Kl00001-augustus-gene-23.3;Note=Similar to At5g63440: UPF0235 protein At5g63440 (Arabidopsis thaliana);Dbxref=InterPro:IPR003746,InterPro:IPR036591,Pfam:PF02594,SUPERFAMILY:SSF69786;	NO	5.1397	9.27093
KlGene000436	87.9692	1.95884	0.251324	7.7941	6.48682e-15	5.03117e-13	ID=KlGene000436;Name=KlGene000436;Alias=maker-Kl00001-augustus-gene-23.9;Note=Protein of unknown function;Dbxref=InterPro:IPR003034,InterPro:IPR018276,InterPro:IPR036361,Pfam:PF02037,Pfam:PF10172,SUPERFAMILY:SSF68906;	UP	1.0517	5.03495
KlGene000437	164.251	0.706968	0.242989	2.90946	0.00362052	0.0155184	ID=KlGene000437;Name=KlGene000437;Alias=maker-Kl00001-augustus-gene-23.10;Note=Protein of unknown function;	NO	3.91105	7.84199
KlGene000438	359.872	-0.821173	0.30398	-2.70141	0.0069047	0.0261233	ID=KlGene000438;Name=KlGene000438;Alias=maker-Kl00001-augustus-gene-23.4;Note=Similar to KING1: SNF1-related protein kinase regulatory subunit gamma-1 (Arabidopsis thaliana);Dbxref=CDD:cd04642,InterPro:IPR000644,Pfam:PF00571,SUPERFAMILY:SSF54631;	NO	16.8328	11.8059
KlGene000439	2112.99	-0.391829	0.30606	-1.28024	0.200462	0.343008	ID=KlGene000439;Name=KlGene000439;Alias=augustus_masked-Kl00001-processed-gene-23.26;Note=Similar to EXO70A1: Exocyst complex component EXO70A1 (Arabidopsis thaliana);Dbxref=InterPro:IPR004140,InterPro:IPR016159,Pfam:PF03081,SUPERFAMILY:SSF74788;Ontology_term=GO:0000145,GO:0006887;	NO	114.114	108.719
KlGene000440	374.773	-1.53083	0.546242	-2.80248	0.00507118	0.020317	ID=KlGene000440;Name=KlGene000440;Alias=augustus_masked-Kl00001-processed-gene-23.27;Note=Similar to At1g67340: F-box protein At1g67340 (Arabidopsis thaliana);Dbxref=InterPro:IPR002893,InterPro:IPR036047,Pfam:PF01753,SUPERFAMILY:SSF144232,SUPERFAMILY:SSF81383,SUPERFAMILY:SSF81901;Ontology_term=GO:0005515;	DOWN	28.4439	12.5177
KlGene000441	498.259	-0.330281	0.225794	-1.46275	0.143535	0.26919	ID=KlGene000441;Name=KlGene000441;Alias=augustus_masked-Kl00001-processed-gene-24.0;Note=Similar to NFYC1: Nuclear transcription factor Y subunit C-1 (Arabidopsis thaliana);Dbxref=InterPro:IPR003958,InterPro:IPR009072,Pfam:PF00808,SUPERFAMILY:SSF47113;Ontology_term=GO:0046982;	NO	15.1776	14.9405
KlGene000442	143.671	-1.47508	0.259369	-5.68717	1.29159e-08	2.99473e-07	ID=KlGene000442;Name=KlGene000442;Alias=maker-Kl00001-augustus-gene-24.12;Note=Similar to NPC6: Non-specific phospholipase C6 (Arabidopsis thaliana);Dbxref=InterPro:IPR007312,InterPro:IPR017850,Pfam:PF04185,SUPERFAMILY:SSF53649;Ontology_term=GO:0003824,GO:0016788;	DOWN	8.70604	3.8272
KlGene000443	823.932	0.154657	0.220842	0.700304	0.483738	0.632549	ID=KlGene000443;Name=KlGene000443;Alias=maker-Kl00001-augustus-gene-24.9;Note=Protein of unknown function;Dbxref=InterPro:IPR014876,Pfam:PF08766,SUPERFAMILY:SSF109715;	NO	13.3862	18.3267
KlGene000444	111.872	4.11761	1.9187	2.14603	0.0318702	0.0869357	ID=KlGene000444;Name=KlGene000444;Alias=maker-Kl00001-augustus-gene-24.10;Note=Similar to HHT1: Omega-hydroxypalmitate O-feruloyl transferase (Arabidopsis thaliana);Dbxref=InterPro:IPR003480,Pfam:PF02458;Ontology_term=GO:0016747;	UP	0.618765	14.1093
KlGene000445	320.605	0.712095	0.324498	2.19445	0.0282029	0.0791571	ID=KlGene000445;Name=KlGene000445;Alias=maker-Kl00001-augustus-gene-24.11;Note=Similar to MORC3: MORC family CW-type zinc finger protein 3 (Homo sapiens);Dbxref=CDD:cd00075,InterPro:IPR003594,InterPro:IPR036890,Pfam:PF13589,SUPERFAMILY:SSF55874;	NO	4.07763	8.22512
KlGene000446	211.541	-1.03517	0.47631	-2.17331	0.0297569	0.0825095	ID=KlGene000446;Name=KlGene000446;Alias=augustus_masked-Kl00001-processed-gene-24.7;Note=Protein of unknown function;Dbxref=InterPro:IPR025520,Pfam:PF14364;	DOWN	39.7114	23.2342
KlGene000447	25.6085	0.583614	0.405265	1.44008	0.149845	0.277275	ID=KlGene000447;Name=KlGene000447;Alias=maker-Kl00001-augustus-gene-24.13;Note=Similar to HVA22D: HVA22-like protein d (Arabidopsis thaliana);Dbxref=InterPro:IPR004345,Pfam:PF03134;	NO	0.367536	0.673083
KlGene000448	7.79115	3.78632	1.47333	2.56991	0.0101724	0.035427	ID=KlGene000448;Name=KlGene000448;Alias=augustus_masked-Kl00001-processed-gene-24.5;Note=Similar to mrp4: Fibrinogen- and Ig-binding protein (Streptococcus pyogenes);Dbxref=SUPERFAMILY:SSF57997;	UP	0.12988	2.15182
KlGene000449	0.261646	-0.0454717	3.81695	-0.0119131	0.990495		ID=KlGene000449;Name=KlGene000449;Alias=augustus_masked-Kl00001-processed-gene-24.6;Note=Similar to Peptidyl-prolyl cis-trans isomerase (Lupinus luteus);Dbxref=InterPro:IPR002130,InterPro:IPR029000,InterPro:IPR036047,PRINTS:PR00153,Pfam:PF00160,SUPERFAMILY:SSF50891,SUPERFAMILY:SSF81383;Ontology_term=GO:0000413,GO:0003755,GO:0005515;	NO	0.00399812	0.00453607
KlGene000450	4046.6	-1.13049	0.328104	-3.44552	0.000569958	0.00339986	ID=KlGene000450;Name=KlGene000450;Alias=maker-Kl00001-augustus-gene-25.5;Note=Similar to SWEET11: Bidirectional sugar transporter SWEET11 (Arabidopsis thaliana);Dbxref=InterPro:IPR004316,Pfam:PF03083;Ontology_term=GO:0016021;	DOWN	213.157	116.557
KlGene000451	735.756	-0.428472	0.355566	-1.20504	0.228186	0.375514	ID=KlGene000451;Name=KlGene000451;Alias=maker-Kl00001-augustus-gene-25.6;Note=Similar to SWEET11: Bidirectional sugar transporter SWEET11 (Arabidopsis thaliana);Dbxref=InterPro:IPR004316,Pfam:PF03083;Ontology_term=GO:0016021;	NO	35.9876	32.2308
KlGene000452	980.739	0.488592	0.170543	2.86492	0.00417114	0.0173518	ID=KlGene000452;Name=KlGene000452;Alias=maker-Kl00001-augustus-gene-25.0;Note=Similar to PAT06: Probable protein S-acyltransferase 6 (Arabidopsis thaliana);Dbxref=InterPro:IPR001594,Pfam:PF01529;	NO	21.6329	37.0071
KlGene000453	255.692	-0.377454	0.257915	-1.46348	0.143335	0.268885	ID=KlGene000453;Name=KlGene000453;Alias=maker-Kl00001-augustus-gene-25.7;Note=Similar to TIM8: Mitochondrial import inner membrane translocase subunit TIM8 (Arabidopsis thaliana);Dbxref=InterPro:IPR004217,InterPro:IPR035427,Pfam:PF02953,SUPERFAMILY:SSF144122;	NO	14.3233	13.4807
KlGene000454	0						ID=KlGene000454;Name=KlGene000454;Alias=maker-Kl00001-augustus-gene-25.8;Note=Protein of unknown function;	NO	0	0
KlGene000455	531.982	0.159179	0.350698	0.453893	0.649906	0.76775	ID=KlGene000455;Name=KlGene000455;Alias=maker-Kl00001-augustus-gene-25.9;Note=Similar to At1g54610: Probable serine/threonine-protein kinase At1g54610 (Arabidopsis thaliana);Dbxref=CDD:cd07840,InterPro:IPR000719,InterPro:IPR011009,Pfam:PF00069,SUPERFAMILY:SSF56112;Ontology_term=GO:0004672,GO:0005524,GO:0006468;	NO	10.4106	14.5449
KlGene000456	3622.34	-0.120127	0.164357	-0.730891	0.464846	0.615919	ID=KlGene000456;Name=KlGene000456;Alias=maker-Kl00001-augustus-gene-25.1;Note=Similar to fam214a: Protein FAM214A (Xenopus tropicalis);Dbxref=InterPro:IPR025261,InterPro:IPR033473,Pfam:PF13889,Pfam:PF13915;	NO	75.8275	85.452
KlGene000458	3.48469	0.0274266	1.20225	0.0228128	0.9818	0.990056	ID=KlGene000458;Name=KlGene000458;Alias=maker-Kl00001-augustus-gene-25.10;Note=Protein of unknown function;	NO	0.642436	0.794692
KlGene000459	816.321	-0.795855	0.31909	-2.49414	0.0126263	0.0420501	ID=KlGene000459;Name=KlGene000459;Alias=augustus_masked-Kl00001-processed-gene-25.26;Note=Similar to PUB4: U-box domain-containing protein 4 (Arabidopsis thaliana);Dbxref=InterPro:IPR000225,InterPro:IPR016024,Pfam:PF00514,SUPERFAMILY:SSF48371;Ontology_term=GO:0005515;	NO	54.2396	38.8012
KlGene000460	225.535	0.970719	0.251528	3.85929	0.000113718	0.000870352	ID=KlGene000460;Name=KlGene000460;Alias=maker-Kl00001-augustus-gene-25.11;Note=Similar to St3gal2: CMP-N-acetylneuraminate-beta-galactosamide-alpha-2%2C3-sialyltransferase 2 (Rattus norvegicus);Dbxref=InterPro:IPR001675,Pfam:PF00777;Ontology_term=GO:0006486,GO:0008373;	NO	3.64487	8.72483
KlGene000461	1049.63	0.852539	0.2465	3.45858	0.000543032	0.0032619	ID=KlGene000461;Name=KlGene000461;Alias=maker-Kl00001-augustus-gene-25.13;Note=Similar to BHLH137: Transcription factor bHLH137 (Arabidopsis thaliana);Dbxref=CDD:cd00083,InterPro:IPR011598,InterPro:IPR036638,Pfam:PF00010,SUPERFAMILY:SSF47459;Ontology_term=GO:0046983;	NO	25.7279	57.0377
KlGene000462	11887.4	-0.393249	0.115422	-3.40706	0.000656677	0.00383408	ID=KlGene000462;Name=KlGene000462;Alias=maker-Kl00001-augustus-gene-25.14;Note=Similar to CD4B: ATP-dependent Clp protease ATP-binding subunit clpA homolog CD4B%2C chloroplastic (Solanum lycopersicum);Dbxref=CDD:cd00009,InterPro:IPR001270,InterPro:IPR001943,InterPro:IPR003959,InterPro:IPR004176,InterPro:IPR019489,InterPro:IPR027417,InterPro:IPR036628,PRINTS:PR00300,Pfam:PF00004,Pfam:PF02151,Pfam:…	NO	245.497	228.675
KlGene000463	4.05049	0.991612	1.04875	0.945515	0.344396	0.500826	ID=KlGene000463;Name=KlGene000463;Alias=maker-Kl00001-augustus-gene-25.2;Note=Protein of unknown function;	NO	0.103026	0.243454
KlGene000464	7.68442	0.248963	0.68003	0.366106	0.714286	0.814313	ID=KlGene000464;Name=KlGene000464;Alias=augustus_masked-Kl00001-processed-gene-25.19;Note=Similar to PAT23: Probable protein S-acyltransferase 23 (Arabidopsis thaliana);Dbxref=CDD:cd00204,InterPro:IPR020683,InterPro:IPR036770,Pfam:PF12796,SUPERFAMILY:SSF48403;	NO	0.779734	1.12897
KlGene000465	360.03	0.659212	0.284156	2.3199	0.0203465	0.0614523	ID=KlGene000465;Name=KlGene000465;Alias=augustus_masked-Kl00001-processed-gene-25.20;Note=Similar to SCRM: Transcription factor ICE1 (Arabidopsis thaliana);Dbxref=CDD:cd00083,CDD:cd04873,InterPro:IPR011598,InterPro:IPR036638,Pfam:PF00010,SUPERFAMILY:SSF47459;Ontology_term=GO:0046983;	NO	8.15099	15.7838
KlGene000466	7274.23	-0.146782	0.217075	-0.67618	0.498927	0.645497	ID=KlGene000466;Name=KlGene000466;Alias=maker-Kl00001-augustus-gene-26.26;Note=Similar to ARF2: Auxin response factor 2 (Arabidopsis thaliana);Dbxref=CDD:cd10017,InterPro:IPR003340,InterPro:IPR010525,InterPro:IPR015300,InterPro:IPR033389,Pfam:PF02309,Pfam:PF02362,Pfam:PF06507,SUPERFAMILY:SSF101936,SUPERFAMILY:SSF54277;Ontology_term=GO:0003677,GO:0005634,GO:0006355,GO:0009725;	NO	121.329	135.016
KlGene000467	2547.21	-0.154475	0.21537	-0.717253	0.473218	0.623643	ID=KlGene000467;Name=KlGene000467;Alias=maker-Kl00001-augustus-gene-26.17;Note=Similar to GLYRS-1: Glycine--tRNA ligase 1%2C mitochondrial (Arabidopsis thaliana);Dbxref=CDD:cd00774,CDD:cd00858,InterPro:IPR000738,InterPro:IPR002314,InterPro:IPR002315,InterPro:IPR004154,InterPro:IPR009068,InterPro:IPR033731,PRINTS:PR01043,Pfam:PF00458,Pfam:PF00587,Pfam:PF03129,SUPERFAMILY:SSF47060,SUPERFAMILY:SSF52…	NO	67.0256	74.3624
KlGene000468	975.844	-0.136054	0.297495	-0.457332	0.647433	0.766195	ID=KlGene000468;Name=KlGene000468;Alias=maker-Kl00001-augustus-gene-26.18;Note=Similar to rd1: Rubredoxin-1 (Desulfovibrio desulfuricans (strain ATCC 27774 / DSM 6949));Dbxref=CDD:cd00730,InterPro:IPR024935,Pfam:PF00301,SUPERFAMILY:SSF57802;Ontology_term=GO:0005506;	NO	54.3336	59.4237
KlGene000469	775.613	-0.8573	0.215172	-3.98425	6.76929e-05	0.000559501	ID=KlGene000469;Name=KlGene000469;Alias=maker-Kl00001-augustus-gene-26.27;Note=Similar to CBG20928: Succinate dehydrogenase assembly factor 2%2C mitochondrial (Caenorhabditis briggsae);Dbxref=InterPro:IPR005631,InterPro:IPR036714,Pfam:PF03937,SUPERFAMILY:SSF109910;	NO	37.771	25.4736
KlGene000470	0.527031	2.62374	3.69979	0.70916	0.478225		ID=KlGene000470;Name=KlGene000470;Alias=maker-Kl00001-augustus-gene-26.19;Note=Protein of unknown function;Dbxref=InterPro:IPR011692,Pfam:PF07712;	NO	0	0.0710358
KlGene000472	691.471	0.259639	0.133351	1.94703	0.0515308	0.125505	ID=KlGene000472;Name=KlGene000472;Alias=maker-Kl00001-augustus-gene-26.20;Note=Similar to slc25a24: Calcium-binding mitochondrial carrier protein SCaMC-1 (Xenopus tropicalis);Dbxref=CDD:cd00051,InterPro:IPR002048,InterPro:IPR002067,InterPro:IPR011992,InterPro:IPR018108,InterPro:IPR023395,PRINTS:PR00926,Pfam:PF00153,Pfam:PF13202,Pfam:PF13499,SUPERFAMILY:SSF103506,SUPERFAMILY:SSF47473;Ontology_term…	NO	18.3492	26.8424
KlGene000474	57.6593	-0.636349	0.348615	-1.82536	0.0679462	0.154597	ID=KlGene000474;Name=KlGene000474;Alias=maker-Kl00001-augustus-gene-26.21;Note=Similar to PCMP-E8: Pentatricopeptide repeat-containing protein At5g61800 (Arabidopsis thaliana);Dbxref=InterPro:IPR002885,InterPro:IPR011990,Pfam:PF01535,SUPERFAMILY:SSF48452,TIGRFAM:TIGR00756;Ontology_term=GO:0005515;	NO	2.53237	1.99351
KlGene000475	2.09499	-0.0825603	1.44492	-0.0571383	0.954435	0.973962	ID=KlGene000475;Name=KlGene000475;Alias=maker-Kl00001-augustus-gene-26.29;Note=Protein of unknown function;	NO	0.0478417	0.0549169
KlGene000476	311.168	0.395972	0.212371	1.86453	0.062247	0.144602	ID=KlGene000476;Name=KlGene000476;Alias=maker-Kl00001-augustus-gene-26.30;Note=Similar to PXN: Peroxisomal nicotinamide adenine dinucleotide carrier (Arabidopsis thaliana);Dbxref=InterPro:IPR018108,InterPro:IPR023395,Pfam:PF00153,SUPERFAMILY:SSF103506;	NO	6.48512	10.4865
KlGene000477	65.1586	-1.7866	0.671115	-2.66214	0.00776447	0.0286096	ID=KlGene000477;Name=KlGene000477;Alias=augustus_masked-Kl00001-processed-gene-26.15;Note=Protein of unknown function;	DOWN	16.971	6.03639
KlGene000478	353.161	0.605532	0.142743	4.24213	2.2141e-05	0.000213716	ID=KlGene000478;Name=KlGene000478;Alias=maker-Kl00001-augustus-gene-26.23;Note=Similar to folC: Folylpolyglutamate synthase (Bacillus subtilis (strain 168));Dbxref=InterPro:IPR001645,InterPro:IPR013221,InterPro:IPR036565,InterPro:IPR036615,Pfam:PF08245,SUPERFAMILY:SSF53244,SUPERFAMILY:SSF53623,TIGRFAM:TIGR01499;Ontology_term=GO:0004326,GO:0005524,GO:0009058,GO:0009396,GO:0016874;	NO	5.87276	10.9293
KlGene000479	733.441	1.1742	0.409608	2.86664	0.00414858	0.0172808	ID=KlGene000479;Name=KlGene000479;Alias=maker-Kl00001-augustus-gene-26.24;Note=Similar to ATJ10: Chaperone protein dnaJ 10 (Arabidopsis thaliana);Dbxref=CDD:cd06257,InterPro:IPR001623,InterPro:IPR026894,InterPro:IPR036869,PRINTS:PR00625,Pfam:PF00226,Pfam:PF14308,SUPERFAMILY:SSF46565;	UP	7.6594	20.5872
KlGene000480	771.192	0.59166	0.125103	4.72937	2.25215e-06	2.92673e-05	ID=KlGene000480;Name=KlGene000480;Alias=maker-Kl00001-augustus-gene-26.25;Note=Similar to UDP-GALT2: UDP-galactose transporter 2 (Arabidopsis thaliana);Dbxref=InterPro:IPR004853,Pfam:PF03151,SUPERFAMILY:SSF103481;	NO	21.1836	39.0594
KlGene000481	38.378	-0.261654	0.546571	-0.47872	0.632138	0.754223	ID=KlGene000481;Name=KlGene000481;Alias=augustus_masked-Kl00001-processed-gene-26.9;Note=Similar to CML38: Calcium-binding protein CML38 (Arabidopsis thaliana);Dbxref=CDD:cd00051,InterPro:IPR002048,InterPro:IPR011992,Pfam:PF13499,Pfam:PF13833,SUPERFAMILY:SSF47473;Ontology_term=GO:0005509;	NO	7.14519	7.48583
KlGene000482	3142.64	0.186678	0.233596	0.799149	0.424204	0.57868	ID=KlGene000482;Name=KlGene000482;Alias=maker-Kl00001-augustus-gene-26.31;Note=Similar to SPL14: Squamosa promoter-binding-like protein 14 (Arabidopsis thaliana);Dbxref=InterPro:IPR004333,InterPro:IPR036893,Pfam:PF03110,SUPERFAMILY:SSF103612;Ontology_term=GO:0003677,GO:0005634;	NO	38.8281	53.6217
KlGene000483	582.458	1.15673	0.319158	3.62433	0.000289713	0.00192272	ID=KlGene000483;Name=KlGene000483;Alias=maker-Kl00001-augustus-gene-27.20;Note=Similar to EFR: LRR receptor-like serine/threonine-protein kinase EFR (Arabidopsis thaliana);Dbxref=InterPro:IPR000719,InterPro:IPR001611,InterPro:IPR011009,Pfam:PF00069,Pfam:PF13855,SUPERFAMILY:SSF52058,SUPERFAMILY:SSF56112;Ontology_term=GO:0004672,GO:0005515,GO:0005524,GO:0006468;	UP	17.9551	48.5029
KlGene000484	533.019	-1.61715	0.243645	-6.63733	3.19423e-11	1.28393e-09	ID=KlGene000484;Name=KlGene000484;Alias=augustus_masked-Kl00001-processed-gene-27.2;Note=Similar to Chlorophyll a-b binding protein of LHCII type I%2C chloroplastic (Lemna gibba);Dbxref=InterPro:IPR022796,Pfam:PF00504,SUPERFAMILY:SSF103511;	DOWN	20.9297	8.26533
KlGene000485	249.748	-4.85677	0.730969	-6.64429	3.04687e-11	1.23356e-09	ID=KlGene000485;Name=KlGene000485;Alias=augustus_masked-Kl00001-processed-gene-27.1;Note=Similar to U2AF35A: Splicing factor U2af small subunit A (Oryza sativa subsp. japonica);Dbxref=CDD:cd12539,InterPro:IPR000504,InterPro:IPR000571,InterPro:IPR009145,InterPro:IPR035979,PRINTS:PR01848,Pfam:PF00076,Pfam:PF00642,SUPERFAMILY:SSF54928;Ontology_term=GO:0000398,GO:0003676,GO:0003723,GO:0046872,GO:0089…	DOWN	45.4154	1.90545
KlGene000486	556.43	0.442602	0.205189	2.15705	0.0310021	0.0850521	ID=KlGene000486;Name=KlGene000486;Alias=maker-Kl00001-augustus-gene-27.21;Note=Similar to ARID5: AT-rich interactive domain-containing protein 5 (Arabidopsis thaliana);Dbxref=CDD:cd00298,InterPro:IPR001606,InterPro:IPR002068,InterPro:IPR008978,InterPro:IPR036431,Pfam:PF00011,Pfam:PF01388,SUPERFAMILY:SSF46774,SUPERFAMILY:SSF49764;Ontology_term=GO:0003677;	NO	7.07905	11.835
KlGene000487	220.531	0.432173	0.37123	1.16417	0.244357	0.393799	ID=KlGene000487;Name=KlGene000487;Alias=maker-Kl00001-augustus-gene-27.32;Note=Similar to HMGR1: 3-hydroxy-3-methylglutaryl-coenzyme A reductase 1 (Hevea brasiliensis);Dbxref=InterPro:IPR002202,InterPro:IPR009029,PRINTS:PR00071,Pfam:PF00368,SUPERFAMILY:SSF56542;Ontology_term=GO:0004420,GO:0015936,GO:0016616,GO:0050662,GO:0055114;	NO	6.6975	11.1323
KlGene000488	86.5583	0.174401	0.291933	0.597401	0.55024	0.689012	ID=KlGene000488;Name=KlGene000488;Alias=maker-Kl00001-augustus-gene-27.23;Note=Protein of unknown function;	NO	1.8393	2.54587
KlGene000489	55.2129	-0.103523	0.339996	-0.304482	0.760761	0.84774	ID=KlGene000489;Name=KlGene000489;Alias=maker-Kl00001-augustus-gene-27.24;Note=Similar to ESC: Putative DNA-binding protein ESCAROLA (Arabidopsis thaliana);Dbxref=CDD:cd11378,InterPro:IPR005175,Pfam:PF03479,SUPERFAMILY:SSF117856;	NO	1.32142	1.50591
KlGene000490	694.705	-0.433392	0.228755	-1.89457	0.05815	0.137639	ID=KlGene000490;Name=KlGene000490;Alias=maker-Kl00001-augustus-gene-27.33;Note=Similar to SDR42E1: Short-chain dehydrogenase/reductase family 42E member 1 (Macaca fascicularis);Dbxref=InterPro:IPR002225,InterPro:IPR028110,InterPro:IPR036291,Pfam:PF01073,Pfam:PF14934,SUPERFAMILY:SSF51735;Ontology_term=GO:0003854,GO:0006694,GO:0016616,GO:0055114;	NO	22.6314	20.7434
KlGene000491	234.059	-0.807339	0.275633	-2.92903	0.00340021	0.014755	ID=KlGene000491;Name=KlGene000491;Alias=augustus_masked-Kl00001-processed-gene-27.7;Note=Protein of unknown function;Dbxref=CDD:cd06464;	NO	7.84691	5.47223
KlGene000492	112.855	0.92847	0.414616	2.23935	0.0251331	0.0724711	ID=KlGene000492;Name=KlGene000492;Alias=maker-Kl00001-augustus-gene-27.34;Note=Similar to FKBP18: Peptidyl-prolyl cis-trans isomerase FKBP18%2C chloroplastic (Arabidopsis thaliana);Dbxref=InterPro:IPR001179,Pfam:PF00254,SUPERFAMILY:SSF54534;	NO	2.24849	5.3209
KlGene000493	774.932	-0.0646172	0.146603	-0.440762	0.659385	0.773844	ID=KlGene000493;Name=KlGene000493;Alias=maker-Kl00001-augustus-gene-27.35;Note=Protein of unknown function;	NO	16.5752	19.2979
KlGene000494	1404.22	-1.28598	0.275371	-4.67001	3.0119e-06	3.75456e-05	ID=KlGene000494;Name=KlGene000494;Alias=maker-Kl00001-augustus-gene-27.26;Note=Similar to RPL17: 50S ribosomal protein L17%2C chloroplastic (Arabidopsis thaliana);Dbxref=InterPro:IPR000456,InterPro:IPR036373,Pfam:PF01196,SUPERFAMILY:SSF64263,TIGRFAM:TIGR00059;Ontology_term=GO:0003735,GO:0005622,GO:0005840,GO:0006412;	DOWN	94.3288	46.6549
KlGene000495	597.07	-0.460878	0.233928	-1.97017	0.0488191	0.120567	ID=KlGene000495;Name=KlGene000495;Alias=maker-Kl00001-augustus-gene-27.27;Note=Similar to OLE9: Glucan endo-1%2C3-beta-D-glucosidase (Olea europaea);Dbxref=InterPro:IPR000490,InterPro:IPR012946,InterPro:IPR017853,Pfam:PF00332,Pfam:PF07983,SUPERFAMILY:SSF51445;Ontology_term=GO:0004553,GO:0005975;	NO	16.6304	14.7601
KlGene000496	367.099	0.163373	0.246549	0.662636	0.507563	0.652472	ID=KlGene000496;Name=KlGene000496;Alias=maker-Kl00001-augustus-gene-27.36;Note=Similar to cnpy1: Protein canopy-1 (Danio rerio);Dbxref=InterPro:IPR021852,Pfam:PF11938;	NO	13.4849	18.479
KlGene000497	225.184	0.58549	0.182787	3.20312	0.00135947	0.00700142	ID=KlGene000497;Name=KlGene000497;Alias=maker-Kl00001-augustus-gene-27.37;Note=Similar to At5g43822: Uncharacterized protein At5g43822 (Arabidopsis thaliana);Dbxref=InterPro:IPR029159,Pfam:PF15011;	NO	5.3091	9.71093
KlGene000498	306.352	0.139283	0.317564	0.438597	0.660954	0.774818	ID=KlGene000498;Name=KlGene000498;Alias=maker-Kl00001-augustus-gene-27.28;Note=Similar to OPR11: Putative 12-oxophytodienoate reductase 11 (Oryza sativa subsp. japonica);Dbxref=CDD:cd02933,InterPro:IPR001155,Pfam:PF00724,SUPERFAMILY:SSF51395;Ontology_term=GO:0010181,GO:0016491,GO:0055114;	NO	5.85114	8.06174
KlGene000499	109.15	-0.368864	0.263445	-1.40016	0.161467	0.292198	ID=KlGene000499;Name=KlGene000499;Alias=maker-Kl00001-augustus-gene-27.29;Note=Similar to CDL1: Serine/threonine-protein kinase CDL1 (Arabidopsis thaliana);Dbxref=CDD:cd14066,InterPro:IPR001245,InterPro:IPR011009,Pfam:PF07714,SUPERFAMILY:SSF56112;Ontology_term=GO:0004672,GO:0006468;	NO	3.93057	3.7065
KlGene000500	46.5437	1.96841	0.675324	2.91477	0.0035595	0.0153105	ID=KlGene000500;Name=KlGene000500;Alias=maker-Kl00001-augustus-gene-27.30;Note=Similar to APK1A: Protein kinase APK1A%2C chloroplastic (Arabidopsis thaliana);Dbxref=CDD:cd14066,InterPro:IPR001245,InterPro:IPR011009,Pfam:PF07714,SUPERFAMILY:SSF56112;Ontology_term=GO:0004672,GO:0006468;	UP	0.914422	4.57204
KlGene000501	50.9537	0.741399	0.335073	2.21265	0.026922	0.07635	ID=KlGene000501;Name=KlGene000501;Alias=maker-Kl00001-augustus-gene-27.38;Note=Similar to F35D11.3: Uncharacterized membrane protein F35D11.3 (Caenorhabditis elegans);Dbxref=InterPro:IPR007941,InterPro:IPR029058,Pfam:PF05277,SUPERFAMILY:SSF53474;	NO	0.604376	1.23116
KlGene000502	1205.01	0.438182	0.208613	2.10045	0.0356892	0.0949127	ID=KlGene000502;Name=KlGene000502;Alias=maker-Kl00001-augustus-gene-28.15;Note=Similar to ltv1: Protein LTV1 homolog (Xenopus laevis);Dbxref=InterPro:IPR007307,Pfam:PF04180;	NO	15.2919	25.2575
KlGene000503	466.16	0.936234	0.328072	2.85375	0.00432065	0.0177956	ID=KlGene000503;Name=KlGene000503;Alias=maker-Kl00001-augustus-gene-28.21;Note=Protein of unknown function;	NO	57.4668	136.412
KlGene000505	0.315515	-1.69492	3.81218	-0.444607	0.656604		ID=KlGene000505;Name=KlGene000505;Alias=maker-Kl00001-augustus-gene-28.16;Note=Similar to NACK1: Kinesin-like protein NACK1 (Nicotiana tabacum);Dbxref=CDD:cd01374,InterPro:IPR001752,InterPro:IPR021881,InterPro:IPR027417,PRINTS:PR00380,Pfam:PF00225,Pfam:PF11995,SUPERFAMILY:SSF52540;Ontology_term=GO:0003777,GO:0005524,GO:0007018,GO:0008017;	NO	0.0101047	0
KlGene000506	610.66	-0.280575	0.167503	-1.67504	0.0939261	0.197114	ID=KlGene000506;Name=KlGene000506;Alias=maker-Kl00001-augustus-gene-28.22;Note=Similar to At4g24160: 1-acylglycerol-3-phosphate O-acyltransferase (Arabidopsis thaliana);Dbxref=InterPro:IPR000073,InterPro:IPR029058,PRINTS:PR00111,Pfam:PF00561,SUPERFAMILY:SSF53474;	NO	15.0469	15.1511
KlGene000507	1240.59	-0.26672	0.201875	-1.32121	0.186431	0.324677	ID=KlGene000507;Name=KlGene000507;Alias=maker-Kl00001-augustus-gene-28.17;Note=Similar to BPC6: Protein BASIC PENTACYSTEINE6 (Arabidopsis thaliana);Dbxref=InterPro:IPR010409,Pfam:PF06217;	NO	26.59	27.2826
KlGene000508	443.737	0.0135555	0.262955	0.0515506	0.958887	0.976456	ID=KlGene000508;Name=KlGene000508;Alias=augustus_masked-Kl00001-processed-gene-28.5;Note=Protein of unknown function;Dbxref=InterPro:IPR004159,InterPro:IPR029063,Pfam:PF03141,SUPERFAMILY:SSF53335;Ontology_term=GO:0008168;	NO	32.7135	39.8537
KlGene000509	438.352	0.242221	0.276415	0.876294	0.38087	0.536786	ID=KlGene000509;Name=KlGene000509;Alias=maker-Kl00001-augustus-gene-28.18;Note=Similar to FPP6: Filament-like plant protein 6 (Arabidopsis thaliana);Dbxref=InterPro:IPR008587,Pfam:PF05911,SUPERFAMILY:SSF57997;	NO	7.37598	10.815
KlGene000510	0.860543	-3.21667	2.76038	-1.1653	0.243898		ID=KlGene000510;Name=KlGene000510;Alias=augustus_masked-Kl00001-processed-gene-28.11;Note=Similar to ARG7: Indole-3-acetic acid-induced protein ARG7 (Vigna radiata var. radiata);Dbxref=InterPro:IPR003676,Pfam:PF02519;Ontology_term=GO:0009733;	NO	0.430291	0
KlGene000511	1874	0.701373	0.391361	1.79214	0.073111	0.163423	ID=KlGene000511;Name=KlGene000511;Alias=maker-Kl00001-augustus-gene-28.23;Note=Similar to Os09g0533900: Endoglucanase 24 (Oryza sativa subsp. japonica);Dbxref=InterPro:IPR001701,InterPro:IPR008928,Pfam:PF00759,SUPERFAMILY:SSF48208;Ontology_term=GO:0003824,GO:0004553,GO:0005975;	NO	31.8486	61.8794
KlGene000512	611.042	0.0805672	0.194431	0.414375	0.678599	0.78783	ID=KlGene000512;Name=KlGene000512;Alias=maker-Kl00001-augustus-gene-28.19;Note=Similar to HVA22I: HVA22-like protein i (Arabidopsis thaliana);Dbxref=InterPro:IPR004345,Pfam:PF03134;	NO	21.1138	27.168
KlGene000513	2.04047	0.708685	1.54448	0.458851	0.646341	0.765222	ID=KlGene000513;Name=KlGene000513;Alias=maker-Kl00001-augustus-gene-28.24;Note=Similar to At1g75720: WEB family protein At1g75720 (Arabidopsis thaliana);	NO	0.147105	0.297803
KlGene000514	17431.5	-2.21789	0.642479	-3.45209	0.000556272	0.00333143	ID=KlGene000514;Name=KlGene000514;Alias=maker-Kl00001-augustus-gene-28.20;Note=Similar to HSP90: Endoplasmin homolog (Catharanthus roseus);Dbxref=CDD:cd00075,InterPro:IPR001404,InterPro:IPR003594,InterPro:IPR020568,InterPro:IPR020575,InterPro:IPR036890,InterPro:IPR037196,PRINTS:PR00775,Pfam:PF00183,Pfam:PF02518,SUPERFAMILY:SSF110942,SUPERFAMILY:SSF54211,SUPERFAMILY:SSF55874;Ontology_term=GO:00055…	DOWN	521.328	141.626
KlGene000515	2084.8	4.19876	0.649324	6.46636	1.00393e-10	3.71656e-09	ID=KlGene000515;Name=KlGene000515;Alias=augustus_masked-Kl00001-processed-gene-28.14;Note=Similar to At1g75040: Pathogenesis-related protein 5 (Arabidopsis thaliana);Dbxref=CDD:cd06257,CDD:cd09218,InterPro:IPR001623,InterPro:IPR001938,InterPro:IPR036869,InterPro:IPR037176,PRINTS:PR00347,PRINTS:PR00625,Pfam:PF00226,Pfam:PF00314,SUPERFAMILY:SSF46565,SUPERFAMILY:SSF49870;	UP	3.74073	80.6399
KlGene000516	924.966	0.0805244	0.223121	0.3609	0.718174	0.816813	ID=KlGene000516;Name=KlGene000516;Alias=augustus_masked-Kl00001-processed-gene-28.9;Note=Similar to CIP8: E3 ubiquitin-protein ligase CIP8 (Arabidopsis thaliana);Dbxref=InterPro:IPR001841,InterPro:IPR039525,Pfam:PF13639,Pfam:PF14369,SUPERFAMILY:SSF57850;Ontology_term=GO:0061630;	NO	29.2497	37.3845
KlGene000517	405.236	0.0873462	0.220476	0.396171	0.691979	0.798064	ID=KlGene000517;Name=KlGene000517;Alias=augustus_masked-Kl00001-processed-gene-29.2;Note=Protein of unknown function;Dbxref=InterPro:IPR035441,SUPERFAMILY:SSF47676;	NO	14.6522	19.1117
KlGene000518	385.127	-0.00632042	0.292032	-0.0216429	0.982733	0.990601	ID=KlGene000518;Name=KlGene000518;Alias=maker-Kl00001-augustus-gene-29.17;Note=Similar to At5g08180: H/ACA ribonucleoprotein complex subunit 2-like protein (Arabidopsis thaliana);Dbxref=InterPro:IPR004038,InterPro:IPR018492,InterPro:IPR029064,PRINTS:PR00881,Pfam:PF01248,SUPERFAMILY:SSF55315;	NO	14.9121	18.0731
KlGene000519	55.2633	5.32115	0.988937	5.38068	7.42069e-08	1.44651e-06	ID=KlGene000519;Name=KlGene000519;Alias=maker-Kl00001-augustus-gene-29.18;Note=Similar to RAC7: Rac-like GTP-binding protein 7 (Oryza sativa subsp. japonica);Dbxref=CDD:cd04133,InterPro:IPR001806,InterPro:IPR005225,InterPro:IPR027417,PRINTS:PR00449,Pfam:PF00071,SUPERFAMILY:SSF52540,TIGRFAM:TIGR00231;Ontology_term=GO:0003924,GO:0005525;	UPUP	0.266457	12.9085
KlGene000520	1483.55	-0.258223	0.19876	-1.29917	0.193886	0.334612	ID=KlGene000520;Name=KlGene000520;Alias=maker-Kl00001-augustus-gene-29.19;Note=Similar to adcA: Arrestin domain-containing protein A (Dictyostelium discoideum);Dbxref=CDD:cd00934,CDD:cd15730,InterPro:IPR000306,InterPro:IPR011011,Pfam:PF01363,SUPERFAMILY:SSF50729,SUPERFAMILY:SSF57903;Ontology_term=GO:0046872;	NO	25.5068	26.1279
KlGene000521	0						ID=KlGene000521;Name=KlGene000521;Alias=maker-Kl00001-augustus-gene-29.20;Note=Similar to EXL3: GDSL esterase/lipase EXL3 (Arabidopsis thaliana);Dbxref=CDD:cd01837,InterPro:IPR001087,InterPro:IPR035669,Pfam:PF00657,SUPERFAMILY:SSF52266;Ontology_term=GO:0016788;	NO	0	0
KlGene000522	0.131758	0.675861	3.81695	0.177068	0.859455		ID=KlGene000522;Name=KlGene000522;Alias=maker-Kl00001-augustus-gene-29.21;Note=Protein of unknown function;	NO	0	0.0261106
KlGene000523	19.297	3.46103	0.931259	3.71651	0.000201996	0.00141745	ID=KlGene000523;Name=KlGene000523;Alias=maker-Kl00001-augustus-gene-29.22;Note=Similar to EXL1: GDSL esterase/lipase EXL1 (Arabidopsis thaliana);Dbxref=CDD:cd01837,InterPro:IPR001087,InterPro:IPR035669,Pfam:PF00657,SUPERFAMILY:SSF52266;Ontology_term=GO:0016788;	UP	0.0641104	0.823038
KlGene000524	405.298	1.4847	0.586683	2.53066	0.0113848	0.0387116	ID=KlGene000524;Name=KlGene000524;Alias=maker-Kl00001-augustus-gene-29.23;Note=Similar to PCMP-E19: Pentatricopeptide repeat-containing protein At2g33680 (Arabidopsis thaliana);Dbxref=CDD:cd01837,InterPro:IPR001087,InterPro:IPR002885,InterPro:IPR032867,InterPro:IPR035669,Pfam:PF00657,Pfam:PF01535,Pfam:PF13041,Pfam:PF14432,TIGRFAM:TIGR00756;Ontology_term=GO:0008270,GO:0016788;	UP	1.23593	4.13614
KlGene000525	59.1951	-0.611941	0.882651	-0.693299	0.488122	0.63613	ID=KlGene000525;Name=KlGene000525;Alias=maker-Kl00001-augustus-gene-29.24;Note=Similar to HMGB9: High mobility group B protein 9 (Arabidopsis thaliana);Dbxref=CDD:cd01390,InterPro:IPR001606,InterPro:IPR009071,InterPro:IPR036431,InterPro:IPR036910,Pfam:PF00505,Pfam:PF01388,SUPERFAMILY:SSF46774,SUPERFAMILY:SSF47095;Ontology_term=GO:0003677;	NO	2.3111	1.84391
KlGene000526	3485.43	-0.457608	0.231601	-1.97585	0.0481721	0.119373	ID=KlGene000526;Name=KlGene000526;Alias=maker-Kl00001-augustus-gene-29.28;Note=Similar to GSTF11: Glutathione S-transferase F11 (Arabidopsis thaliana);Dbxref=CDD:cd03053,CDD:cd03187,InterPro:IPR004045,InterPro:IPR004046,InterPro:IPR034347,InterPro:IPR036249,InterPro:IPR036282,Pfam:PF00043,Pfam:PF02798,SUPERFAMILY:SSF47616,SUPERFAMILY:SSF52833;Ontology_term=GO:0005515;	NO	160.042	143.948
KlGene000527	281.441	1.46462	0.449022	3.2618	0.00110709	0.00593039	ID=KlGene000527;Name=KlGene000527;Alias=maker-Kl00001-augustus-gene-29.29;Note=Similar to PLDDELTA: Phospholipase D delta (Arabidopsis thaliana);Dbxref=CDD:cd04015,InterPro:IPR000008,InterPro:IPR001736,InterPro:IPR024632,InterPro:IPR025202,Pfam:PF00168,Pfam:PF00614,Pfam:PF12357,Pfam:PF13091,SUPERFAMILY:SSF49562,SUPERFAMILY:SSF56024;Ontology_term=GO:0003824;	UP	3.11184	10.4366
KlGene000528	1.21197	-0.406617	2.20587	-0.184335	0.853751	0.908833	ID=KlGene000528;Name=KlGene000528;Alias=augustus_masked-Kl00001-processed-gene-29.8;Note=Similar to wdr5: WD repeat-containing protein 5 homolog (Dictyostelium discoideum);Dbxref=InterPro:IPR001680,InterPro:IPR036322,Pfam:PF00400,SUPERFAMILY:SSF50978;Ontology_term=GO:0005515;	NO	0.460274	0.405969
KlGene000529	1.56916	1.59356	1.75561	0.907697	0.364038	0.520112	ID=KlGene000529;Name=KlGene000529;Alias=augustus_masked-Kl00001-processed-gene-29.9;Note=Protein of unknown function;	NO	0.0483162	0.175366
KlGene000530	1051.91	-1.26297	0.432558	-2.91977	0.00350284	0.0151022	ID=KlGene000530;Name=KlGene000530;Alias=augustus_masked-Kl00001-processed-gene-29.13;Note=Similar to ATL23: E3 ubiquitin-protein ligase ATL23 (Arabidopsis thaliana);Dbxref=InterPro:IPR001841,Pfam:PF13639,SUPERFAMILY:SSF57850;	DOWN	327.999	172.207
KlGene000531	37.0574	-0.19767	0.393315	-0.502574	0.615264	0.741472	ID=KlGene000531;Name=KlGene000531;Alias=augustus_masked-Kl00001-processed-gene-29.14;Note=Similar to PCMP-H21: Pentatricopeptide repeat-containing protein At1g20230 (Arabidopsis thaliana);Dbxref=InterPro:IPR002885,InterPro:IPR032867,Pfam:PF01535,Pfam:PF13041,Pfam:PF14432,TIGRFAM:TIGR00756;Ontology_term=GO:0008270;	NO	1.64511	1.75645
KlGene000532	1118.32	0.000911894	0.225881	0.00403706	0.996779	0.997956	ID=KlGene000532;Name=KlGene000532;Alias=augustus_masked-Kl00001-processed-gene-29.10;Note=Similar to Rpp25l: Ribonuclease P protein subunit p25-like protein (Mus musculus);Dbxref=InterPro:IPR002775,InterPro:IPR036882,Pfam:PF01918,SUPERFAMILY:SSF82704;Ontology_term=GO:0003676;	NO	30.289	37.1982
KlGene000533	0.367129	2.10957	3.72895	0.565727	0.571579		ID=KlGene000533;Name=KlGene000533;Alias=maker-Kl00001-augustus-gene-29.30;Note=Similar to At1g20180: UPF0496 protein At1g20180 (Arabidopsis thaliana);Dbxref=InterPro:IPR007749,Pfam:PF05055;	NO	0	0.069183
KlGene000534	0						ID=KlGene000534;Name=KlGene000534;Alias=augustus_masked-Kl00001-processed-gene-29.16;Note=Protein of unknown function;Dbxref=InterPro:IPR010264,Pfam:PF05938;	NO	0	0
KlGene000535	0						ID=KlGene000535;Name=KlGene000535;Alias=maker-Kl00001-augustus-gene-30.0;Note=Similar to EXL3: GDSL esterase/lipase EXL3 (Arabidopsis thaliana);Dbxref=CDD:cd01837,InterPro:IPR001087,InterPro:IPR035669,Pfam:PF00657,SUPERFAMILY:SSF52266;Ontology_term=GO:0016788;	NO	0	0
KlGene000536	0						ID=KlGene000536;Name=KlGene000536;Alias=augustus_masked-Kl00001-processed-gene-30.20;Note=Similar to At3g18410: NADH dehydrogenase [ubiquinone] 1 beta subcomplex subunit 10-B (Arabidopsis thaliana);	NO	0	0
KlGene000537	0						ID=KlGene000537;Name=KlGene000537;Alias=maker-Kl00001-augustus-gene-30.1;Note=Similar to ADK: Adenylate kinase 1%2C chloroplastic (Arabidopsis thaliana);Dbxref=InterPro:IPR027417,Pfam:PF00406,SUPERFAMILY:SSF52540;	NO	0	0
KlGene000538	0						ID=KlGene000538;Name=KlGene000538;Alias=augustus_masked-Kl00001-processed-gene-30.19;Note=Similar to Pyruvate kinase%2C cytosolic isozyme (Glycine max);Dbxref=InterPro:IPR015795,InterPro:IPR036918,Pfam:PF02887,SUPERFAMILY:SSF52935;	NO	0	0
KlGene000539	10.0761	0.784226	0.717633	1.0928	0.274484	0.426955	ID=KlGene000539;Name=KlGene000539;Alias=maker-Kl00001-augustus-gene-30.2;Note=Similar to At5g42250: Alcohol dehydrogenase-like 7 (Arabidopsis thaliana);Dbxref=InterPro:IPR011032,InterPro:IPR013149,InterPro:IPR013154,InterPro:IPR036291,Pfam:PF00107,Pfam:PF08240,SUPERFAMILY:SSF50129,SUPERFAMILY:SSF51735;Ontology_term=GO:0055114;	NO	0.349068	0.735202
KlGene000540	0						ID=KlGene000540;Name=KlGene000540;Alias=maker-Kl00001-augustus-gene-30.3;Note=Similar to At5g42250: Alcohol dehydrogenase-like 7 (Arabidopsis thaliana);Dbxref=InterPro:IPR011032,InterPro:IPR013149,InterPro:IPR013154,InterPro:IPR036291,Pfam:PF00107,Pfam:PF08240,SUPERFAMILY:SSF50129,SUPERFAMILY:SSF51735;Ontology_term=GO:0055114;	NO	0	0
KlGene000541	0.263516	1.62107	3.76774	0.43025	0.667014		ID=KlGene000541;Name=KlGene000541;Alias=maker-Kl00001-augustus-gene-30.4;Note=Similar to At5g42250: Alcohol dehydrogenase-like 7 (Arabidopsis thaliana);Dbxref=InterPro:IPR011032,InterPro:IPR013149,InterPro:IPR013154,InterPro:IPR036291,Pfam:PF00107,Pfam:PF08240,SUPERFAMILY:SSF50129,SUPERFAMILY:SSF51735;Ontology_term=GO:0055114;	NO	0	0.0314748
KlGene000542	79.1899	-0.344641	0.309223	-1.11454	0.265048	0.417016	ID=KlGene000542;Name=KlGene000542;Alias=maker-Kl00001-augustus-gene-30.5;Note=Protein of unknown function;	NO	4.51296	4.38322
KlGene000543	24.8291	4.8763	0.791688	6.15938	7.30324e-10	2.2067e-08	ID=KlGene000543;Name=KlGene000543;Alias=maker-Kl00001-augustus-gene-30.12;Note=Similar to AATL1: Lysine histidine transporter-like 8 (Arabidopsis thaliana);Dbxref=InterPro:IPR013057,Pfam:PF01490;	UP	0.0776486	2.81089
KlGene000544	28.8856	-0.587356	0.523789	-1.12136	0.262134	0.413583	ID=KlGene000544;Name=KlGene000544;Alias=augustus_masked-Kl00001-processed-gene-30.24;Note=Similar to At5g06400: Putative pentatricopeptide repeat-containing protein At5g06400%2C mitochondrial (Arabidopsis thaliana);Dbxref=InterPro:IPR002885,Pfam:PF01535,Pfam:PF12854,Pfam:PF13041,TIGRFAM:TIGR00756;	NO	1.00529	0.804784
KlGene000545	240.73	0.715643	0.20102	3.56005	0.000370787	0.00235913	ID=KlGene000545;Name=KlGene000545;Alias=maker-Kl00001-augustus-gene-30.6;Note=Similar to At3g22470: Pentatricopeptide repeat-containing protein At3g22470%2C mitochondrial (Arabidopsis thaliana);Dbxref=InterPro:IPR002885,Pfam:PF12854,Pfam:PF13041,Pfam:PF13812,TIGRFAM:TIGR00756;	NO	4.99176	9.98754
KlGene000546	445.249	0.518545	0.164335	3.15542	0.00160266	0.00797779	ID=KlGene000546;Name=KlGene000546;Alias=maker-Kl00001-augustus-gene-30.7;Note=Protein of unknown function;Dbxref=InterPro:IPR008479,Pfam:PF05542;	NO	13.4699	23.5155
KlGene000547	945.352	0.733129	0.191191	3.83453	0.000125807	0.000949998	ID=KlGene000547;Name=KlGene000547;Alias=maker-Kl00001-augustus-gene-30.8;Note=Similar to At5g42310: Pentatricopeptide repeat-containing protein At5g42310%2C mitochondrial (Arabidopsis thaliana);Dbxref=InterPro:IPR002885,Pfam:PF01535,Pfam:PF13041,Pfam:PF13812,TIGRFAM:TIGR00756;	NO	20.9049	42.593
KlGene000548	233.516	0.59981	0.219958	2.72692	0.0063928	0.0245739	ID=KlGene000548;Name=KlGene000548;Alias=maker-Kl00001-augustus-gene-30.13;Note=Similar to CPA6: Carboxypeptidase A6 (Homo sapiens);Dbxref=CDD:cd06227,InterPro:IPR000834,InterPro:IPR034269,Pfam:PF00246,SUPERFAMILY:SSF53187;Ontology_term=GO:0004181,GO:0006508,GO:0008270;	NO	4.01616	7.47957
KlGene000549	138.12	0.495966	0.18912	2.62249	0.00872891	0.0313964	ID=KlGene000549;Name=KlGene000549;Alias=maker-Kl00001-augustus-gene-30.14;Note=Similar to rpc25: DNA-directed RNA polymerase III subunit rpc8 (Schizosaccharomyces pombe (strain 972 / ATCC 24843));Dbxref=InterPro:IPR005576,InterPro:IPR012340,InterPro:IPR013238,InterPro:IPR036898,Pfam:PF03876,Pfam:PF08292,SUPERFAMILY:SSF50249,SUPERFAMILY:SSF88798;Ontology_term=GO:0003899,GO:0006351;	NO	5.28361	9.13461
KlGene000550	0						ID=KlGene000550;Name=KlGene000550;Alias=augustus_masked-Kl00001-processed-gene-30.33;Note=Similar to ACT: Vinorine synthase (Rauvolfia serpentina);Dbxref=InterPro:IPR003480,Pfam:PF02458;Ontology_term=GO:0016747;	NO	0	0
KlGene000551	397.957	-0.157783	0.201527	-0.782936	0.433664	0.587402	ID=KlGene000551;Name=KlGene000551;Alias=maker-Kl00001-augustus-gene-30.15;Note=Similar to At2g30600/At2g30610: BTB/POZ domain-containing protein At2g30600 (Arabidopsis thaliana);Dbxref=InterPro:IPR000210,InterPro:IPR008979,InterPro:IPR011333,InterPro:IPR011705,InterPro:IPR022041,Pfam:PF00651,Pfam:PF07707,Pfam:PF12248,SUPERFAMILY:SSF49785,SUPERFAMILY:SSF54695;Ontology_term=GO:0005515;	NO	7.04242	7.75368
KlGene000552	58.3499	2.9422	0.419882	7.0072	2.43139e-12	1.21168e-10	ID=KlGene000552;Name=KlGene000552;Alias=maker-Kl00001-augustus-gene-30.16;Note=Similar to CYCB2-4: Cyclin-B2-4 (Arabidopsis thaliana);Dbxref=CDD:cd00043,InterPro:IPR004367,InterPro:IPR006671,InterPro:IPR013763,InterPro:IPR036915,Pfam:PF00134,Pfam:PF02984,SUPERFAMILY:SSF47954;Ontology_term=GO:0005634;	UP	0.421894	3.9847
KlGene000553	27.1552	2.90937	0.768053	3.78798	0.000151879	0.00111203	ID=KlGene000553;Name=KlGene000553;Alias=maker-Kl00001-augustus-gene-30.9;Note=Protein of unknown function;	UP	0.183159	1.62089
KlGene000554	10467.6	-0.261897	0.387748	-0.67543	0.499402	0.645825	ID=KlGene000554;Name=KlGene000554;Alias=augustus_masked-Kl00001-processed-gene-30.29;Note=Similar to CAT1: Catalase isozyme 1 (Gossypium hirsutum);Dbxref=CDD:cd07980,CDD:cd08154,InterPro:IPR003196,InterPro:IPR010582,InterPro:IPR011039,InterPro:IPR011614,InterPro:IPR018028,InterPro:IPR020835,InterPro:IPR036390,PRINTS:PR00067,Pfam:PF00199,Pfam:PF02270,Pfam:PF06628,SUPERFAMILY:SSF46785,SUPERFAMILY:S…	NO	132.548	133.875
KlGene000555	1087.84	-0.0151181	0.166715	-0.0906819	0.927745	0.957119	ID=KlGene000555;Name=KlGene000555;Alias=maker-Kl00001-augustus-gene-31.24;Note=Similar to RPT4A: 26S protease regulatory subunit 10B homolog A (Arabidopsis thaliana);Dbxref=CDD:cd00009,InterPro:IPR003959,InterPro:IPR005937,InterPro:IPR027417,Pfam:PF00004,SUPERFAMILY:SSF52540,TIGRFAM:TIGR01242;Ontology_term=GO:0005524,GO:0005737,GO:0016787,GO:0030163;	NO	32.6621	39.3214
KlGene000556	0.253124	1.56514	3.77305	0.414821	0.678273		ID=KlGene000556;Name=KlGene000556;Alias=maker-Kl00001-augustus-gene-31.25;Note=Similar to BBD2: Bifunctional nuclease 2 (Arabidopsis thaliana);Dbxref=InterPro:IPR003729,InterPro:IPR036104,Pfam:PF02577,SUPERFAMILY:SSF103256;Ontology_term=GO:0004518;	NO	0	0.0297248
KlGene000557	49.3833	4.21816	0.866352	4.86888			ID=KlGene000557;Name=KlGene000557;Alias=maker-Kl00001-augustus-gene-31.30;Note=Similar to SRP: Stress-related protein (Vitis riparia);Dbxref=InterPro:IPR008802,Pfam:PF05755;	NO	0.229648	5.00162
KlGene000558	1.15629	-1.50663	1.91972	-0.78482	0.432559	0.586139	ID=KlGene000558;Name=KlGene000558;Alias=augustus_masked-Kl00001-processed-gene-31.9;Note=Similar to RALFL33: Protein RALF-like 33 (Arabidopsis thaliana);Dbxref=InterPro:IPR008801,Pfam:PF05498;	NO	0.314467	0.134407
KlGene000559	0.941855	0.0675322	3.61795	0.0186659	0.985108	0.99159	ID=KlGene000559;Name=KlGene000559;Alias=maker-Kl00001-augustus-gene-31.31;Note=Similar to BIP5: Luminal-binding protein 5 (Nicotiana tabacum);Dbxref=CDD:cd10241,InterPro:IPR013126,InterPro:IPR029047,InterPro:IPR029048,PRINTS:PR00301,Pfam:PF00012,SUPERFAMILY:SSF100920,SUPERFAMILY:SSF100934,SUPERFAMILY:SSF53067;	NO	0.0300966	0.0410973
KlGene000560	0						ID=KlGene000560;Name=KlGene000560;Alias=maker-Kl00001-augustus-gene-31.32;Note=Similar to BIP8: Luminal-binding protein 8 (Fragment) (Nicotiana tabacum);Dbxref=InterPro:IPR013126,InterPro:IPR029047,InterPro:IPR029048,PRINTS:PR00301,Pfam:PF00012,SUPERFAMILY:SSF100920,SUPERFAMILY:SSF100934;	NO	0	0
KlGene000561	61.7942	0.839804	0.356189	2.35775	0.0183862	0.0566898	ID=KlGene000561;Name=KlGene000561;Alias=augustus_masked-Kl00001-processed-gene-31.12;Note=Protein of unknown function;Dbxref=CDD:cd04051,InterPro:IPR000008,Pfam:PF00168,SUPERFAMILY:SSF49562;	NO	5.27504	11.5723
KlGene000562	0						ID=KlGene000562;Name=KlGene000562;Alias=augustus_masked-Kl00001-processed-gene-31.13;Note=Protein of unknown function;Dbxref=CDD:cd04051,InterPro:IPR000008,Pfam:PF00168,SUPERFAMILY:SSF49562;	NO	0	0
KlGene000563	0						ID=KlGene000563;Name=KlGene000563;Alias=maker-Kl00001-augustus-gene-31.26;Note=Similar to PLA2-ALPHA: Phospholipase A2-alpha (Arabidopsis thaliana);Dbxref=CDD:cd04706,InterPro:IPR036444,SUPERFAMILY:SSF48619;Ontology_term=GO:0004623,GO:0006644,GO:0050482;	NO	0	0
KlGene000564	863.964	-0.788045	0.251175	-3.13743	0.00170437	0.00839307	ID=KlGene000564;Name=KlGene000564;Alias=augustus_masked-Kl00001-processed-gene-31.14;Note=Similar to GLYR1: Putative oxidoreductase GLYR1 (Bos taurus);Dbxref=CDD:cd05162,InterPro:IPR000313,Pfam:PF00855,SUPERFAMILY:SSF63748;	NO	22.931	16.4649
KlGene000565	431.237	0.0846593	0.185456	0.456494	0.648035	0.766527	ID=KlGene000565;Name=KlGene000565;Alias=maker-Kl00001-augustus-gene-31.34;Note=Similar to ACBP4: Acyl-CoA-binding domain-containing protein 4 (Arabidopsis thaliana);Dbxref=InterPro:IPR000582,InterPro:IPR006652,InterPro:IPR015915,InterPro:IPR035984,Pfam:PF00887,Pfam:PF01344,Pfam:PF13415,SUPERFAMILY:SSF117281,SUPERFAMILY:SSF47027;Ontology_term=GO:0000062,GO:0005515;	NO	4.97332	6.42534
KlGene000566	254.498	-1.06926	0.251594	-4.24996	2.1381e-05	0.000207106	ID=KlGene000566;Name=KlGene000566;Alias=maker-Kl00001-augustus-gene-31.35;Note=Similar to PPD7: PsbP domain-containing protein 7%2C chloroplastic (Arabidopsis thaliana);Dbxref=InterPro:IPR002683,InterPro:IPR016123,Pfam:PF01789,SUPERFAMILY:SSF55724;Ontology_term=GO:0005509,GO:0009523,GO:0009654,GO:0015979,GO:0019898;	DOWN	18.5317	10.8967
KlGene000567	21.0689	0.811182	0.702373	1.15492	0.248125	0.397835	ID=KlGene000567;Name=KlGene000567;Alias=augustus_masked-Kl00001-processed-gene-31.4;Note=Protein of unknown function;Dbxref=InterPro:IPR004159,InterPro:IPR029063,Pfam:PF03141,SUPERFAMILY:SSF53335;Ontology_term=GO:0008168;	NO	1.06767	2.37843
KlGene000568	352.58	0.445873	0.174005	2.56242	0.0103946	0.036052	ID=KlGene000568;Name=KlGene000568;Alias=maker-Kl00001-augustus-gene-31.36;Note=Similar to VAR3: Zinc finger protein VAR3%2C chloroplastic (Arabidopsis thaliana);Dbxref=InterPro:IPR001876,InterPro:IPR036443,Pfam:PF00641,SUPERFAMILY:SSF90209;	NO	7.70245	12.8472
KlGene000569	2952.6	0.582826	0.189692	3.07248	0.00212289	0.0100453	ID=KlGene000569;Name=KlGene000569;Alias=maker-Kl00001-augustus-gene-31.37;Note=Similar to LOX1.5: Probable linoleate 9S-lipoxygenase 5 (Solanum tuberosum);Dbxref=InterPro:IPR001024,InterPro:IPR001246,InterPro:IPR013819,InterPro:IPR036226,InterPro:IPR036392,PRINTS:PR00087,PRINTS:PR00468,Pfam:PF00305,Pfam:PF01477,SUPERFAMILY:SSF48484,SUPERFAMILY:SSF49723;Ontology_term=GO:0005515,GO:0016491,GO:00167…	NO	62.0502	113.918
KlGene000570	183.541	0.932109	0.318069	2.93053	0.00338386	0.0147043	ID=KlGene000570;Name=KlGene000570;Alias=maker-Kl00001-augustus-gene-31.38;Note=Similar to LOX1.5: Probable linoleate 9S-lipoxygenase 5 (Solanum tuberosum);Dbxref=InterPro:IPR036392,SUPERFAMILY:SSF49723;Ontology_term=GO:0005515;	NO	5.23614	12.2605
KlGene000571	32.4969	1.14909	0.502982	2.28456	0.0223388	0.0660099	ID=KlGene000571;Name=KlGene000571;Alias=augustus_masked-Kl00001-processed-gene-31.5;Note=Similar to At5g39865: Uncharacterized protein At5g39865 (Arabidopsis thaliana);Dbxref=InterPro:IPR036249,SUPERFAMILY:SSF52833;	UP	0.846709	2.28792
KlGene000572	400.004	-0.404734	0.20576	-1.96702	0.0491811	0.121271	ID=KlGene000572;Name=KlGene000572;Alias=maker-Kl00001-augustus-gene-31.39;Note=Similar to AXR4: Protein AUXIN RESPONSE 4 (Arabidopsis thaliana);Dbxref=InterPro:IPR000073,InterPro:IPR029058,Pfam:PF00561,SUPERFAMILY:SSF53474;	NO	15.8728	14.5503
KlGene000573	1051.95	-0.15938	0.139016	-1.14649	0.251593	0.401757	ID=KlGene000573;Name=KlGene000573;Alias=augustus_masked-Kl00001-processed-gene-31.6;Note=Similar to ampp: Probable Xaa-Pro aminopeptidase P (Emericella nidulans (strain FGSC A4 / ATCC 38163 / CBS 112.46 / NRRL 194 / M139));Dbxref=CDD:cd01085,InterPro:IPR000587,InterPro:IPR000994,InterPro:IPR029149,InterPro:IPR032416,InterPro:IPR033740,InterPro:IPR036005,Pfam:PF00557,Pfam:PF01321,Pfam:PF16188,Pfam…	NO	25.1263	27.4416
KlGene000574	16.7606	-1.0128	0.517021	-1.95892	0.0501223	0.122917	ID=KlGene000574;Name=KlGene000574;Alias=maker-Kl00001-augustus-gene-31.40;Note=Similar to CYCP3-1: Cyclin-P3-1 (Oryza sativa subsp. japonica);Dbxref=InterPro:IPR013922,InterPro:IPR036915,Pfam:PF08613,SUPERFAMILY:SSF47954;Ontology_term=GO:0000079,GO:0019901;	NO	1.64089	0.989041
KlGene000575	238.537	0.549247	0.217093	2.53001	0.0114059	0.0387532	ID=KlGene000575;Name=KlGene000575;Alias=maker-Kl00001-augustus-gene-31.28;Note=Similar to yipf1: Protein YIPF1 homolog (Dictyostelium discoideum);Dbxref=InterPro:IPR006977,Pfam:PF04893;Ontology_term=GO:0016020;	NO	5.53864	9.85721
KlGene000576	4.67394	0.663231	1.25718	0.527555	0.597808	0.727872	ID=KlGene000576;Name=KlGene000576;Alias=maker-Kl00001-augustus-gene-31.29;Note=Similar to CAISE5: Glucose and ribitol dehydrogenase (Daucus carota);Dbxref=CDD:cd05355,InterPro:IPR002347,InterPro:IPR036291,PRINTS:PR00080,PRINTS:PR00081,Pfam:PF13561,SUPERFAMILY:SSF51735;	NO	0.228982	0.426366
KlGene000577	436.084	0.288207	0.261225	1.10329	0.269902	0.42188	ID=KlGene000577;Name=KlGene000577;Alias=maker-Kl00001-augustus-gene-31.41;Note=Similar to AMI1: Amidase 1 (Arabidopsis thaliana);Dbxref=InterPro:IPR023631,InterPro:IPR036928,Pfam:PF01425,SUPERFAMILY:SSF75304;	NO	11.5498	17.1312
KlGene000578	532.207	0.2471	0.193826	1.27485	0.202362	0.34519	ID=KlGene000578;Name=KlGene000578;Alias=maker-Kl00001-augustus-gene-31.42;Note=Similar to IMPL1: Phosphatase IMPL1%2C chloroplastic (Arabidopsis thaliana);Dbxref=CDD:cd01639,InterPro:IPR000760,InterPro:IPR020552,InterPro:IPR033942,PRINTS:PR00377,PRINTS:PR00378,Pfam:PF00459,SUPERFAMILY:SSF56655;Ontology_term=GO:0008934,GO:0046854,GO:0046855;	NO	14.1715	20.3987
KlGene000579	318.907	-0.165515	0.213377	-0.775691	0.437931	0.591742	ID=KlGene000579;Name=KlGene000579;Alias=maker-Kl00001-augustus-gene-32.7;Note=Similar to FRS6: Protein FAR1-RELATED SEQUENCE 6 (Arabidopsis thaliana);Dbxref=InterPro:IPR004330,Pfam:PF03101;	NO	15.5852	17.0736
KlGene000580	0.131851	-1.00725	3.81695	-0.26389	0.791865		ID=KlGene000580;Name=KlGene000580;Alias=augustus_masked-Kl00001-processed-gene-32.16;Note=Protein of unknown function;Dbxref=InterPro:IPR022251,Pfam:PF12609;	NO	0.0437118	0
KlGene000581	0						ID=KlGene000581;Name=KlGene000581;Alias=maker-Kl00001-augustus-gene-32.0;Note=Similar to CYP704C1: Cytochrome P450 704C1 (Pinus taeda);Dbxref=InterPro:IPR001128,InterPro:IPR002401,InterPro:IPR036396,PRINTS:PR00385,PRINTS:PR00463,Pfam:PF00067,SUPERFAMILY:SSF48264;Ontology_term=GO:0005506,GO:0016705,GO:0020037,GO:0055114;	NO	0	0
KlGene000582	89.3093	1.41543	0.278927	5.07455	3.88422e-07	6.173e-06	ID=KlGene000582;Name=KlGene000582;Alias=maker-Kl00001-augustus-gene-32.1;Note=Similar to ERCC1: DNA excision repair protein ERCC-1 (Arabidopsis thaliana);Dbxref=InterPro:IPR004579,InterPro:IPR010994,InterPro:IPR011335,Pfam:PF03834,Pfam:PF14520,SUPERFAMILY:SSF47781,SUPERFAMILY:SSF52980,TIGRFAM:TIGR00597;Ontology_term=GO:0003684,GO:0004519,GO:0005634,GO:0006281;	UP	1.35556	4.41006
KlGene000583	403.953	0.390061	0.233184	1.67276	0.0943749	0.197792	ID=KlGene000583;Name=KlGene000583;Alias=maker-Kl00001-augustus-gene-32.8;Note=Similar to Alg13: UDP-N-acetylglucosamine transferase subunit ALG13 homolog (Rattus norvegicus);Dbxref=InterPro:IPR007235,Pfam:PF04101,SUPERFAMILY:SSF53756;Ontology_term=GO:0016758;	NO	12.2704	19.6778
KlGene000584	2.3157	-0.142142	1.41214	-0.100657	0.919822	0.952559	ID=KlGene000584;Name=KlGene000584;Alias=maker-Kl00001-augustus-gene-32.9;Note=Similar to ATL31: E3 ubiquitin-protein ligase ATL31 (Arabidopsis thaliana);Dbxref=CDD:cd16461,InterPro:IPR001841,Pfam:PF13639,SUPERFAMILY:SSF57850;	NO	0.174645	0.190712
KlGene000585	64.1171	0.557919	0.252961	2.20556	0.0274151	0.0773007	ID=KlGene000585;Name=KlGene000585;Alias=maker-Kl00001-augustus-gene-32.10;Note=Similar to DDB_G0277003: Putative uncharacterized protein DDB_G0277003 (Dictyostelium discoideum);Dbxref=InterPro:IPR019410,InterPro:IPR029063,Pfam:PF10294,SUPERFAMILY:SSF53335;	NO	1.91292	3.45816
KlGene000586	4533.43	-0.918981	0.193	-4.76155	1.92108e-06	2.55375e-05	ID=KlGene000586;Name=KlGene000586;Alias=maker-Kl00001-augustus-gene-32.11;Note=Similar to At1g54780: UPF0603 protein At1g54780%2C chloroplastic (Arabidopsis thaliana);Dbxref=InterPro:IPR007621,Pfam:PF04536;	NO	300.803	193.642
KlGene000587	11.3761	0.323088	0.769829	0.419688	0.674713	0.784895	ID=KlGene000587;Name=KlGene000587;Alias=maker-Kl00001-augustus-gene-32.2;Note=Similar to NHX2: Sodium/hydrogen exchanger 2 (Arabidopsis thaliana);Dbxref=InterPro:IPR004709,InterPro:IPR006153,PRINTS:PR01084,Pfam:PF00999,TIGRFAM:TIGR00840;Ontology_term=GO:0006812,GO:0006814,GO:0006885,GO:0015299,GO:0015385,GO:0016021,GO:0055085;	NO	0.243615	0.384525
KlGene000588	352.405	0.440809	0.23438	1.88075	0.0600065	0.140793	ID=KlGene000588;Name=KlGene000588;Alias=maker-Kl00001-augustus-gene-32.3;Note=Similar to NHX7: Sodium/hydrogen exchanger 7 (Arabidopsis thaliana);Dbxref=CDD:cd00038,InterPro:IPR000595,InterPro:IPR006153,InterPro:IPR018490,Pfam:PF00999,SUPERFAMILY:SSF51206;Ontology_term=GO:0006812,GO:0015299,GO:0016021,GO:0055085;	NO	2.94965	4.8734
KlGene000589	50.1974	0.100819	0.336922	0.299237	0.764759	0.850497	ID=KlGene000589;Name=KlGene000589;Alias=maker-Kl00001-augustus-gene-32.12;Note=Similar to At3g05170: Phosphoglycerate mutase-like protein AT74 (Arabidopsis thaliana);Dbxref=CDD:cd07067,InterPro:IPR013078,InterPro:IPR029033,Pfam:PF00300,SUPERFAMILY:SSF53254;	NO	2.45967	3.25582
KlGene000590	689.2	0.446185	0.17424	2.56074	0.0104448	0.03618	ID=KlGene000590;Name=KlGene000590;Alias=maker-Kl00001-augustus-gene-32.4;Note=Similar to At2g48040/At2g48050/At2g48060: Piezo-type mechanosensitive ion channel homolog (Arabidopsis thaliana);Dbxref=InterPro:IPR031334,Pfam:PF12166;	NO	4.05416	6.76551
KlGene000591	187.017	0.736466	0.203139	3.62542	0.000288489	0.00191575	ID=KlGene000591;Name=KlGene000591;Alias=maker-Kl00001-augustus-gene-32.13;Note=Similar to NPR1: Regulatory protein NPR1 (Arabidopsis thaliana);Dbxref=CDD:cd00204,InterPro:IPR000210,InterPro:IPR011333,InterPro:IPR020683,InterPro:IPR021094,InterPro:IPR024228,InterPro:IPR036770,Pfam:PF00651,Pfam:PF11900,Pfam:PF12313,Pfam:PF13637,SUPERFAMILY:SSF48403,SUPERFAMILY:SSF54695;Ontology_term=GO:0005515;	NO	3.2117	6.53911
KlGene000592	383.053	0.515248	0.19198	2.68386	0.00727766	0.0272165	ID=KlGene000592;Name=KlGene000592;Alias=maker-Kl00001-augustus-gene-32.5;Note=Similar to ARP: Apurinic endonuclease-redox protein (Arabidopsis thaliana);Dbxref=CDD:cd09087,InterPro:IPR003034,InterPro:IPR004808,InterPro:IPR005135,InterPro:IPR036361,InterPro:IPR036691,Pfam:PF02037,Pfam:PF03372,SUPERFAMILY:SSF56219,SUPERFAMILY:SSF68906,TIGRFAM:TIGR00195,TIGRFAM:TIGR00633;Ontology_term=GO:0004518,GO:…	NO	7.77484	13.5538
KlGene000593	2.9657	-2.3191	1.31153	-1.76824	0.0770207	0.169605	ID=KlGene000593;Name=KlGene000593;Alias=augustus_masked-Kl00001-processed-gene-32.31;Note=Similar to LCR19: Defensin-like protein 183 (Arabidopsis thaliana);	NO	0.358915	0.0886436
KlGene000594	2226.3	-0.538622	0.13043	-4.12958	3.63425e-05	0.000325943	ID=KlGene000594;Name=KlGene000594;Alias=maker-Kl00001-augustus-gene-32.14;Note=Similar to LIP1P: Lipoyl synthase%2C chloroplastic (Arabidopsis thaliana);Dbxref=CDD:cd01335,InterPro:IPR003698,InterPro:IPR007197,InterPro:IPR031691,Pfam:PF04055,Pfam:PF16881,SUPERFAMILY:SSF102114,TIGRFAM:TIGR00510;Ontology_term=GO:0003824,GO:0009107,GO:0016992,GO:0051536,GO:0051539;	NO	49.4907	41.6366
KlGene000595	0.158033	-1.00725	3.81695	-0.26389	0.791865		ID=KlGene000595;Name=KlGene000595;Alias=augustus_masked-Kl00001-processed-gene-32.34;Note=Protein of unknown function;Dbxref=PRINTS:PR01217;	NO	0.0242373	0
KlGene000596	1848.88	-0.665597	0.201023	-3.31105	0.000929454	0.00513238	ID=KlGene000596;Name=KlGene000596;Alias=maker-Kl00001-augustus-gene-32.6;Note=Similar to GYRB: DNA gyrase subunit B%2C chloroplastic/mitochondrial (Nicotiana benthamiana);Dbxref=CDD:cd00822,InterPro:IPR000565,InterPro:IPR002288,InterPro:IPR003594,InterPro:IPR006171,InterPro:IPR013506,InterPro:IPR013760,InterPro:IPR020568,InterPro:IPR036890,PRINTS:PR00418,PRINTS:PR01159,Pfam:PF00204,Pfam:PF00986,P…	NO	22.9666	17.5679
KlGene000597	124.107	0.254236	0.304841	0.833996	0.404283	0.560072	ID=KlGene000597;Name=KlGene000597;Alias=maker-Kl00001-augustus-gene-33.9;Note=Protein of unknown function;	NO	2.58798	3.83641
KlGene000598	274.959	0.0316495	0.200658	0.157729	0.87467	0.922144	ID=KlGene000598;Name=KlGene000598;Alias=maker-Kl00001-augustus-gene-33.10;Note=Protein of unknown function;	NO	5.99183	7.53912
KlGene000599	526.185	-0.922435	0.244874	-3.76698	0.000165237	0.00119765	ID=KlGene000599;Name=KlGene000599;Alias=maker-Kl00001-augustus-gene-33.0;Note=Similar to fabG: 3-oxoacyl-[acyl-carrier-protein] reductase FabG (Bacillus subtilis (strain 168));Dbxref=InterPro:IPR002347,InterPro:IPR036291,PRINTS:PR00080,PRINTS:PR00081,Pfam:PF00106,SUPERFAMILY:SSF51735;	NO	35.6307	22.8651
KlGene000600	117.819	-0.287941	0.29242	-0.984683	0.32478	0.480354	ID=KlGene000600;Name=KlGene000600;Alias=maker-Kl00001-augustus-gene-33.1;Note=Similar to yihQ: Alpha-glucosidase YihQ (Escherichia coli (strain K12));Dbxref=CDD:cd06594,CDD:cd14752,InterPro:IPR000322,InterPro:IPR011013,InterPro:IPR017853,Pfam:PF01055,SUPERFAMILY:SSF51011,SUPERFAMILY:SSF51445,SUPERFAMILY:SSF74650;Ontology_term=GO:0003824,GO:0004553,GO:0005975,GO:0030246;	NO	3.13205	3.10445
KlGene000601	211.116	0.0719882	0.215345	0.334293	0.738159	0.831386	ID=KlGene000601;Name=KlGene000601;Alias=augustus_masked-Kl00001-processed-gene-33.29;Note=Protein of unknown function;Dbxref=InterPro:IPR005574,InterPro:IPR010997,Pfam:PF03874,SUPERFAMILY:SSF47819;Ontology_term=GO:0000166,GO:0003824,GO:0006352,GO:0030880,GO:0044237;	NO	3.74731	4.81033
KlGene000602	75.7928	0.973348	0.554756	1.75455	0.0793361	0.173591	ID=KlGene000602;Name=KlGene000602;Alias=maker-Kl00001-augustus-gene-33.2;Note=Similar to At5g05130: Putative SWI/SNF-related matrix-associated actin-dependent regulator of chromatin subfamily A member 3-like 1 (Arabidopsis thaliana);Dbxref=CDD:cd00046,CDD:cd00079,InterPro:IPR000330,InterPro:IPR001650,InterPro:IPR014905,InterPro:IPR027417,Pfam:PF00176,Pfam:PF00271,Pfam:PF08797,Pfam:PF13920,SUPERFA…	NO	1.30398	3.16162
KlGene000603	4015.04	-1.27481	0.270301	-4.71625	2.40226e-06	3.0836e-05	ID=KlGene000603;Name=KlGene000603;Alias=maker-Kl00001-augustus-gene-33.3;Note=Similar to NPF3.1: Protein NRT1/ PTR FAMILY 3.1 (Arabidopsis thaliana);Dbxref=CDD:cd06174,InterPro:IPR000109,InterPro:IPR020846,InterPro:IPR036259,Pfam:PF00854,SUPERFAMILY:SSF103473;Ontology_term=GO:0016020,GO:0022857,GO:0055085;	DOWN	182.607	92.0824
KlGene000604	391.899	-0.819757	0.343717	-2.38498	0.0170802	0.0534185	ID=KlGene000604;Name=KlGene000604;Alias=maker-Kl00001-augustus-gene-33.13;Note=Protein of unknown function;	NO	13.9933	9.76081
KlGene000605	55.1253	0.72848	0.371817	1.95924	0.0500843	0.122842	ID=KlGene000605;Name=KlGene000605;Alias=maker-Kl00001-augustus-gene-33.5;Note=Protein of unknown function;	NO	0.476659	0.963258
KlGene000606	3159.32	-1.47037	0.389982	-3.77035	0.000163022	0.00118433	ID=KlGene000606;Name=KlGene000606;Alias=maker-Kl00001-augustus-gene-33.14;Note=Similar to MSBP2: Membrane steroid-binding protein 2 (Arabidopsis thaliana);Dbxref=InterPro:IPR001199,InterPro:IPR036400,Pfam:PF00173,SUPERFAMILY:SSF55856;	DOWN	169.061	75.9859
KlGene000607	160.221	0.0788064	0.226095	0.348555	0.727423	0.82321	ID=KlGene000607;Name=KlGene000607;Alias=maker-Kl00001-augustus-gene-33.15;Note=Protein of unknown function;Dbxref=InterPro:IPR011051,SUPERFAMILY:SSF51182;	NO	3.50706	4.51135
KlGene000608	5.85593	0.321342	1.18796	0.270499	0.786776	0.864816	ID=KlGene000608;Name=KlGene000608;Alias=maker-Kl00001-augustus-gene-33.6;Note=Similar to PAT03: Probable protein S-acyltransferase 3 (Arabidopsis thaliana);Dbxref=InterPro:IPR001594,Pfam:PF01529;	NO	0.214998	0.347834
KlGene000609	95.4831	-0.936105	0.423154	-2.21221	0.0269525	0.076407	ID=KlGene000609;Name=KlGene000609;Alias=maker-Kl00001-augustus-gene-33.16;Note=Similar to acoC: Dihydrolipoyllysine-residue acetyltransferase component of acetoin cleaving system (Cupriavidus necator (strain ATCC 17699 / H16 / DSM 428 / Stanier 337));Dbxref=InterPro:IPR000073,InterPro:IPR029058,PRINTS:PR00111,Pfam:PF00561,SUPERFAMILY:SSF53474;	NO	5.49291	3.44719
KlGene000610	1.0971	0.594218	2.27959	0.260669	0.794348	0.869394	ID=KlGene000610;Name=KlGene000610;Alias=maker-Kl00001-augustus-gene-33.17;Note=Protein of unknown function;	NO	0.0214833	0.0379125
KlGene000611	13.5926	0.879857	0.708589	1.2417	0.214346	0.359284	ID=KlGene000611;Name=KlGene000611;Alias=augustus_masked-Kl00001-processed-gene-33.26;Note=Protein of unknown function;	NO	2.37567	5.21965
KlGene000612	373.313	1.60171	0.362871	4.414	1.01477e-05	0.000108139	ID=KlGene000612;Name=KlGene000612;Alias=maker-Kl00001-augustus-gene-33.8;Note=Similar to N: TMV resistance protein N (Nicotiana glutinosa);Dbxref=InterPro:IPR002182,InterPro:IPR027417,InterPro:IPR036390,PRINTS:PR00364,Pfam:PF00931,SUPERFAMILY:SSF46785,SUPERFAMILY:SSF52540;Ontology_term=GO:0043531;	UP	2.91469	11.0767
KlGene000613	227.637	0.383377	0.209568	1.82937	0.0673438	0.153496	ID=KlGene000613;Name=KlGene000613;Alias=maker-Kl00001-augustus-gene-34.26;Note=Protein of unknown function;	NO	33.8621	54.4463
KlGene000614	37.2751	-0.245298	0.395823	-0.619716	0.535445	0.677246	ID=KlGene000614;Name=KlGene000614;Alias=augustus_masked-Kl00001-processed-gene-34.0;Note=Similar to ACOT13: Acyl-coenzyme A thioesterase 13 (Pongo abelii);Dbxref=CDD:cd03443,InterPro:IPR003736,InterPro:IPR006683,InterPro:IPR029069,Pfam:PF03061,SUPERFAMILY:SSF54637,TIGRFAM:TIGR00369;	NO	8.15239	8.4754
KlGene000615	374.856	-0.569469	0.192598	-2.95678	0.00310874	0.0137035	ID=KlGene000615;Name=KlGene000615;Alias=augustus_masked-Kl00001-processed-gene-34.1;Note=Similar to ACOT13: Acyl-coenzyme A thioesterase 13 (Pongo abelii);Dbxref=CDD:cd03443,InterPro:IPR003736,InterPro:IPR006683,InterPro:IPR029069,Pfam:PF03061,SUPERFAMILY:SSF54637,TIGRFAM:TIGR00369;	NO	88.6472	73.5916
KlGene000616	260.406	2.15893	0.402689	5.36127	8.26367e-08	1.5787e-06	ID=KlGene000616;Name=KlGene000616;Alias=maker-Kl00001-augustus-gene-34.27;Note=Similar to CAT2: Cationic amino acid transporter 2%2C vacuolar (Arabidopsis thaliana);Dbxref=InterPro:IPR002293,InterPro:IPR029485,Pfam:PF13520,Pfam:PF13906;Ontology_term=GO:0016020,GO:0022857,GO:0055085;	UP	1.96895	10.6083
KlGene000617	7785.16	1.33113	0.426278	3.12267	0.00179217	0.00873172	ID=KlGene000617;Name=KlGene000617;Alias=augustus_masked-Kl00001-processed-gene-34.4;Note=Protein of unknown function;	UP	1446.25	4328.25
KlGene000618	5.77197	1.06768	0.917366	1.16386	0.244482	0.393892	ID=KlGene000618;Name=KlGene000618;Alias=maker-Kl00001-augustus-gene-34.28;Note=Protein of unknown function;	NO	0.12304	0.313811
KlGene000619	236.206	-0.850202	0.379276	-2.24164	0.0249845	0.0721655	ID=KlGene000619;Name=KlGene000619;Alias=maker-Kl00001-augustus-gene-34.29;Note=Similar to AMP1: Probable glutamate carboxypeptidase 2 (Arabidopsis thaliana);Dbxref=CDD:cd08022,InterPro:IPR003137,InterPro:IPR007365,InterPro:IPR007484,InterPro:IPR036757,Pfam:PF02225,Pfam:PF04253,Pfam:PF04389,SUPERFAMILY:SSF47672,SUPERFAMILY:SSF52025,SUPERFAMILY:SSF53187;	NO	5.00933	3.34147
KlGene000620	3370.13	-0.341857	0.416217	-0.821342	0.411452	0.566991	ID=KlGene000620;Name=KlGene000620;Alias=augustus_masked-Kl00001-processed-gene-34.5;Note=Similar to ABCG22: ABC transporter G family member 22 (Arabidopsis thaliana);Dbxref=CDD:cd03213,InterPro:IPR003439,InterPro:IPR013525,InterPro:IPR027417,Pfam:PF00005,Pfam:PF01061,SUPERFAMILY:SSF52540;Ontology_term=GO:0005524,GO:0016020,GO:0016887;	NO	65.6812	64.5451
KlGene000621	1114.95	-1.61058	0.270846	-5.94647	2.73989e-09	7.35098e-08	ID=KlGene000621;Name=KlGene000621;Alias=maker-Kl00001-augustus-gene-34.30;Note=Similar to DDB_G0282179: Putative phosphatidylglycerol/phosphatidylinositol transfer protein DDB_G0282179 (Dictyostelium discoideum);Dbxref=CDD:cd00917,InterPro:IPR003172,InterPro:IPR014756,InterPro:IPR033917,Pfam:PF02221,SUPERFAMILY:SSF81296;Ontology_term=GO:0032366;	DOWN	25.9734	10.2477
KlGene000622	10.7961	-1.7489	0.905837	-1.9307	0.05352	0.129009	ID=KlGene000622;Name=KlGene000622;Alias=maker-Kl00001-augustus-gene-34.20;Note=Similar to CER1: Protein ECERIFERUM 1 (Arabidopsis thaliana);Dbxref=InterPro:IPR006694,InterPro:IPR021940,Pfam:PF04116,Pfam:PF12076;Ontology_term=GO:0005506,GO:0008610,GO:0016491,GO:0055114;	NO	0.261256	0.096203
KlGene000623	25.4465	2.60583	3.23213	0.806226			ID=KlGene000623;Name=KlGene000623;Alias=maker-Kl00001-augustus-gene-34.31;Note=Similar to EGS1: Eugenol synthase 1 (Ocimum basilicum);Dbxref=CDD:cd05259,InterPro:IPR008030,InterPro:IPR036291,Pfam:PF05368,SUPERFAMILY:SSF51735;	NO	0.526009	4.15502
KlGene000624	625.547	-0.161828	0.187741	-0.861974	0.388702	0.544895	ID=KlGene000624;Name=KlGene000624;Alias=maker-Kl00001-augustus-gene-34.32;Note=Similar to midA: NADH dehydrogenase [ubiquinone] complex I%2C assembly factor 7 (Dictyostelium discoideum);Dbxref=InterPro:IPR003788,InterPro:IPR029063,Pfam:PF02636,SUPERFAMILY:SSF53335;	NO	9.68722	10.5383
KlGene000625	0.730519	0.795146	3.70667	0.214517	0.830144		ID=KlGene000625;Name=KlGene000625;Alias=maker-Kl00001-augustus-gene-34.33;Note=Similar to ALMT8: Aluminum-activated malate transporter 8 (Arabidopsis thaliana);Dbxref=InterPro:IPR020966,Pfam:PF11744;Ontology_term=GO:0015743;	NO	0.0314165	0.0712873
KlGene000626	123.013	0.414598	0.278039	1.49115	0.135922	0.258925	ID=KlGene000626;Name=KlGene000626;Alias=augustus_masked-Kl00001-processed-gene-34.7;Note=Similar to RPD1: Protein ROOT PRIMORDIUM DEFECTIVE 1 (Arabidopsis thaliana);Dbxref=InterPro:IPR021099,Pfam:PF11955;	NO	8.06925	13.1889
KlGene000627	353.542	0.307861	0.198343	1.55216	0.120624	0.23685	ID=KlGene000627;Name=KlGene000627;Alias=augustus_masked-Kl00001-processed-gene-34.8;Note=Similar to AGD11: Probable ADP-ribosylation factor GTPase-activating protein AGD11 (Arabidopsis thaliana);Dbxref=CDD:cd04038,InterPro:IPR000008,InterPro:IPR001164,InterPro:IPR037278,Pfam:PF00168,Pfam:PF01412,SUPERFAMILY:SSF49562,SUPERFAMILY:SSF57863;Ontology_term=GO:0005096;	NO	10.7294	16.3682
KlGene000628	1.0807	2.76396	2.05211	1.34688	0.178018	0.313571	ID=KlGene000628;Name=KlGene000628;Alias=augustus_masked-Kl00001-processed-gene-34.17;Note=Protein of unknown function;	NO	0.0448691	0.528604
KlGene000629	0.756079	2.07297	3.69215	0.561452	0.57449		ID=KlGene000629;Name=KlGene000629;Alias=augustus_masked-Kl00001-processed-gene-34.18;Note=Protein of unknown function;	NO	0.067128	0.376849
KlGene000630	909.745	0.0933786	0.179962	0.518879	0.603845	0.732711	ID=KlGene000630;Name=KlGene000630;Alias=maker-Kl00001-augustus-gene-34.24;Note=Similar to At5g06290: 2-Cys peroxiredoxin BAS1-like%2C chloroplastic (Arabidopsis thaliana);Dbxref=CDD:cd03015,InterPro:IPR000866,InterPro:IPR019479,InterPro:IPR036249,Pfam:PF00578,Pfam:PF10417,SUPERFAMILY:SSF52833;Ontology_term=GO:0016209,GO:0016491,GO:0051920,GO:0055114;	NO	32.2168	41.8175
KlGene000631	19.1335	2.11119	0.691084	3.0549	0.00225134	0.0105566	ID=KlGene000631;Name=KlGene000631;Alias=maker-Kl00001-augustus-gene-34.25;Note=Similar to B3GALT7: Beta-1%2C3-galactosyltransferase 7 (Arabidopsis thaliana);Dbxref=InterPro:IPR002659,InterPro:IPR025298,Pfam:PF01762,Pfam:PF13334;Ontology_term=GO:0006486,GO:0008378,GO:0016020;	UP	0.324289	1.7089
KlGene000632	92.4942	-0.727634	0.37088	-1.96191	0.0497728	0.12224	ID=KlGene000632;Name=KlGene000632;Alias=augustus_masked-Kl00001-processed-gene-35.19;Note=Protein of unknown function;	NO	27.1784	19.7682
KlGene000633	576.527	0.398156	0.15851	2.51186	0.0120097	0.0404367	ID=KlGene000633;Name=KlGene000633;Alias=maker-Kl00001-augustus-gene-35.0;Note=Similar to Tldc1: TLD domain-containing protein 1 (Mus musculus);Dbxref=InterPro:IPR006571,InterPro:IPR011992,Pfam:PF07534,SUPERFAMILY:SSF47473;	NO	7.28852	11.7147
KlGene000634	563.91	-0.255859	0.207161	-1.23507	0.216803	0.362166	ID=KlGene000634;Name=KlGene000634;Alias=maker-Kl00001-augustus-gene-35.9;Note=Similar to At1g08370: mRNA-decapping enzyme-like protein (Arabidopsis thaliana);Dbxref=CDD:cd13182,InterPro:IPR010334,Pfam:PF06058,SUPERFAMILY:SSF50729;Ontology_term=GO:0000290,GO:0008047,GO:0043085;	NO	16.0786	16.5276
KlGene000635	1366.11	0.0731881	0.184796	0.396049	0.692069	0.798084	ID=KlGene000635;Name=KlGene000635;Alias=maker-Kl00001-augustus-gene-35.10;Note=Similar to SPY: Probable UDP-N-acetylglucosamine--peptide N-acetylglucosaminyltransferase SPINDLY (Petunia hybrida);Dbxref=InterPro:IPR001440,InterPro:IPR011990,InterPro:IPR029489,Pfam:PF00515,Pfam:PF13374,Pfam:PF13844,SUPERFAMILY:SSF48452,SUPERFAMILY:SSF81901;Ontology_term=GO:0005515;	NO	13.6837	17.7403
KlGene000636	534.677	-0.275286	0.166061	-1.65774	0.097369	0.202335	ID=KlGene000636;Name=KlGene000636;Alias=maker-Kl00001-augustus-gene-35.1;Note=Protein of unknown function;	NO	35.8796	36.46
KlGene000637	3.44898	1.58137	0.99424	1.59054	0.111714	0.22356	ID=KlGene000637;Name=KlGene000637;Alias=augustus_masked-Kl00001-processed-gene-35.32;Note=Protein of unknown function;	NO	0.297473	1.1065
KlGene000638	104.141	0.310733	0.251233	1.23683	0.216149	0.361445	ID=KlGene000638;Name=KlGene000638;Alias=augustus_masked-Kl00001-processed-gene-35.33;Note=Protein of unknown function;Dbxref=InterPro:IPR027417,SUPERFAMILY:SSF52540;	NO	1.71163	2.59273
KlGene000640	681.213	-0.83888	0.376355	-2.22896	0.0258167	0.0739294	ID=KlGene000640;Name=KlGene000640;Alias=maker-Kl00001-augustus-gene-35.2;Note=Similar to At1g06620: 1-aminocyclopropane-1-carboxylate oxidase homolog 1 (Arabidopsis thaliana);Dbxref=InterPro:IPR005123,InterPro:IPR026992,Pfam:PF03171,Pfam:PF14226,SUPERFAMILY:SSF51197;Ontology_term=GO:0016491,GO:0055114;	NO	44.2113	31.016
KlGene000641	201.758	1.87376	0.890636	2.10385	0.035392	0.0943404	ID=KlGene000641;Name=KlGene000641;Alias=maker-Kl00001-augustus-gene-35.3;Note=Similar to At1g06620: 1-aminocyclopropane-1-carboxylate oxidase homolog 1 (Arabidopsis thaliana);Dbxref=InterPro:IPR005123,InterPro:IPR026992,Pfam:PF03171,Pfam:PF14226,SUPERFAMILY:SSF51197;Ontology_term=GO:0016491,GO:0055114;	UP	5.31687	25.2146
KlGene000643	1213.58	-0.316188	0.166318	-1.9011	0.0572883	0.136053	ID=KlGene000643;Name=KlGene000643;Alias=augustus_masked-Kl00001-processed-gene-35.35;Note=Similar to At5g03900: Uncharacterized protein At5g03900%2C chloroplastic (Arabidopsis thaliana);	NO	26.0897	25.7027
KlGene000644	395.02	0.800007	0.307816	2.59898	0.00935015	0.0331652	ID=KlGene000644;Name=KlGene000644;Alias=maker-Kl00001-augustus-gene-35.13;Note=Similar to REM15.15: Putative B3 domain-containing protein REM15 (Arabidopsis thaliana);Dbxref=CDD:cd10017,InterPro:IPR003340,InterPro:IPR015300,Pfam:PF02362,SUPERFAMILY:SSF101936;Ontology_term=GO:0003677;	NO	8.66597	18.7777
KlGene000645	264.886	-0.87029	0.469971	-1.8518	0.0640552	0.147743	ID=KlGene000645;Name=KlGene000645;Alias=maker-Kl00001-augustus-gene-35.14;Note=Similar to ABI5: Protein ABSCISIC ACID-INSENSITIVE 5 (Arabidopsis thaliana);Dbxref=CDD:cd14707,InterPro:IPR004827,Pfam:PF00170,SUPERFAMILY:SSF57959;Ontology_term=GO:0003700,GO:0006355;	NO	9.19146	6.30364
KlGene000647	0.667576	2.97639	3.68492	0.807721	0.419251		ID=KlGene000647;Name=KlGene000647;Alias=maker-Kl00001-augustus-gene-35.15;Note=Similar to PAP20: Probable purple acid phosphatase 20 (Arabidopsis thaliana);Dbxref=CDD:cd00839,InterPro:IPR004843,InterPro:IPR008963,InterPro:IPR015914,InterPro:IPR025733,Pfam:PF00149,Pfam:PF14008,Pfam:PF16656,SUPERFAMILY:SSF49363,SUPERFAMILY:SSF56300;Ontology_term=GO:0003993,GO:0016787,GO:0046872;	NO	0	0.109661
KlGene000648	632.916	2.51173	0.53305	4.712	2.45296e-06	3.13589e-05	ID=KlGene000648;Name=KlGene000648;Alias=maker-Kl00001-augustus-gene-35.4;Note=Similar to SLC35F1: Solute carrier family 35 member F1 (Homo sapiens);Dbxref=InterPro:IPR009262,Pfam:PF06027,SUPERFAMILY:SSF103481;Ontology_term=GO:0016021,GO:0022857,GO:0055085;	UP	9.47705	63.6954
KlGene000649	875.056	1.92963	0.447595	4.3111	1.62445e-05	0.000162779	ID=KlGene000649;Name=KlGene000649;Alias=maker-Kl00001-augustus-gene-35.5;Note=Similar to At3g47570: Probable LRR receptor-like serine/threonine-protein kinase At3g47570 (Arabidopsis thaliana);Dbxref=InterPro:IPR000719,InterPro:IPR001611,InterPro:IPR011009,InterPro:IPR013210,Pfam:PF00069,Pfam:PF00560,Pfam:PF08263,SUPERFAMILY:SSF52058,SUPERFAMILY:SSF56112;Ontology_term=GO:0004672,GO:0005515,GO:0005…	UP	11.1798	50.5347
KlGene000650	642.512	0.60693	0.179497	3.38129	0.000721468	0.00414388	ID=KlGene000650;Name=KlGene000650;Alias=maker-Kl00001-augustus-gene-35.16;Note=Similar to atxn7l3: Ataxin-7-like protein 3 (Danio rerio);Dbxref=InterPro:IPR006867,InterPro:IPR006868,InterPro:IPR013246,Pfam:PF04782,Pfam:PF04783,Pfam:PF08209;	NO	4.64955	8.69956
KlGene000651	104.155	0.0185547	0.278859	0.066538	0.946949	0.969401	ID=KlGene000651;Name=KlGene000651;Alias=maker-Kl00001-augustus-gene-35.6;Note=Similar to TCHQD: Glutathione S-transferase TCHQD (Arabidopsis thaliana);Dbxref=CDD:cd00299,CDD:cd00570,InterPro:IPR004045,InterPro:IPR004046,InterPro:IPR036249,InterPro:IPR036282,Pfam:PF00043,Pfam:PF13417,SUPERFAMILY:SSF47616,SUPERFAMILY:SSF52833;Ontology_term=GO:0005515;	NO	4.0218	5.00686
KlGene000652	700.037	-0.240887	0.29873	-0.806373	0.420028	0.574656	ID=KlGene000652;Name=KlGene000652;Alias=maker-Kl00001-augustus-gene-35.17;Note=Similar to 60S acidic ribosomal protein P2 (Parthenium argentatum);Dbxref=CDD:cd05833,Pfam:PF00428;	NO	71.7342	73.6331
KlGene000653	532.633	-0.285308	0.223954	-1.27396	0.202677	0.34546	ID=KlGene000653;Name=KlGene000653;Alias=maker-Kl00001-augustus-gene-35.7;Note=Similar to Os05g0446300: Protein BUD31 homolog 2 (Oryza sativa subsp. japonica);Dbxref=InterPro:IPR001748,PRINTS:PR00322,Pfam:PF01125;Ontology_term=GO:0005634;	NO	55.3904	55.894
KlGene000654	151.326	0.271178	0.235797	1.15005	0.250123	0.40013	ID=KlGene000654;Name=KlGene000654;Alias=maker-Kl00001-augustus-gene-35.8;Note=Protein of unknown function;Dbxref=InterPro:IPR004843,Pfam:PF00149,SUPERFAMILY:SSF56300;Ontology_term=GO:0016787;	NO	7.65219	11.2499
KlGene000655	5863.98	-1.30987	0.30565	-4.28552	1.82313e-05	0.000180243	ID=KlGene000655;Name=KlGene000655;Alias=maker-Kl00001-augustus-gene-36.0;Note=Similar to SBEI: 1%2C4-alpha-glucan-branching enzyme 1%2C chloroplastic/amyloplastic (Pisum sativum);Dbxref=CDD:cd02854,CDD:cd11321,InterPro:IPR004193,InterPro:IPR006047,InterPro:IPR006048,InterPro:IPR014756,InterPro:IPR017853,Pfam:PF00128,Pfam:PF02806,Pfam:PF02922,SUPERFAMILY:SSF51011,SUPERFAMILY:SSF51445,SUPERFAMILY:S…	DOWN	68.2862	33.0227
KlGene000656	5.4279	-0.396701	0.840887	-0.471765	0.637095	0.758105	ID=KlGene000656;Name=KlGene000656;Alias=maker-Kl00001-augustus-gene-36.3;Note=Similar to GRF4: Growth-regulating factor 4 (Arabidopsis thaliana);Dbxref=InterPro:IPR014977,InterPro:IPR014978,Pfam:PF08879,Pfam:PF08880;Ontology_term=GO:0005524,GO:0005634,GO:0006355;	NO	0.217579	0.199933
KlGene000657	614.111	0.269778	0.266919	1.01071	0.312155	0.466634	ID=KlGene000657;Name=KlGene000657;Alias=maker-Kl00001-augustus-gene-36.1;Note=Protein of unknown function;Dbxref=InterPro:IPR007033,Pfam:PF04949;	NO	26.7244	39.5277
KlGene000658	0						ID=KlGene000658;Name=KlGene000658;Alias=augustus_masked-Kl00001-processed-gene-36.17;Note=Protein of unknown function;	NO	0	0
KlGene000659	67.8298	-1.52298	0.443129	-3.43687	0.000588484	0.00349206	ID=KlGene000659;Name=KlGene000659;Alias=maker-Kl00001-augustus-gene-36.4;Note=Similar to Pyruvate kinase%2C cytosolic isozyme (Glycine max);Dbxref=InterPro:IPR001697,InterPro:IPR011037,InterPro:IPR015793,InterPro:IPR015795,InterPro:IPR015813,InterPro:IPR036918,PRINTS:PR01050,Pfam:PF00224,Pfam:PF02887,SUPERFAMILY:SSF50800,SUPERFAMILY:SSF51621,SUPERFAMILY:SSF52935,TIGRFAM:TIGR01064;Ontology_term=GO…	DOWN	1.76506	0.76056
KlGene000660	728.913	0.374716	0.172334	2.17436	0.0296783	0.0823434	ID=KlGene000660;Name=KlGene000660;Alias=maker-Kl00001-augustus-gene-36.5;Note=Similar to HDT1: Histone deacetylase HDT1 (Solanum chacoense);Dbxref=InterPro:IPR036236,Pfam:PF12874,SUPERFAMILY:SSF57667;	NO	13.5721	21.5201
KlGene000661	1.12555	-1.65504	3.56327	-0.464472	0.64231	0.7618	ID=KlGene000661;Name=KlGene000661;Alias=augustus_masked-Kl00001-processed-gene-36.20;Note=Similar to CEL1: Endoglucanase 1 (Persea americana);Dbxref=InterPro:IPR001701,InterPro:IPR008928,Pfam:PF00759,SUPERFAMILY:SSF48208;Ontology_term=GO:0003824,GO:0004553,GO:0005975;	NO	0.0638156	0.0260461
KlGene000663	120.315	0.374832	0.490646	0.763957	0.444893	0.597605	ID=KlGene000663;Name=KlGene000663;Alias=maker-Kl00001-augustus-gene-36.8;Note=Protein of unknown function;Dbxref=InterPro:IPR014977,Pfam:PF08879;	NO	4.06796	6.46952
KlGene000664	903.346	0.125942	0.335427	0.375466	0.707314	0.809056	ID=KlGene000664;Name=KlGene000664;Alias=maker-Kl00001-augustus-gene-36.9;Note=Similar to HSFA3: Heat stress transcription factor A-3 (Arabidopsis thaliana);Dbxref=InterPro:IPR000232,InterPro:IPR036390,PRINTS:PR00056,Pfam:PF00447,SUPERFAMILY:SSF46785;Ontology_term=GO:0003700,GO:0005634,GO:0006355,GO:0043565;	NO	30.2605	40.9644
KlGene000665	61.4866	-0.722083	0.304515	-2.37126	0.0177276	0.05506	ID=KlGene000665;Name=KlGene000665;Alias=augustus_masked-Kl00001-processed-gene-36.24;Note=Protein of unknown function;Dbxref=InterPro:IPR008586,Pfam:PF05910;	NO	7.38873	5.50744
KlGene000666	202.804	0.316453	0.212754	1.48741	0.136906	0.26042	ID=KlGene000666;Name=KlGene000666;Alias=maker-Kl00001-augustus-gene-36.2;Note=Similar to ATXR4: Histone-lysine N-methyltransferase ATXR4 (Arabidopsis thaliana);Dbxref=InterPro:IPR001214,Pfam:PF00856,SUPERFAMILY:SSF82199;Ontology_term=GO:0005515;	NO	3.85022	5.90557
KlGene000668	303.701	-0.0897805	0.224881	-0.399236	0.689719	0.796166	ID=KlGene000668;Name=KlGene000668;Alias=augustus_masked-Kl00001-processed-gene-36.25;Note=Similar to EMB175: Pentatricopeptide repeat-containing protein At5g03800 (Arabidopsis thaliana);Dbxref=InterPro:IPR002885,InterPro:IPR032867,Pfam:PF01535,Pfam:PF14432,TIGRFAM:TIGR00756;Ontology_term=GO:0008270;	NO	11.1738	12.8121
KlGene000669	127.192	1.06785	0.274429	3.89118	9.97563e-05	0.000778644	ID=KlGene000669;Name=KlGene000669;Alias=maker-Kl00001-augustus-gene-36.10;Note=Protein of unknown function;Dbxref=InterPro:IPR009787,Pfam:PF07086;Ontology_term=GO:0005789,GO:0007029;	UP	2.43095	6.25233
KlGene000670	509.515	0.867517	0.179388	4.83599	1.32482e-06	1.83881e-05	ID=KlGene000670;Name=KlGene000670;Alias=augustus_masked-Kl00001-processed-gene-37.16;Note=Similar to Sf3a2: Splicing factor 3A subunit 2 (Rattus norvegicus);Dbxref=InterPro:IPR031781,InterPro:IPR036236,Pfam:PF12874,Pfam:PF16835,SUPERFAMILY:SSF57667;	NO	12.6488	28.2756
KlGene000671	855.816	0.685087	0.175216	3.90994	9.23174e-05	0.000728583	ID=KlGene000671;Name=KlGene000671;Alias=maker-Kl00001-augustus-gene-37.7;Note=Similar to B'BETA: Serine/threonine protein phosphatase 2A 57 kDa regulatory subunit B' beta isoform (Arabidopsis thaliana);Dbxref=InterPro:IPR002554,InterPro:IPR016024,Pfam:PF01603,SUPERFAMILY:SSF48371;Ontology_term=GO:0000159,GO:0007165,GO:0019888;	NO	12.3743	24.3037
KlGene000672	598.226	-0.344276	0.236994	-1.45268	0.146313	0.272522	ID=KlGene000672;Name=KlGene000672;Alias=maker-Kl00001-augustus-gene-37.1;Note=Protein of unknown function;	NO	18.6093	17.8918
KlGene000673	0						ID=KlGene000673;Name=KlGene000673;Alias=maker-Kl00001-augustus-gene-37.8;Note=Similar to At1g65240: Aspartic proteinase-like protein 2 (Arabidopsis thaliana);Dbxref=InterPro:IPR021109,InterPro:IPR032861,Pfam:PF14543,SUPERFAMILY:SSF50630;	NO	0	0
KlGene000675	174.615	-1.2381	0.566495	-2.18555	0.0288485	0.0805711	ID=KlGene000675;Name=KlGene000675;Alias=maker-Kl00001-augustus-gene-37.2;Note=Similar to FRO2: Ferric reduction oxidase 2 (Arabidopsis thaliana);Dbxref=CDD:cd06186,InterPro:IPR013112,InterPro:IPR013121,InterPro:IPR013130,InterPro:IPR017938,InterPro:IPR039261,Pfam:PF01794,Pfam:PF08022,Pfam:PF08030,SUPERFAMILY:SSF52343,SUPERFAMILY:SSF63380;Ontology_term=GO:0016491,GO:0055114;	DOWN	6.71728	3.37649
KlGene000676	3.24138	-3.0879	1.56595	-1.9719	0.0486215	0.1202	ID=KlGene000676;Name=KlGene000676;Alias=augustus_masked-Kl00001-processed-gene-37.21;Note=Similar to FRO2: Ferric reduction oxidase 2 (Arabidopsis thaliana);Dbxref=CDD:cd06186,InterPro:IPR013112,InterPro:IPR013121,InterPro:IPR013130,InterPro:IPR039261,Pfam:PF01794,Pfam:PF08022,Pfam:PF08030,SUPERFAMILY:SSF52343;Ontology_term=GO:0016491,GO:0055114;	NO	0.17279	0.02534
KlGene000677	777.532	-0.83535	0.278616	-2.99822	0.00271563	0.0123309	ID=KlGene000677;Name=KlGene000677;Alias=augustus_masked-Kl00001-processed-gene-37.22;Note=Similar to pucI: Probable allantoin permease (Bacillus subtilis (strain 168));Dbxref=CDD:cd11485,InterPro:IPR001248,Pfam:PF02133;Ontology_term=GO:0016020,GO:0022857,GO:0055085;	NO	52.2643	36.3928
KlGene000678	210.372	-0.766548	0.421294	-1.81951	0.0688339	0.156117	ID=KlGene000678;Name=KlGene000678;Alias=maker-Kl00001-augustus-gene-37.4;Note=Protein of unknown function;	NO	13.0567	9.2485
KlGene000679	506.912	0.889364	0.305254	2.91352	0.00357373	0.0153597	ID=KlGene000679;Name=KlGene000679;Alias=maker-Kl00001-augustus-gene-37.5;Note=Similar to Flad1: FAD synthase (Mus musculus);Dbxref=CDD:cd01713,InterPro:IPR001453,InterPro:IPR002500,InterPro:IPR036425,Pfam:PF00994,Pfam:PF01507,SUPERFAMILY:SSF52402,SUPERFAMILY:SSF53218;Ontology_term=GO:0003824;	NO	6.56295	14.6497
KlGene000680	94.5282	0.745386	0.512845	1.45343	0.146104	0.272339	ID=KlGene000680;Name=KlGene000680;Alias=augustus_masked-Kl00001-processed-gene-37.27;Note=Similar to SAMS2: S-adenosylmethionine synthase 2 (Nicotiana tabacum);Dbxref=CDD:cd02859,InterPro:IPR002133,InterPro:IPR022628,InterPro:IPR022629,InterPro:IPR022630,InterPro:IPR022636,Pfam:PF00438,Pfam:PF02772,Pfam:PF02773,SUPERFAMILY:SSF55973,TIGRFAM:TIGR01034;Ontology_term=GO:0004478,GO:0005524,GO:0006556;	NO	0.993205	2.11031
KlGene000681	183.961	0.567013	0.286598	1.97843	0.0478808	0.118827	ID=KlGene000681;Name=KlGene000681;Alias=maker-Kl00001-augustus-gene-37.11;Note=Similar to znf593: Zinc finger protein 593 (Xenopus tropicalis);Dbxref=InterPro:IPR022755,InterPro:IPR036236,Pfam:PF12171,SUPERFAMILY:SSF57667;	NO	7.67792	13.7886
KlGene000682	304.958	0.310462	0.301741	1.0289	0.303526	0.458054	ID=KlGene000682;Name=KlGene000682;Alias=maker-Kl00001-augustus-gene-37.12;Note=Similar to DPB: Transcription factor-like protein DPB (Arabidopsis thaliana);Dbxref=CDD:cd14458,InterPro:IPR003316,InterPro:IPR014889,InterPro:IPR036390,InterPro:IPR037241,Pfam:PF02319,Pfam:PF08781,SUPERFAMILY:SSF144074,SUPERFAMILY:SSF46785;Ontology_term=GO:0003700,GO:0005667,GO:0006355;	NO	6.43574	9.79412
KlGene000683	546.36	0.75693	0.266703	2.8381	0.00453832	0.0185431	ID=KlGene000683;Name=KlGene000683;Alias=maker-Kl00001-augustus-gene-37.13;Note=Similar to hisS: Histidine--tRNA ligase (Thermoplasma acidophilum (strain ATCC 25905 / DSM 1728 / JCM 9062 / NBRC 15155 / AMRC-C165));Dbxref=CDD:cd00773,InterPro:IPR004154,Pfam:PF03129,Pfam:PF13393,SUPERFAMILY:SSF52954,SUPERFAMILY:SSF55681;	NO	9.63295	19.9483
KlGene000684	2658.67	0.284043	0.84425	0.336444	0.736536	0.830097	ID=KlGene000684;Name=KlGene000684;Alias=maker-Kl00001-augustus-gene-37.6;Note=Similar to HIPP26: Heavy metal-associated isoprenylated plant protein 26 (Arabidopsis thaliana);Dbxref=CDD:cd00371,InterPro:IPR006121,InterPro:IPR036163,Pfam:PF00403,SUPERFAMILY:SSF55008;Ontology_term=GO:0030001,GO:0046872;	NO	86.9229	130.611
KlGene000685	958.437	0.275454	0.228576	1.20508	0.228171	0.375514	ID=KlGene000685;Name=KlGene000685;Alias=maker-Kl00001-augustus-gene-37.14;Note=Protein of unknown function;	NO	45.5725	67.6314
KlGene000686	164.443	0.373171	0.201674	1.85037	0.0642601	0.148107	ID=KlGene000686;Name=KlGene000686;Alias=maker-Kl00001-augustus-gene-37.15;Note=Similar to guaA: Probable GMP synthase [glutamine-hydrolyzing] (Helicobacter hepaticus (strain ATCC 51449 / 3B1));Dbxref=InterPro:IPR005019,InterPro:IPR011257,Pfam:PF03352,SUPERFAMILY:SSF48150;Ontology_term=GO:0003824,GO:0006281,GO:0006284,GO:0008725;	NO	2.15453	3.41497
KlGene000687	3270.62	1.34027	0.279479	4.79561	1.62179e-06	2.1943e-05	ID=KlGene000687;Name=KlGene000687;Alias=maker-Kl00001-augustus-gene-38.23;Note=Similar to CNGC6: Probable cyclic nucleotide-gated ion channel 6 (Arabidopsis thaliana);Dbxref=CDD:cd00038,CDD:cd03115,InterPro:IPR000595,InterPro:IPR000897,InterPro:IPR005821,InterPro:IPR007222,InterPro:IPR011012,InterPro:IPR013822,InterPro:IPR018490,InterPro:IPR027417,InterPro:IPR036225,Pfam:PF00027,Pfam:PF00448,Pfam…	UP	18.6048	56.6123
KlGene000688	1.01002	-3.44681	2.61175	-1.31973	0.186924	0.325356	ID=KlGene000688;Name=KlGene000688;Alias=maker-Kl00001-augustus-gene-38.24;Note=Protein of unknown function;	NO	0.119686	0
KlGene000689	115.953	-1.22485	1.63771	-0.747905	0.454517	0.606356	ID=KlGene000689;Name=KlGene000689;Alias=augustus_masked-Kl00001-processed-gene-38.10;Note=Similar to HSP70: Heat shock 70 kDa protein (Glycine max);Dbxref=CDD:cd10233,InterPro:IPR013126,InterPro:IPR029047,InterPro:IPR029048,PRINTS:PR00301,Pfam:PF00012,SUPERFAMILY:SSF100920,SUPERFAMILY:SSF100934,SUPERFAMILY:SSF53067;	NO	7.23849	3.56517
KlGene000690	395.437	-0.0366945	0.229699	-0.15975	0.873078	0.921141	ID=KlGene000690;Name=KlGene000690;Alias=augustus_masked-Kl00001-processed-gene-38.11;Note=Similar to Cbei_0202: Uncharacterized protein Cbei_0202 (Clostridium beijerinckii (strain ATCC 51743 / NCIMB 8052));Dbxref=InterPro:IPR002938,InterPro:IPR036188,PRINTS:PR00419,Pfam:PF01494,SUPERFAMILY:SSF51905;Ontology_term=GO:0071949;	NO	7.55627	8.92926
KlGene000691	185.564	0.481062	0.284025	1.69373	0.0903167	0.191492	ID=KlGene000691;Name=KlGene000691;Alias=augustus_masked-Kl00001-processed-gene-38.2;Note=Similar to Rf1: Protein Rf1%2C mitochondrial (Oryza sativa subsp. indica);Dbxref=InterPro:IPR002885,Pfam:PF13041,Pfam:PF13812,TIGRFAM:TIGR00756;	NO	6.85132	11.7616
KlGene000692	83.1426	-0.998258	0.36902	-2.70516	0.00682724	0.0258925	ID=KlGene000692;Name=KlGene000692;Alias=augustus_masked-Kl00001-processed-gene-38.3;Note=Similar to DYW9: Pentatricopeptide repeat-containing protein At4g30700 (Arabidopsis thaliana);Dbxref=InterPro:IPR002885,InterPro:IPR032867,Pfam:PF01535,Pfam:PF13041,Pfam:PF13812,Pfam:PF14432,TIGRFAM:TIGR00756;Ontology_term=GO:0008270;	NO	4.19793	2.54067
KlGene000693	0						ID=KlGene000693;Name=KlGene000693;Alias=maker-Kl00001-augustus-gene-38.26;Note=Similar to LHT1: Lysine histidine transporter 1 (Arabidopsis thaliana);Dbxref=InterPro:IPR013057,Pfam:PF01490;	NO	0	0
KlGene000694	0						ID=KlGene000694;Name=KlGene000694;Alias=augustus_masked-Kl00001-processed-gene-38.13;Note=Protein of unknown function;Dbxref=InterPro:IPR010530,Pfam:PF06522;	NO	0	0
KlGene000695	224.392	0.450306	0.264197	1.70443	0.0883005	0.188341	ID=KlGene000695;Name=KlGene000695;Alias=maker-Kl00001-augustus-gene-38.28;Note=Similar to MNAT1: CDK-activating kinase assembly factor MAT1 (Homo sapiens);Dbxref=InterPro:IPR015877,Pfam:PF06391;	NO	8.26343	13.9452
KlGene000696	168.053	0.43432	0.257574	1.68619	0.0917589	0.19358	ID=KlGene000696;Name=KlGene000696;Alias=maker-Kl00001-augustus-gene-38.29;Note=Similar to NUP43: Nuclear pore complex protein NUP43 (Arabidopsis thaliana);Dbxref=InterPro:IPR036322,SUPERFAMILY:SSF50978;Ontology_term=GO:0005515;	NO	4.39703	7.23722
KlGene000697	4.71132	2.13962	0.904709	2.36498	0.0180312	0.055822	ID=KlGene000697;Name=KlGene000697;Alias=maker-Kl00001-augustus-gene-38.21;Note=Similar to ASHR3: Histone-lysine N-methyltransferase ASHR3 (Arabidopsis thaliana);Dbxref=InterPro:IPR001214,Pfam:PF00856,SUPERFAMILY:SSF82199;Ontology_term=GO:0005515;	UP	0.0359508	0.19095
KlGene000698	0.963984	-0.978105	2.86118	-0.341853	0.732461	0.827084	ID=KlGene000698;Name=KlGene000698;Alias=augustus_masked-Kl00001-processed-gene-38.5;Note=Protein of unknown function;	NO	0.321166	0.198291
KlGene000699	587.874	-0.227187	0.175712	-1.29295	0.196028	0.337294	ID=KlGene000699;Name=KlGene000699;Alias=maker-Kl00001-augustus-gene-38.30;Note=Similar to GER2: Putative GDP-L-fucose synthase 2 (Arabidopsis thaliana);Dbxref=CDD:cd05239,InterPro:IPR001509,InterPro:IPR028614,InterPro:IPR036291,Pfam:PF01370,SUPERFAMILY:SSF51735;Ontology_term=GO:0003824,GO:0009226,GO:0016491,GO:0050662;	NO	27.1496	28.4916
KlGene000701	328.302	1.33689	0.392426	3.40673	0.000657465	0.00383629	ID=KlGene000701;Name=KlGene000701;Alias=augustus_masked-Kl00001-processed-gene-38.16;Note=Protein of unknown function;	UP	38.4964	120.573
KlGene000702	206.793	0.161068	0.189398	0.850423	0.39509	0.551149	ID=KlGene000702;Name=KlGene000702;Alias=maker-Kl00001-augustus-gene-38.22;Note=Similar to FLXL2: Protein FLX-like 2 (Arabidopsis thaliana);	NO	2.93614	4.02684
KlGene000703	10.7177	3.58998	1.16494	3.08168	0.00205836	0.0097989	ID=KlGene000703;Name=KlGene000703;Alias=maker-Kl00001-augustus-gene-38.31;Note=Similar to At4g30420: WAT1-related protein At4g30420 (Arabidopsis thaliana);Dbxref=InterPro:IPR000620,Pfam:PF00892,SUPERFAMILY:SSF103481;Ontology_term=GO:0016020,GO:0016021;	UP	0.070145	1.01697
KlGene000704	819.912	-0.0361165	0.461055	-0.0783346	0.937562	0.963681	ID=KlGene000704;Name=KlGene000704;Alias=augustus_masked-Kl00001-processed-gene-38.8;Note=Protein of unknown function;	NO	295.859	341.211
KlGene000705	766.641	0.793183	0.369309	2.14775	0.031734	0.0866606	ID=KlGene000705;Name=KlGene000705;Alias=maker-Kl00001-augustus-gene-38.32;Note=Similar to XBOS32: Probable E3 ubiquitin-protein ligase XBOS32 (Oryza sativa subsp. japonica);Dbxref=CDD:cd00204,InterPro:IPR002110,InterPro:IPR020683,InterPro:IPR036770,PRINTS:PR01415,Pfam:PF12796,SUPERFAMILY:SSF48403,SUPERFAMILY:SSF57850;Ontology_term=GO:0005515;	NO	15.2771	31.8752
KlGene000706	93.1678	1.30189	0.589499	2.20846	0.0272119	0.0769542	ID=KlGene000706;Name=KlGene000706;Alias=augustus_masked-Kl00001-processed-gene-38.9;Note=Similar to ATL13: RING-H2 finger protein ATL13 (Arabidopsis thaliana);Dbxref=CDD:cd16454,InterPro:IPR001841,Pfam:PF13639,SUPERFAMILY:SSF57850;	UP	3.08597	9.40054
KlGene000707	225.303	0.503057	0.215654	2.33271	0.0196636	0.0598742	ID=KlGene000707;Name=KlGene000707;Alias=maker-Kl00001-augustus-gene-38.33;Note=Protein of unknown function;Dbxref=SUPERFAMILY:SSF103511;	NO	5.68387	9.78745
KlGene000708	776.863	0.0567988	0.39755	0.142872	0.886391	0.930094	ID=KlGene000708;Name=KlGene000708;Alias=maker-Kl00001-augustus-gene-39.28;Note=Similar to clpE: ATP-dependent Clp protease ATP-binding subunit ClpE (Bacillus subtilis (strain 168));Dbxref=InterPro:IPR027417,InterPro:IPR036628,SUPERFAMILY:SSF52540,SUPERFAMILY:SSF81923;Ontology_term=GO:0019538;	NO	15.9136	19.7197
KlGene000709	262.462	0.195016	0.214154	0.910633	0.362489	0.518603	ID=KlGene000709;Name=KlGene000709;Alias=augustus_masked-Kl00001-processed-gene-39.11;Note=Protein of unknown function;	NO	7.58855	10.6686
KlGene000710	9.8248	0.612566	0.764923	0.80082	0.423236	0.577896	ID=KlGene000710;Name=KlGene000710;Alias=maker-Kl00001-augustus-gene-39.20;Note=Similar to xlnD: 3-hydroxybenzoate 6-hydroxylase 1 (Pseudomonas alcaligenes);Dbxref=InterPro:IPR002938,InterPro:IPR036188,PRINTS:PR00420,Pfam:PF01494,SUPERFAMILY:SSF51905;Ontology_term=GO:0071949;	NO	0.341399	0.625162
KlGene000711	1.22418	3.85021	3.06402	1.25659	0.208903	0.353039	ID=KlGene000711;Name=KlGene000711;Alias=maker-Kl00001-augustus-gene-39.30;Note=Similar to COL5: Zinc finger protein CONSTANS-LIKE 5 (Arabidopsis thaliana);Dbxref=CDD:cd00021,InterPro:IPR000315,InterPro:IPR010402,Pfam:PF00643,Pfam:PF06203;Ontology_term=GO:0005515,GO:0005622,GO:0008270;	NO	0	0.266643
KlGene000713	239.657	1.80797	0.725014	2.4937	0.0126419	0.0420829	ID=KlGene000713;Name=KlGene000713;Alias=augustus_masked-Kl00001-processed-gene-39.14;Note=Similar to RAX3: Transcription factor RAX3 (Arabidopsis thaliana);Dbxref=CDD:cd00167,InterPro:IPR001005,InterPro:IPR009057,Pfam:PF00249,SUPERFAMILY:SSF46689;Ontology_term=GO:0003677;	UP	4.17173	18.8731
KlGene000714	27.2807	-0.899227	1.02229	-0.879618	0.379066	0.535237	ID=KlGene000714;Name=KlGene000714;Alias=augustus_masked-Kl00001-processed-gene-39.15;Note=Similar to ATJ20: Chaperone protein dnaJ 20%2C chloroplastic (Arabidopsis thaliana);Dbxref=CDD:cd06257,InterPro:IPR001623,InterPro:IPR036869,PRINTS:PR00625,Pfam:PF00226,SUPERFAMILY:SSF46565;	NO	5.72314	3.97987
KlGene000715	2026.86	0.358365	0.206928	1.73183	0.0833033	0.180248	ID=KlGene000715;Name=KlGene000715;Alias=maker-Kl00001-augustus-gene-39.21;Note=Protein of unknown function;Dbxref=InterPro:IPR012416,Pfam:PF07887;Ontology_term=GO:0005516;	NO	34.1945	54.2467
KlGene000716	2.04664	1.27073	1.50825	0.842519	0.399498	0.555154	ID=KlGene000716;Name=KlGene000716;Alias=maker-Kl00001-augustus-gene-39.23;Note=Similar to POPTRDRAFT_578614: CASP-like protein 2C1 (Populus trichocarpa);Dbxref=InterPro:IPR006459,InterPro:IPR006702,Pfam:PF04535,TIGRFAM:TIGR01569;	NO	0.082517	0.254088
KlGene000717	0						ID=KlGene000717;Name=KlGene000717;Alias=augustus_masked-Kl00001-processed-gene-39.16;Note=Similar to ZFP2: Zinc finger protein 2 (Arabidopsis thaliana);Dbxref=InterPro:IPR036236,SUPERFAMILY:SSF57667;	NO	0	0
KlGene000718	639.25	-0.396181	0.149588	-2.64847	0.00808559	0.0295583	ID=KlGene000718;Name=KlGene000718;Alias=maker-Kl00001-augustus-gene-39.24;Note=Similar to VDAC4: Mitochondrial outer membrane protein porin 4 (Arabidopsis thaliana);Dbxref=CDD:cd07306,InterPro:IPR008480,InterPro:IPR027246,Pfam:PF01459,Pfam:PF05553;Ontology_term=GO:0005741,GO:0055085;	NO	13.5537	12.6067
KlGene000719	458.551	-0.738247	0.185783	-3.9737	7.0766e-05	0.000581311	ID=KlGene000719;Name=KlGene000719;Alias=maker-Kl00001-augustus-gene-39.25;Note=Similar to yipf6: Protein YIPF6 (Xenopus tropicalis);Dbxref=InterPro:IPR006977,Pfam:PF04893;Ontology_term=GO:0016020;	NO	23.2959	17.0744
KlGene000720	497.509	-0.394664	0.167172	-2.36082	0.0182344	0.0563481	ID=KlGene000720;Name=KlGene000720;Alias=maker-Kl00001-augustus-gene-39.26;Note=Similar to At4g30220: Probable small nuclear ribonucleoprotein F (Arabidopsis thaliana);Dbxref=CDD:cd01722,InterPro:IPR001163,InterPro:IPR010920,InterPro:IPR034100,Pfam:PF01423,SUPERFAMILY:SSF50182;Ontology_term=GO:0000387,GO:0005681;	NO	22.2933	20.7196
KlGene000721	360.386	0.979965	0.282584	3.46787	0.000524604	0.00316935	ID=KlGene000721;Name=KlGene000721;Alias=maker-Kl00001-augustus-gene-39.32;Note=Similar to CPR: NADPH--cytochrome P450 reductase (Catharanthus roseus);Dbxref=CDD:cd06204,InterPro:IPR001433,InterPro:IPR001709,InterPro:IPR003097,InterPro:IPR008254,InterPro:IPR017938,InterPro:IPR029039,InterPro:IPR039261,PRINTS:PR00371,Pfam:PF00175,Pfam:PF00258,Pfam:PF00667,SUPERFAMILY:SSF52218,SUPERFAMILY:SSF52343,S…	NO	3.04671	7.23828
KlGene000723	114.162	0.406078	0.266682	1.52271	0.127833	0.247214	ID=KlGene000723;Name=KlGene000723;Alias=maker-Kl00001-augustus-gene-39.33;Note=Similar to Jmjd7: JmjC domain-containing protein 7 (Mus musculus);Dbxref=Pfam:PF13621,SUPERFAMILY:SSF51197;	NO	2.24006	3.64633
KlGene000725	1.5331	0.937788	1.46518	0.640049	0.522141	0.664886	ID=KlGene000725;Name=KlGene000725;Alias=maker-Kl00001-augustus-gene-39.27;Note=Similar to AIL5: AP2-like ethylene-responsive transcription factor AIL5 (Arabidopsis thaliana);Dbxref=CDD:cd00018,InterPro:IPR001471,InterPro:IPR016177,PRINTS:PR00367,Pfam:PF00847,SUPERFAMILY:SSF54171;Ontology_term=GO:0003677,GO:0003700,GO:0006355;	NO	0.0280581	0.0640625
KlGene000726	199.788	-0.722138	0.304966	-2.36793	0.0178879	0.0554641	ID=KlGene000726;Name=KlGene000726;Alias=maker-Kl00001-augustus-gene-40.12;Note=Similar to At5g57670: Probable receptor-like serine/threonine-protein kinase At5g57670 (Arabidopsis thaliana);Dbxref=InterPro:IPR001245,InterPro:IPR011009,Pfam:PF07714,SUPERFAMILY:SSF56112;Ontology_term=GO:0004672,GO:0006468;	NO	9.93801	7.41936
KlGene000727	442.527	-0.232093	0.259708	-0.893669	0.371499	0.527315	ID=KlGene000727;Name=KlGene000727;Alias=maker-Kl00001-augustus-gene-40.19;Note=Similar to OSB3: Protein OSB3%2C chloroplastic/mitochondrial (Arabidopsis thaliana);Dbxref=InterPro:IPR012340,SUPERFAMILY:SSF50249;	NO	10.0338	10.3289
KlGene000728	131.79	-0.337984	0.276501	-1.22236	0.221571	0.367711	ID=KlGene000728;Name=KlGene000728;Alias=maker-Kl00001-augustus-gene-40.20;Note=Protein of unknown function;	NO	6.05157	5.82857
KlGene000729	754.285	-0.808606	0.301284	-2.68387	0.00727758	0.0272165	ID=KlGene000729;Name=KlGene000729;Alias=augustus_masked-Kl00001-processed-gene-40.1;Note=Similar to BACOVA_02659: Beta-glucosidase BoGH3B (Bacteroides ovatus (strain ATCC 8483 / DSM 1896 / JCM 5824 / NCTC 11153));Dbxref=InterPro:IPR001764,InterPro:IPR002772,InterPro:IPR017853,InterPro:IPR036881,PRINTS:PR00133,Pfam:PF00933,Pfam:PF01915,SUPERFAMILY:SSF51445,SUPERFAMILY:SSF52279;Ontology_term=GO:000…	NO	9.22328	6.38406
KlGene000730	511.476	-0.27212	0.228805	-1.18931	0.234318	0.382263	ID=KlGene000730;Name=KlGene000730;Alias=maker-Kl00001-augustus-gene-40.21;Note=Protein of unknown function;	NO	21.4693	21.7536
KlGene000731	2778.56	-0.773139	0.402381	-1.92141	0.05468	0.131146	ID=KlGene000731;Name=KlGene000731;Alias=maker-Kl00001-augustus-gene-40.14;Note=Similar to HPT1: Homogentisate phytyltransferase 1%2C chloroplastic (Arabidopsis thaliana);Dbxref=CDD:cd13960,InterPro:IPR000537,Pfam:PF01040;Ontology_term=GO:0016021,GO:0016765;	NO	78.6785	54.9925
KlGene000732	1141.07	0.174912	0.176556	0.990684	0.32184	0.476903	ID=KlGene000732;Name=KlGene000732;Alias=maker-Kl00001-augustus-gene-40.15;Note=Similar to At3g11710: Lysine--tRNA ligase (Arabidopsis thaliana);Dbxref=CDD:cd00775,CDD:cd04322,InterPro:IPR002313,InterPro:IPR004364,InterPro:IPR004365,InterPro:IPR012340,InterPro:IPR018149,PRINTS:PR00982,Pfam:PF00152,Pfam:PF01336,SUPERFAMILY:SSF50249,SUPERFAMILY:SSF55681,TIGRFAM:TIGR00499;Ontology_term=GO:0000166,GO:…	NO	19.2954	26.6066
KlGene000733	76.4416	-0.893518	0.613294	-1.45692	0.145139	0.271184	ID=KlGene000733;Name=KlGene000733;Alias=maker-Kl00001-augustus-gene-40.16;Note=Similar to PMA4: Plasma membrane ATPase 4 (Nicotiana plumbaginifolia);Dbxref=CDD:cd02076,InterPro:IPR001757,InterPro:IPR004014,InterPro:IPR006534,InterPro:IPR008250,InterPro:IPR023298,InterPro:IPR036412,PRINTS:PR00119,PRINTS:PR00120,Pfam:PF00122,Pfam:PF00690,Pfam:PF00702,SUPERFAMILY:SSF56784,SUPERFAMILY:SSF81653,SUPERF…	NO	1.55336	1.01172
KlGene000734	621.007	-0.0847178	0.2512	-0.337252	0.735927	0.829764	ID=KlGene000734;Name=KlGene000734;Alias=maker-Kl00001-augustus-gene-40.22;Note=Similar to NIFU3: NifU-like protein 3%2C chloroplastic (Arabidopsis thaliana);Dbxref=InterPro:IPR001075,InterPro:IPR034904,Pfam:PF01106,SUPERFAMILY:SSF117916;Ontology_term=GO:0005506,GO:0016226,GO:0051536;	NO	41.2368	47.0896
KlGene000735	0						ID=KlGene000735;Name=KlGene000735;Alias=augustus_masked-Kl00001-processed-gene-40.4;Note=Protein of unknown function;	NO	0	0
KlGene000736	2225.32	0.561859	0.185598	3.02729	0.00246761	0.011395	ID=KlGene000736;Name=KlGene000736;Alias=maker-Kl00001-augustus-gene-40.23;Note=Similar to VLN4: Villin-4 (Arabidopsis thaliana);Dbxref=CDD:cd11288,CDD:cd11289,CDD:cd11290,CDD:cd11291,CDD:cd11292,CDD:cd11293,InterPro:IPR003128,InterPro:IPR007122,InterPro:IPR007123,InterPro:IPR036180,InterPro:IPR036886,PRINTS:PR00597,Pfam:PF00626,Pfam:PF02209,SUPERFAMILY:SSF47050,SUPERFAMILY:SSF55753,SUPERFAMILY:SS…	NO	21.6077	38.6593
KlGene000737	376.244	0.350448	0.254354	1.37779	0.168267	0.300943	ID=KlGene000737;Name=KlGene000737;Alias=maker-Kl00001-augustus-gene-40.18;Note=Similar to ABCI17: ABC transporter I family member 17 (Arabidopsis thaliana);Dbxref=CDD:cd03260,InterPro:IPR003439,InterPro:IPR005670,InterPro:IPR027417,Pfam:PF00005,SUPERFAMILY:SSF52540;Ontology_term=GO:0005315,GO:0005524,GO:0016020,GO:0016887,GO:0035435;	NO	13.861	21.7711
KlGene000738	1154.37	0.0521737	0.157379	0.331516	0.740255	0.832682	ID=KlGene000738;Name=KlGene000738;Alias=augustus_masked-Kl00001-processed-gene-40.6;Note=Similar to RRP1B: Ribosomal RNA processing protein 1 homolog B (Homo sapiens);Dbxref=InterPro:IPR010301,Pfam:PF05997;Ontology_term=GO:0006364,GO:0030688;	NO	62.6903	79.3067
KlGene000739	2380.77	-0.457889	0.163573	-2.7993	0.00512136	0.0204622	ID=KlGene000739;Name=KlGene000739;Alias=maker-Kl00001-augustus-gene-41.17;Note=Similar to HEMC: Porphobilinogen deaminase%2C chloroplastic (Pisum sativum);Dbxref=CDD:cd13648,InterPro:IPR000860,InterPro:IPR022417,InterPro:IPR022418,InterPro:IPR036803,PRINTS:PR00151,Pfam:PF01379,Pfam:PF03900,SUPERFAMILY:SSF53850,SUPERFAMILY:SSF54782,TIGRFAM:TIGR00212;Ontology_term=GO:0004418,GO:0033014;	NO	87.8612	78.074
KlGene000740	184.685	-0.421638	0.343093	-1.22893	0.219096	0.365083	ID=KlGene000740;Name=KlGene000740;Alias=augustus_masked-Kl00001-processed-gene-41.1;Note=Similar to TBL5: Protein trichome birefringence-like 5 (Arabidopsis thaliana);Dbxref=InterPro:IPR026057,Pfam:PF13839;	NO	6.95883	6.27049
KlGene000741	0.56864	0.146349	2.54343	0.0575402	0.954115		ID=KlGene000741;Name=KlGene000741;Alias=maker-Kl00001-augustus-gene-41.25;Note=Similar to HOX15: Homeobox-leucine zipper protein HOX15 (Oryza sativa subsp. japonica);Dbxref=CDD:cd00086,InterPro:IPR001356,InterPro:IPR009057,Pfam:PF00046,SUPERFAMILY:SSF46689;Ontology_term=GO:0003677;	NO	0.0256541	0.0335145
KlGene000742	166.777	0.400204	0.226336	1.76819	0.0770297	0.169605	ID=KlGene000742;Name=KlGene000742;Alias=maker-Kl00001-augustus-gene-41.26;Note=Similar to CG2982: Bifunctional lysine-specific demethylase and histidyl-hydroxylase NO66 (Drosophila melanogaster);Dbxref=InterPro:IPR003347,InterPro:IPR016024,Pfam:PF08007,SUPERFAMILY:SSF48371,SUPERFAMILY:SSF51197;	NO	4.8019	7.78617
KlGene000743	971.667	-1.40052	0.222115	-6.30539	2.87461e-10	9.49573e-09	ID=KlGene000743;Name=KlGene000743;Alias=augustus_masked-Kl00001-processed-gene-41.4;Note=Similar to UGT88A1: UDP-glycosyltransferase 88A1 (Arabidopsis thaliana);Dbxref=InterPro:IPR002213,Pfam:PF00201,SUPERFAMILY:SSF53756;Ontology_term=GO:0016758;	DOWN	87.4172	40.0215
KlGene000744	0						ID=KlGene000744;Name=KlGene000744;Alias=maker-Kl00001-augustus-gene-41.19;Note=Similar to PIN2: Auxin efflux carrier component 2 (Arabidopsis thaliana);Dbxref=InterPro:IPR004776,InterPro:IPR014024,Pfam:PF03547,TIGRFAM:TIGR00946;Ontology_term=GO:0016021,GO:0055085;	NO	0	0
KlGene000745	2169.29	-0.40143	0.254496	-1.57735	0.114714	0.227825	ID=KlGene000745;Name=KlGene000745;Alias=maker-Kl00001-augustus-gene-41.27;Note=Similar to ACA8: Calcium-transporting ATPase 8%2C plasma membrane-type (Arabidopsis thaliana);Dbxref=InterPro:IPR001757,InterPro:IPR004014,InterPro:IPR006068,InterPro:IPR008250,InterPro:IPR023298,InterPro:IPR024750,InterPro:IPR036412,PRINTS:PR00119,PRINTS:PR00121,Pfam:PF00122,Pfam:PF00689,Pfam:PF00690,Pfam:PF00702,Pfam…	NO	15.5813	14.5395
KlGene000746	0.131851	-1.00725	3.81695	-0.26389	0.791865		ID=KlGene000746;Name=KlGene000746;Alias=maker-Kl00001-augustus-gene-41.20;Note=Protein of unknown function;	NO	0.0311168	0
KlGene000747	0						ID=KlGene000747;Name=KlGene000747;Alias=maker-Kl00001-augustus-gene-41.28;Note=Protein of unknown function;	NO	0	0
KlGene000748	0.158033	-1.00725	3.81695	-0.26389	0.791865		ID=KlGene000748;Name=KlGene000748;Alias=augustus_masked-Kl00001-processed-gene-41.14;Note=Protein of unknown function;	NO	0.036273	0
KlGene000749	1044.27	-0.0680721	0.163201	-0.417107	0.6766	0.786214	ID=KlGene000749;Name=KlGene000749;Alias=maker-Kl00001-augustus-gene-41.21;Note=Protein of unknown function;Dbxref=InterPro:IPR018800,Pfam:PF10253;	NO	37.9251	44.3713
KlGene000750	867.569	0.749158	0.179551	4.17239	3.01424e-05	0.000277107	ID=KlGene000750;Name=KlGene000750;Alias=maker-Kl00001-augustus-gene-41.29;Note=Similar to LIG4: DNA ligase 4 (Arabidopsis thaliana);Dbxref=CDD:cd00027,CDD:cd07903,InterPro:IPR000977,InterPro:IPR001357,InterPro:IPR012308,InterPro:IPR012309,InterPro:IPR012310,InterPro:IPR012340,InterPro:IPR036420,InterPro:IPR036599,Pfam:PF01068,Pfam:PF04675,Pfam:PF04679,Pfam:PF16589,SUPERFAMILY:SSF117018,SUPERFAMIL…	NO	6.97899	14.271
KlGene000751	769.89	-0.427796	0.178475	-2.39695	0.0165323	0.0520297	ID=KlGene000751;Name=KlGene000751;Alias=augustus_masked-Kl00001-processed-gene-41.7;Note=Similar to At1g16860: Uncharacterized membrane protein At1g16860 (Arabidopsis thaliana);	NO	17.6801	15.9706
KlGene000752	147.898	0.544446	0.276136	1.97166	0.0486484	0.120217	ID=KlGene000752;Name=KlGene000752;Alias=maker-Kl00001-augustus-gene-41.23;Note=Protein of unknown function;Dbxref=InterPro:IPR002777,Pfam:PF01920,SUPERFAMILY:SSF46579;Ontology_term=GO:0006457,GO:0016272,GO:0051082;	NO	4.50639	7.98889
KlGene000753	270.709	0.169474	0.305811	0.554177	0.579458	0.713398	ID=KlGene000753;Name=KlGene000753;Alias=augustus_masked-Kl00001-processed-gene-41.16;Note=Protein of unknown function;	NO	91.3302	124.197
KlGene000754	306.851	-0.345922	0.179065	-1.93183	0.053381	0.12873	ID=KlGene000754;Name=KlGene000754;Alias=maker-Kl00001-augustus-gene-41.24;Note=Similar to At4g25940: Putative clathrin assembly protein At4g25940 (Arabidopsis thaliana);	NO	7.18522	6.94029
KlGene000755	193.519	1.05223	0.383554	2.74337	0.00608115	0.023591	ID=KlGene000755;Name=KlGene000755;Alias=maker-Kl00001-augustus-gene-42.19;Note=Protein of unknown function;Dbxref=InterPro:IPR006760,Pfam:PF04667;	UP	10.949	27.3816
KlGene000756	345.965	-0.115893	0.182386	-0.635425	0.525151	0.668024	ID=KlGene000756;Name=KlGene000756;Alias=maker-Kl00001-augustus-gene-42.20;Note=Protein of unknown function;	NO	7.03702	7.96984
KlGene000757	981.895	0.64699	0.325574	1.98723	0.046897	0.116842	ID=KlGene000757;Name=KlGene000757;Alias=maker-Kl00001-augustus-gene-42.29;Note=Similar to TBC1D5: TBC1 domain family member 5 (Homo sapiens);Dbxref=InterPro:IPR000195,InterPro:IPR035969,Pfam:PF00566,SUPERFAMILY:SSF47923;	NO	15.0763	28.7692
KlGene000758	112.014	1.13873	0.243591	4.67478	2.94274e-06	3.67668e-05	ID=KlGene000758;Name=KlGene000758;Alias=maker-Kl00001-augustus-gene-42.21;Note=Protein of unknown function;	UP	1.19414	3.23454
KlGene000759	11.1088	-1.23273	0.782415	-1.57554	0.115131	0.228406	ID=KlGene000759;Name=KlGene000759;Alias=augustus_masked-Kl00001-processed-gene-42.4;Note=Similar to ORP4C: Oxysterol-binding protein-related protein 4C (Arabidopsis thaliana);Dbxref=InterPro:IPR000648,InterPro:IPR037239,Pfam:PF01237,SUPERFAMILY:SSF144000;	NO	0.688031	0.358165
KlGene000760	264.967	0.546715	0.198045	2.76055	0.00577036	0.0225681	ID=KlGene000760;Name=KlGene000760;Alias=maker-Kl00001-augustus-gene-42.30;Note=Protein of unknown function;	NO	3.88812	6.98174
KlGene000761	274.92	0.527389	0.179028	2.94585	0.00322072	0.0141152	ID=KlGene000761;Name=KlGene000761;Alias=maker-Kl00001-augustus-gene-42.31;Note=Similar to MTX1: Mitochondrial outer membrane import complex protein METAXIN (Arabidopsis thaliana);Dbxref=CDD:cd03193,InterPro:IPR012336,InterPro:IPR033468,InterPro:IPR036282,Pfam:PF17171,Pfam:PF17172,SUPERFAMILY:SSF47616;	NO	7.4808	13.2093
KlGene000762	881.572	0.384308	0.241048	1.59432	0.110864	0.222364	ID=KlGene000762;Name=KlGene000762;Alias=maker-Kl00001-augustus-gene-42.32;Note=Similar to ergic3: Endoplasmic reticulum-Golgi intermediate compartment protein 3 (Danio rerio);Dbxref=InterPro:IPR012936,InterPro:IPR039542,Pfam:PF07970,Pfam:PF13850;	NO	22.288	35.1916
KlGene000763	0.131851	-1.00725	3.81695	-0.26389	0.791865		ID=KlGene000763;Name=KlGene000763;Alias=maker-Kl00001-augustus-gene-42.33;Note=Similar to PUB35: U-box domain-containing protein 35 (Arabidopsis thaliana);Dbxref=CDD:cd01989,InterPro:IPR001245,InterPro:IPR006016,InterPro:IPR011009,Pfam:PF00582,Pfam:PF07714,SUPERFAMILY:SSF52402,SUPERFAMILY:SSF56112;Ontology_term=GO:0004672,GO:0006468;	NO	0.00782619	0
KlGene000764	0						ID=KlGene000764;Name=KlGene000764;Alias=maker-Kl00001-augustus-gene-42.24;Note=Similar to RLK: Probable LRR receptor-like serine/threonine-protein kinase RLK (Arabidopsis thaliana);Dbxref=InterPro:IPR001245,InterPro:IPR001611,InterPro:IPR011009,InterPro:IPR013210,Pfam:PF07714,Pfam:PF08263,Pfam:PF13855,SUPERFAMILY:SSF52058,SUPERFAMILY:SSF56112;Ontology_term=GO:0004672,GO:0005515,GO:0006468;	NO	0	0
KlGene000765	1158.93	0.336032	0.157182	2.13786	0.0325281	0.0882711	ID=KlGene000765;Name=KlGene000765;Alias=augustus_masked-Kl00001-processed-gene-42.6;Note=Similar to VPS53: Vacuolar protein sorting-associated protein 53 A (Arabidopsis thaliana);Dbxref=InterPro:IPR007234,Pfam:PF04100;	NO	10.9507	16.9032
KlGene000766	195.75	0.243339	0.200579	1.21318	0.22506	0.371702	ID=KlGene000766;Name=KlGene000766;Alias=maker-Kl00001-augustus-gene-42.34;Note=Similar to MBD2: Methyl-CpG-binding domain-containing protein 2 (Arabidopsis thaliana);Dbxref=CDD:cd01396,InterPro:IPR001739,InterPro:IPR011124,InterPro:IPR016177,Pfam:PF01429,Pfam:PF07496,SUPERFAMILY:SSF54171;Ontology_term=GO:0003677,GO:0005634,GO:0008270;	NO	3.55535	5.12213
KlGene000767	4099.57	0.380032	0.201653	1.88459	0.0594855	0.139958	ID=KlGene000767;Name=KlGene000767;Alias=maker-Kl00001-augustus-gene-42.27;Note=Similar to HT1: Serine/threonine-protein kinase HT1 (Arabidopsis thaliana);Dbxref=CDD:cd13999,InterPro:IPR001245,InterPro:IPR011009,PRINTS:PR00109,Pfam:PF07714,SUPERFAMILY:SSF56112;Ontology_term=GO:0004672,GO:0006468;	NO	94.2269	151.618
KlGene000768	188.39	0.786423	0.200376	3.92474	8.68227e-05	0.000691162	ID=KlGene000768;Name=KlGene000768;Alias=maker-Kl00001-augustus-gene-42.36;Note=Similar to DEGP10: Protease Do-like 10%2C mitochondrial (Arabidopsis thaliana);Dbxref=CDD:cd00987,InterPro:IPR001478,InterPro:IPR001940,InterPro:IPR009003,InterPro:IPR036034,PRINTS:PR00834,Pfam:PF13180,Pfam:PF13365,SUPERFAMILY:SSF50156,SUPERFAMILY:SSF50494;Ontology_term=GO:0004252,GO:0005515,GO:0006508;	NO	2.69732	5.66631
KlGene000769	273.069	0.243954	0.185608	1.31435	0.188728	0.327823	ID=KlGene000769;Name=KlGene000769;Alias=maker-Kl00001-augustus-gene-42.37;Note=Similar to DAD1: Dolichyl-diphosphooligosaccharide--protein glycosyltransferase subunit DAD1 (Betula pendula);Dbxref=InterPro:IPR003038,Pfam:PF02109;Ontology_term=GO:0004579,GO:0008250,GO:0016021;	NO	11.1333	16.1401
KlGene000770	944.296	-0.0684066	0.162254	-0.421603	0.673315	0.783927	ID=KlGene000770;Name=KlGene000770;Alias=maker-Kl00001-augustus-gene-42.28;Note=Similar to clpX: ATP-dependent Clp protease ATP-binding subunit ClpX (Clostridium tetani (strain Massachusetts / E88));Dbxref=InterPro:IPR003959,InterPro:IPR019489,InterPro:IPR027417,Pfam:PF07724,Pfam:PF10431,SUPERFAMILY:SSF52540;Ontology_term=GO:0005524;	NO	15.621	18.2666
KlGene000771	1020.01	-0.662649	0.292988	-2.26169	0.0237164	0.0692106	ID=KlGene000771;Name=KlGene000771;Alias=augustus_masked-Kl00001-processed-gene-42.9;Note=Similar to GRP23: Pentatricopeptide repeat-containing protein At1g10270 (Arabidopsis thaliana);Dbxref=InterPro:IPR002885,InterPro:IPR011990,Pfam:PF01535,Pfam:PF12854,Pfam:PF13812,SUPERFAMILY:SSF48452,SUPERFAMILY:SSF81901,TIGRFAM:TIGR00756;Ontology_term=GO:0005515;	NO	46.9349	36.2397
KlGene000772	819.545	0.473574	0.276309	1.71393	0.0865419	0.185542	ID=KlGene000772;Name=KlGene000772;Alias=maker-Kl00001-augustus-gene-42.38;Note=Similar to Cytochrome c (Gossypium barbadense);Dbxref=InterPro:IPR002327,InterPro:IPR009056,InterPro:IPR036909,PRINTS:PR00604,Pfam:PF00034,SUPERFAMILY:SSF46626;Ontology_term=GO:0009055,GO:0020037;	NO	33.8918	57.1227
KlGene000773	668.043	0.607116	0.316729	1.91683	0.0552593	0.132218	ID=KlGene000773;Name=KlGene000773;Alias=augustus_masked-Kl00001-processed-gene-43.0;Note=Protein of unknown function;	NO	42.4504	78.1644
KlGene000774	399.377	-1.29311	0.266879	-4.84529	1.26429e-06	1.76816e-05	ID=KlGene000774;Name=KlGene000774;Alias=maker-Kl00001-augustus-gene-43.29;Note=Similar to PSRP3: 30S ribosomal protein 3%2C chloroplastic (Spinacia oleracea);Dbxref=InterPro:IPR006924,Pfam:PF04839;Ontology_term=GO:0003735,GO:0005840,GO:0006412;	DOWN	29.3102	14.4302
KlGene000775	626.284	0.199135	0.17881	1.11367	0.265421	0.417364	ID=KlGene000775;Name=KlGene000775;Alias=maker-Kl00001-augustus-gene-43.19;Note=Similar to UPF3: Regulator of nonsense transcripts UPF3 (Arabidopsis thaliana);Dbxref=InterPro:IPR005120,Pfam:PF03467;	NO	10.9917	15.521
KlGene000776	626.777	0.319058	0.163862	1.94712	0.0515206	0.125494	ID=KlGene000776;Name=KlGene000776;Alias=maker-Kl00001-augustus-gene-43.20;Note=Similar to ASK10: Shaggy-related protein kinase kappa (Arabidopsis thaliana);Dbxref=CDD:cd14137,InterPro:IPR000719,InterPro:IPR011009,InterPro:IPR039192,Pfam:PF00069,SUPERFAMILY:SSF56112;Ontology_term=GO:0004672,GO:0005524,GO:0006468;	NO	11.7855	17.9717
KlGene000777	19055.3	-0.396948	0.151644	-2.61763	0.00885424	0.0317591	ID=KlGene000777;Name=KlGene000777;Alias=maker-Kl00001-augustus-gene-43.21;Note=Similar to HSP70: Stromal 70 kDa heat shock-related protein%2C chloroplastic (Pisum sativum);Dbxref=CDD:cd10234,InterPro:IPR013126,InterPro:IPR029047,InterPro:IPR029048,PRINTS:PR00301,Pfam:PF00012,SUPERFAMILY:SSF100920,SUPERFAMILY:SSF100934,SUPERFAMILY:SSF53067;	NO	487.213	449.705
KlGene000778	1121.23	0.00554173	0.240845	0.0230095	0.981643	0.990042	ID=KlGene000778;Name=KlGene000778;Alias=maker-Kl00001-augustus-gene-43.22;Note=Similar to At1g71900: Probable magnesium transporter NIPA4 (Arabidopsis thaliana);Dbxref=InterPro:IPR008521,Pfam:PF05653;Ontology_term=GO:0015095,GO:0015693,GO:0016021;	NO	23.2874	28.3967
KlGene000779	79.7359	-0.0103848	0.382825	-0.0271268	0.978359	0.987516	ID=KlGene000779;Name=KlGene000779;Alias=maker-Kl00001-augustus-gene-43.30;Note=Similar to At4g06598: Uncharacterized protein At4g06598 (Arabidopsis thaliana);Dbxref=CDD:cd14703,SUPERFAMILY:SSF57959;	NO	2.52654	3.0342
KlGene000780	206.555	0.454255	0.202093	2.24776	0.0245915	0.0711985	ID=KlGene000780;Name=KlGene000780;Alias=augustus_masked-Kl00001-processed-gene-43.6;Note=Similar to At1g79540: Pentatricopeptide repeat-containing protein At1g79540 (Arabidopsis thaliana);Dbxref=InterPro:IPR002885,Pfam:PF01535,Pfam:PF12854,Pfam:PF13041,SUPERFAMILY:SSF81901,TIGRFAM:TIGR00756;	NO	6.96695	11.7385
KlGene000781	4.95587	1.20692	1.1817	1.02134	0.307091	0.461695	ID=KlGene000781;Name=KlGene000781;Alias=maker-Kl00001-augustus-gene-43.31;Note=Similar to Dnajb13: DnaJ homolog subfamily B member 13 (Mus musculus);Dbxref=CDD:cd06257,CDD:cd10747,InterPro:IPR001623,InterPro:IPR002939,InterPro:IPR008971,InterPro:IPR036869,PRINTS:PR00625,Pfam:PF00226,Pfam:PF01556,SUPERFAMILY:SSF46565,SUPERFAMILY:SSF49493;Ontology_term=GO:0006457,GO:0051082;	NO	0.148724	0.42889
KlGene000782	1933.24	-0.120537	0.177254	-0.680025	0.496489	0.643543	ID=KlGene000782;Name=KlGene000782;Alias=maker-Kl00001-augustus-gene-43.32;Note=Similar to TMN1: Transmembrane 9 superfamily member 1 (Arabidopsis thaliana);Dbxref=InterPro:IPR004240,InterPro:IPR036259,Pfam:PF02990,SUPERFAMILY:SSF103473;Ontology_term=GO:0016021;	NO	34.1889	38.4286
KlGene000783	119.686	5.16603	0.797769	6.4756	9.44367e-11	3.50785e-09	ID=KlGene000783;Name=KlGene000783;Alias=maker-Kl00001-augustus-gene-43.23;Note=Protein of unknown function;	UPUP	0.699133	29.2523
KlGene000784	539.753	0.99554	0.255191	3.90116	9.57316e-05	0.000752562	ID=KlGene000784;Name=KlGene000784;Alias=augustus_masked-Kl00001-processed-gene-43.8;Note=Protein of unknown function;Dbxref=InterPro:IPR007700,InterPro:IPR021864,Pfam:PF05003,Pfam:PF11961;	NO	18.8137	45.4968
KlGene000785	1512.96	0.256042	0.247002	1.0366	0.299922	0.453984	ID=KlGene000785;Name=KlGene000785;Alias=maker-Kl00001-augustus-gene-43.33;Note=Similar to Os10g0370000: Probable protein phosphatase 2C 71 (Oryza sativa subsp. japonica);Dbxref=InterPro:IPR001932,InterPro:IPR036457,Pfam:PF07228,SUPERFAMILY:SSF81606;Ontology_term=GO:0003824;	NO	27.2134	39.5633
KlGene000786	604.255	0.302991	0.154415	1.96218	0.049741	0.1222	ID=KlGene000786;Name=KlGene000786;Alias=augustus_masked-Kl00001-processed-gene-43.17;Note=Similar to ergic3: Endoplasmic reticulum-Golgi intermediate compartment protein 3 (Xenopus laevis);Dbxref=InterPro:IPR012936,InterPro:IPR039542,Pfam:PF07970,Pfam:PF13850;	NO	11.4416	17.2136
KlGene000787	64.8188	0.24888	0.418355	0.5949	0.55191	0.690382	ID=KlGene000787;Name=KlGene000787;Alias=maker-Kl00001-augustus-gene-43.24;Note=Similar to TOM40-1: Mitochondrial import receptor subunit TOM40-1 (Arabidopsis thaliana);Dbxref=CDD:cd07305,InterPro:IPR027246,InterPro:IPR037930,Pfam:PF01459;Ontology_term=GO:0005741,GO:0008320,GO:0030150,GO:0055085;	NO	1.89251	2.73623
KlGene000788	7.45248	0.306943	0.734442	0.417926	0.676001	0.785808	ID=KlGene000788;Name=KlGene000788;Alias=maker-Kl00001-augustus-gene-43.25;Note=Similar to STP5: Sugar transport protein 5 (Arabidopsis thaliana);Dbxref=CDD:cd06174,InterPro:IPR003663,InterPro:IPR005828,InterPro:IPR020846,InterPro:IPR036259,PRINTS:PR00171,Pfam:PF00083,SUPERFAMILY:SSF103473,TIGRFAM:TIGR00879;Ontology_term=GO:0016020,GO:0016021,GO:0022857,GO:0055085;	NO	0.363551	0.554872
KlGene000789	1299.5	-0.0777175	0.202244	-0.384275	0.700774	0.804417	ID=KlGene000789;Name=KlGene000789;Alias=maker-Kl00001-augustus-gene-43.35;Note=Similar to XBAT33: E3 ubiquitin-protein ligase XBAT33 (Arabidopsis thaliana);Dbxref=CDD:cd00204,InterPro:IPR020683,InterPro:IPR036770,Pfam:PF12796,Pfam:PF13637,SUPERFAMILY:SSF48403,SUPERFAMILY:SSF57850;	NO	32.5429	38.0684
KlGene000790	0.131851	-1.00725	3.81695	-0.26389	0.791865		ID=KlGene000790;Name=KlGene000790;Alias=maker-Kl00001-augustus-gene-43.26;Note=Similar to At5g09550: Guanosine nucleotide diphosphate dissociation inhibitor At5g09550 (Arabidopsis thaliana);Dbxref=InterPro:IPR000806,InterPro:IPR018203,InterPro:IPR036188,PRINTS:PR00891,PRINTS:PR00892,Pfam:PF00996,SUPERFAMILY:SSF51905;Ontology_term=GO:0005092,GO:0005093,GO:0007264,GO:0015031;	NO	0.00740778	0
KlGene000791	1180.65	-0.236059	0.163769	-1.44141	0.149468	0.276712	ID=KlGene000791;Name=KlGene000791;Alias=maker-Kl00001-augustus-gene-43.27;Note=Similar to FBP: Fructose-1%2C6-bisphosphatase%2C chloroplastic (Brassica napus);Dbxref=CDD:cd00202,CDD:cd00354,InterPro:IPR000146,InterPro:IPR000679,InterPro:IPR010399,InterPro:IPR010402,InterPro:IPR028343,InterPro:IPR033391,PRINTS:PR00115,Pfam:PF00316,Pfam:PF00320,Pfam:PF06200,Pfam:PF06203,SUPERFAMILY:SSF56655,SUPERFA…	NO	21.1876	21.967
KlGene000792	1195.93	-0.486234	0.309557	-1.57074	0.116243	0.230218	ID=KlGene000792;Name=KlGene000792;Alias=maker-Kl00001-augustus-gene-44.3;Note=Similar to GTE2: Transcription factor GTE2 (Arabidopsis thaliana);Dbxref=InterPro:IPR001487,InterPro:IPR027353,InterPro:IPR036427,PRINTS:PR00503,Pfam:PF00439,Pfam:PF17035,SUPERFAMILY:SSF47370;Ontology_term=GO:0005515;	NO	43.7996	38.9082
KlGene000793	250.964	-1.08157	0.268843	-4.02306	5.74466e-05	0.000485562	ID=KlGene000793;Name=KlGene000793;Alias=augustus_masked-Kl00001-processed-gene-44.12;Note=Protein of unknown function;Dbxref=InterPro:IPR028144,Pfam:PF12734;	DOWN	61.3943	35.1931
KlGene000794	0						ID=KlGene000794;Name=KlGene000794;Alias=augustus_masked-Kl00001-processed-gene-44.13;Note=Protein of unknown function;	NO	0	0
KlGene000795	9613.83	-1.95404	0.492161	-3.97032	7.17747e-05	0.000587379	ID=KlGene000795;Name=KlGene000795;Alias=augustus_masked-Kl00001-processed-gene-44.21;Note=Protein of unknown function;Dbxref=CDD:cd06410,InterPro:IPR000270,Pfam:PF00564,SUPERFAMILY:SSF54277;Ontology_term=GO:0005515;	DOWN	860.245	276.15
KlGene000796	0						ID=KlGene000796;Name=KlGene000796;Alias=maker-Kl00001-augustus-gene-44.0;Note=Similar to BHLH25: Transcription factor bHLH25 (Arabidopsis thaliana);Dbxref=CDD:cd00083,InterPro:IPR011598,InterPro:IPR036638,Pfam:PF00010,SUPERFAMILY:SSF47459;Ontology_term=GO:0046983;	NO	0	0
KlGene000797	8.00635	5.03674	1.2584	4.0025	6.26772e-05	0.000523546	ID=KlGene000797;Name=KlGene000797;Alias=maker-Kl00001-augustus-gene-44.1;Note=Similar to BHLH25: Transcription factor bHLH25 (Arabidopsis thaliana);Dbxref=CDD:cd00083,InterPro:IPR011598,InterPro:IPR036638,Pfam:PF00010,SUPERFAMILY:SSF47459;Ontology_term=GO:0046983;	UPUP	0.0274488	1.05567
KlGene000798	0						ID=KlGene000798;Name=KlGene000798;Alias=maker-Kl00001-augustus-gene-44.5;Note=Protein of unknown function;Dbxref=InterPro:IPR036691,SUPERFAMILY:SSF56219;	NO	0	0
KlGene000799	0						ID=KlGene000799;Name=KlGene000799;Alias=maker-Kl00001-augustus-gene-44.6;Note=Protein of unknown function;Dbxref=InterPro:IPR025558,InterPro:IPR036691,Pfam:PF14111,SUPERFAMILY:SSF56219;	NO	0	0
KlGene000800	9047.79	-0.954692	0.229137	-4.16646	3.0936e-05	0.000283338	ID=KlGene000800;Name=KlGene000800;Alias=augustus_masked-Kl00001-processed-gene-44.24;Note=Similar to Malate dehydrogenase%2C glyoxysomal (Citrullus lanatus);Dbxref=CDD:cd01337,InterPro:IPR001236,InterPro:IPR010097,InterPro:IPR015955,InterPro:IPR022383,InterPro:IPR036291,Pfam:PF00056,Pfam:PF02866,SUPERFAMILY:SSF51735,SUPERFAMILY:SSF56327,TIGRFAM:TIGR01772;Ontology_term=GO:0003824,GO:0005975,GO:000…	NO	337.166	211.987
KlGene000801	0						ID=KlGene000801;Name=KlGene000801;Alias=augustus_masked-Kl00001-processed-gene-44.16;Note=Similar to Basic form of pathogenesis-related protein 1 (Nicotiana tabacum);Dbxref=CDD:cd05381,InterPro:IPR001283,InterPro:IPR014044,InterPro:IPR034111,InterPro:IPR035940,PRINTS:PR00837,Pfam:PF00188,SUPERFAMILY:SSF55797;	NO	0	0
KlGene000802	0						ID=KlGene000802;Name=KlGene000802;Alias=augustus_masked-Kl00001-processed-gene-44.17;Note=Similar to Basic form of pathogenesis-related protein 1 (Nicotiana tabacum);Dbxref=CDD:cd05381,InterPro:IPR001283,InterPro:IPR014044,InterPro:IPR034111,InterPro:IPR035940,PRINTS:PR00837,Pfam:PF00188,SUPERFAMILY:SSF55797;	NO	0	0
KlGene000803	0						ID=KlGene000803;Name=KlGene000803;Alias=augustus_masked-Kl00001-processed-gene-44.18;Note=Similar to PR1B1: Pathogenesis-related leaf protein 6 (Solanum lycopersicum);Dbxref=CDD:cd05381,InterPro:IPR001283,InterPro:IPR014044,InterPro:IPR034111,InterPro:IPR035940,PRINTS:PR00837,Pfam:PF00188,SUPERFAMILY:SSF55797;	NO	0	0
KlGene000804	1.01386	0.390339	1.92036	0.203264	0.838929	0.899397	ID=KlGene000804;Name=KlGene000804;Alias=augustus_masked-Kl00001-processed-gene-44.19;Note=Similar to Pathogenesis-related leaf protein 4 (Solanum lycopersicum);Dbxref=CDD:cd05381,InterPro:IPR001283,InterPro:IPR002413,InterPro:IPR014044,InterPro:IPR034111,InterPro:IPR035940,PRINTS:PR00837,PRINTS:PR00838,Pfam:PF00188,SUPERFAMILY:SSF55797;	NO	0.135255	0.208989
KlGene000805	72.1396	-0.160186	0.264112	-0.606508	0.544178	0.684167	ID=KlGene000805;Name=KlGene000805;Alias=maker-Kl00001-augustus-gene-44.8;Note=Protein of unknown function;Dbxref=InterPro:IPR027921,Pfam:PF15370;	NO	3.9857	4.3804
KlGene000806	0						ID=KlGene000806;Name=KlGene000806;Alias=maker-Kl00001-augustus-gene-44.9;Note=Similar to XTH10: Probable xyloglucan endotransglucosylase/hydrolase protein 10 (Arabidopsis thaliana);Dbxref=CDD:cd02176,InterPro:IPR000757,InterPro:IPR008264,InterPro:IPR010713,InterPro:IPR013320,PRINTS:PR00737,Pfam:PF00722,Pfam:PF06955,SUPERFAMILY:SSF49899;Ontology_term=GO:0004553,GO:0005618,GO:0005975,GO:0006073,GO:…	NO	0	0
KlGene000809	0						ID=KlGene000809;Name=KlGene000809;Alias=augustus_masked-Kl00001-processed-gene-44.28;Note=Similar to TULP5: Tubby-like F-box protein 5 (Arabidopsis thaliana);Dbxref=InterPro:IPR000007,InterPro:IPR025659,Pfam:PF01167,SUPERFAMILY:SSF54518;	NO	0	0
KlGene000810	0.149511	0.675861	3.81695	0.177068	0.859455		ID=KlGene000810;Name=KlGene000810;Alias=augustus_masked-Kl00001-processed-gene-44.29;Note=Similar to At1g67900: BTB/POZ domain-containing protein At1g67900 (Arabidopsis thaliana);Dbxref=InterPro:IPR011333,InterPro:IPR027356,Pfam:PF03000,SUPERFAMILY:SSF54695;	NO	0	0.0155576
KlGene000811	0						ID=KlGene000811;Name=KlGene000811;Alias=maker-Kl00001-augustus-gene-45.0;Note=Similar to XTH10: Probable xyloglucan endotransglucosylase/hydrolase protein 10 (Arabidopsis thaliana);Dbxref=InterPro:IPR000757,InterPro:IPR010713,InterPro:IPR013320,Pfam:PF00722,Pfam:PF06955,SUPERFAMILY:SSF49899;Ontology_term=GO:0004553,GO:0005618,GO:0005975,GO:0006073,GO:0016762,GO:0048046;	NO	0	0
KlGene000812	0						ID=KlGene000812;Name=KlGene000812;Alias=maker-Kl00001-augustus-gene-45.1;Note=Similar to XTH10: Probable xyloglucan endotransglucosylase/hydrolase protein 10 (Arabidopsis thaliana);Dbxref=CDD:cd02176,InterPro:IPR000757,InterPro:IPR010713,InterPro:IPR013320,Pfam:PF00722,Pfam:PF06955,SUPERFAMILY:SSF49899;Ontology_term=GO:0004553,GO:0005618,GO:0005975,GO:0006073,GO:0016762,GO:0048046;	NO	0	0
KlGene000813	0.298986	-0.0454717	3.81695	-0.0119131	0.990495		ID=KlGene000813;Name=KlGene000813;Alias=maker-Kl00001-augustus-gene-45.9;Note=Similar to XTH10: Probable xyloglucan endotransglucosylase/hydrolase protein 10 (Arabidopsis thaliana);Dbxref=InterPro:IPR000757,InterPro:IPR010713,InterPro:IPR013320,Pfam:PF00722,Pfam:PF06955,SUPERFAMILY:SSF49899;Ontology_term=GO:0004553,GO:0005618,GO:0005975,GO:0006073,GO:0016762,GO:0048046;	NO	0.0167084	0.025951
KlGene000814	2785.74	-0.187079	0.131069	-1.42733	0.153486	0.281689	ID=KlGene000814;Name=KlGene000814;Alias=maker-Kl00001-augustus-gene-45.2;Note=Similar to At3g57810: OTU domain-containing protein At3g57810 (Arabidopsis thaliana);Dbxref=InterPro:IPR003323,InterPro:IPR038765,Pfam:PF02338,SUPERFAMILY:SSF54001;	NO	110.837	119.21
KlGene000815	123.999	-2.01079	0.646215	-3.11164	0.00186052	0.00899904	ID=KlGene000815;Name=KlGene000815;Alias=maker-Kl00001-augustus-gene-45.10;Note=Similar to TUBA2: Tubulin alpha-2 chain (Zea mays);Dbxref=CDD:cd02186,InterPro:IPR000217,InterPro:IPR002452,InterPro:IPR003008,InterPro:IPR008280,InterPro:IPR018316,InterPro:IPR036525,PRINTS:PR01161,PRINTS:PR01162,Pfam:PF00091,Pfam:PF03953,SUPERFAMILY:SSF52490,SUPERFAMILY:SSF55307;Ontology_term=GO:0003924,GO:0005200,GO…	DOWN	7.39955	2.20614
KlGene000816	69.1242	-0.730049	0.435634	-1.67583	0.093771	0.196845	ID=KlGene000816;Name=KlGene000816;Alias=augustus_masked-Kl00001-processed-gene-45.23;Note=Protein of unknown function;	NO	15.7892	11.467
KlGene000817	920.172	0.402754	0.210967	1.90908	0.0562512	0.134023	ID=KlGene000817;Name=KlGene000817;Alias=maker-Kl00001-augustus-gene-45.11;Note=Similar to LCB1: Long chain base biosynthesis protein 1 (Arabidopsis thaliana);Dbxref=InterPro:IPR004839,InterPro:IPR015424,Pfam:PF00155,SUPERFAMILY:SSF53383;Ontology_term=GO:0009058,GO:0030170;	NO	15.8225	25.8368
KlGene000819	227.352	0.414228	0.244822	1.69195	0.0906549	0.191994	ID=KlGene000819;Name=KlGene000819;Alias=maker-Kl00001-augustus-gene-45.3;Note=Similar to TIM22-1: Mitochondrial import inner membrane translocase subunit TIM22-1 (Arabidopsis thaliana);Dbxref=Pfam:PF02466;	NO	3.83395	6.20725
KlGene000820	417.822	0.58412	0.215732	2.70762	0.00677669	0.0257451	ID=KlGene000820;Name=KlGene000820;Alias=augustus_masked-Kl00001-processed-gene-45.26;Note=Similar to At4g33920: Probable protein phosphatase 2C 63 (Arabidopsis thaliana);Dbxref=CDD:cd00143,InterPro:IPR001932,InterPro:IPR036457,Pfam:PF00481,SUPERFAMILY:SSF81606;Ontology_term=GO:0003824;	NO	10.5874	19.264
KlGene000821	62.1935	0.628687	0.3916	1.60543	0.108399	0.218774	ID=KlGene000821;Name=KlGene000821;Alias=maker-Kl00001-augustus-gene-45.12;Note=Protein of unknown function;Dbxref=InterPro:IPR006873,Pfam:PF04788;	NO	1.50855	2.81691
KlGene000822	1.45573	-0.45363	1.4456	-0.3138	0.753673	0.842783	ID=KlGene000822;Name=KlGene000822;Alias=maker-Kl00001-augustus-gene-45.6;Note=Similar to GASA7: Gibberellin-regulated protein 7 (Arabidopsis thaliana);Dbxref=InterPro:IPR003854,Pfam:PF02704;	NO	0.197227	0.173917
KlGene000823	192.875	1.35971	0.25276	5.37945	7.47153e-08	1.45513e-06	ID=KlGene000823;Name=KlGene000823;Alias=maker-Kl00001-augustus-gene-45.13;Note=Similar to At2g18990: Thioredoxin domain-containing protein 9 homolog (Arabidopsis thaliana);Dbxref=CDD:cd02989,InterPro:IPR013766,InterPro:IPR036249,Pfam:PF00085,SUPERFAMILY:SSF52833;Ontology_term=GO:0045454;	UP	5.43081	17.0578
KlGene000824	3406.12	-0.456315	0.49871	-0.91499	0.360197	0.516592	ID=KlGene000824;Name=KlGene000824;Alias=maker-Kl00001-augustus-gene-45.7;Note=Similar to MLP43: MLP-like protein 43 (Arabidopsis thaliana);Dbxref=InterPro:IPR000916,Pfam:PF00407,SUPERFAMILY:SSF55961;Ontology_term=GO:0006952;	NO	249.018	221.023
KlGene000825	23.1218	0.488501	0.590283	0.827571	0.407914	0.56333	ID=KlGene000825;Name=KlGene000825;Alias=augustus_masked-Kl00001-processed-gene-45.34;Note=Similar to RHA2A: E3 ubiquitin-protein ligase RHA2A (Arabidopsis thaliana);Dbxref=CDD:cd16486,InterPro:IPR001841,Pfam:PF13639,SUPERFAMILY:SSF57850;	NO	3.87318	6.61748
KlGene000826	1713.13	2.32614	0.434078	5.35881	8.37734e-08	1.59764e-06	ID=KlGene000826;Name=KlGene000826;Alias=augustus_masked-Kl00001-processed-gene-45.35;Note=Similar to ZFP7: Zinc finger protein 7 (Arabidopsis thaliana);Dbxref=InterPro:IPR036236,SUPERFAMILY:SSF57667;	UP	92.952	560.325
KlGene000827	357.897	0.626666	0.307357	2.03889	0.0414613	0.10628	ID=KlGene000827;Name=KlGene000827;Alias=maker-Kl00001-augustus-gene-45.14;Note=Protein of unknown function;	NO	6.87569	13.1472
KlGene000828	1948.24	-0.540228	0.206782	-2.61255	0.00898689	0.0321198	ID=KlGene000828;Name=KlGene000828;Alias=maker-Kl00001-augustus-gene-45.8;Note=Similar to PGDH1: D-3-phosphoglycerate dehydrogenase 1%2C chloroplastic (Arabidopsis thaliana);Dbxref=CDD:cd04902,CDD:cd12173,InterPro:IPR002912,InterPro:IPR006139,InterPro:IPR006140,InterPro:IPR006236,InterPro:IPR029009,InterPro:IPR036291,Pfam:PF00389,Pfam:PF01842,Pfam:PF02826,SUPERFAMILY:SSF143548,SUPERFAMILY:SSF51735…	NO	66.9875	56.1912
KlGene000829	111.699	-0.461022	0.241749	-1.90703	0.0565172	0.134468	ID=KlGene000829;Name=KlGene000829;Alias=maker-Kl00001-augustus-gene-45.15;Note=Protein of unknown function;Dbxref=InterPro:IPR028160,Pfam:PF15341;Ontology_term=GO:0000462,GO:0005730,GO:0030686,GO:0030688;	NO	12.5352	11.162
KlGene000830	301.176	6.06241	0.703953	8.61195	7.18263e-18	9.14519e-16	ID=KlGene000830;Name=KlGene000830;Alias=maker-Kl00001-augustus-gene-45.16;Note=Similar to CYCD3-2: Cyclin-D3-2 (Arabidopsis thaliana);Dbxref=CDD:cd00043,InterPro:IPR004367,InterPro:IPR006671,InterPro:IPR013763,InterPro:IPR036915,Pfam:PF00134,Pfam:PF02984,SUPERFAMILY:SSF47954;Ontology_term=GO:0005634;	UPUP	0.710071	55.51
KlGene000831	2318.5	1.6306	0.254454	6.40825	1.47197e-10	5.25497e-09	ID=KlGene000831;Name=KlGene000831;Alias=augustus_masked-Kl00001-processed-gene-45.38;Note=Similar to ERG1: Elicitor-responsive protein 1 (Oryza sativa subsp. japonica);Dbxref=CDD:cd00030,InterPro:IPR000008,Pfam:PF00168,SUPERFAMILY:SSF49562;	UP	59.8847	223.265
KlGene000832	3.99068	1.00543	1.07726	0.93332	0.350655	0.507248	ID=KlGene000832;Name=KlGene000832;Alias=maker-Kl00001-augustus-gene-45.18;Note=Similar to pteN: Phosphatidylinositol 3%2C4%2C5-trisphosphate 3-phosphatase and dual-specificity protein phosphatase PTEN (Dictyostelium discoideum);Dbxref=InterPro:IPR029021,SUPERFAMILY:SSF49562,SUPERFAMILY:SSF52799;	NO	0.0624817	0.151199
KlGene000833	2089.44	5.18582	0.842198	6.15748			ID=KlGene000833;Name=KlGene000833;Alias=maker-Kl00001-augustus-gene-46.34;Note=Similar to CBSX1: CBS domain-containing protein CBSX1%2C chloroplastic (Arabidopsis thaliana);Dbxref=InterPro:IPR000644,Pfam:PF00571,SUPERFAMILY:SSF54631;	NO	5.99688	251.997
KlGene000834	1862.73	-0.227321	0.307697	-0.738781	0.46004	0.611582	ID=KlGene000834;Name=KlGene000834;Alias=maker-Kl00001-augustus-gene-46.35;Note=Similar to SUD1: Probable E3 ubiquitin ligase SUD1 (Arabidopsis thaliana);Dbxref=CDD:cd16702,InterPro:IPR011016,Pfam:PF12906,SUPERFAMILY:SSF57850;Ontology_term=GO:0008270;	NO	32.6749	33.6643
KlGene000835	498.534	-0.347307	0.213399	-1.6275	0.103631	0.211731	ID=KlGene000835;Name=KlGene000835;Alias=augustus_masked-Kl00001-processed-gene-46.2;Note=Protein of unknown function;Dbxref=InterPro:IPR008547,InterPro:IPR029058,Pfam:PF05705,SUPERFAMILY:SSF53474;	NO	12.6066	12.2324
KlGene000836	244.256	0.280197	0.346866	0.807797	0.419207	0.574139	ID=KlGene000836;Name=KlGene000836;Alias=maker-Kl00001-augustus-gene-46.36;Note=Similar to LAG2: LAG1 longevity assurance homolog 2 (Arabidopsis thaliana);Dbxref=InterPro:IPR006634,Pfam:PF03798;Ontology_term=GO:0016021;	NO	4.56239	6.88221
KlGene000837	991.693	-1.38283	0.389701	-3.54844	0.000387526	0.00245007	ID=KlGene000837;Name=KlGene000837;Alias=augustus_masked-Kl00001-processed-gene-46.14;Note=Protein of unknown function;	DOWN	71.8413	32.9401
KlGene000838	1257.16	-0.464126	0.141925	-3.27022	0.00107464	0.00578331	ID=KlGene000838;Name=KlGene000838;Alias=maker-Kl00001-augustus-gene-46.37;Note=Similar to MBR1: E3 ubiquitin-protein ligase MBR1 (Arabidopsis thaliana);Dbxref=CDD:cd16481,InterPro:IPR001841,Pfam:PF13639,SUPERFAMILY:SSF57850;	NO	29.9771	26.6064
KlGene000839	42.9959	0.60709	0.320049	1.89686	0.057846	0.137067	ID=KlGene000839;Name=KlGene000839;Alias=augustus_masked-Kl00001-processed-gene-46.3;Note=Protein of unknown function;	NO	2.49869	4.6615
KlGene000840	105.967	0.90402	0.293664	3.07842	0.00208102	0.00988327	ID=KlGene000840;Name=KlGene000840;Alias=maker-Kl00001-augustus-gene-46.27;Note=Similar to RBP47: Polyadenylate-binding protein RBP47 (Nicotiana plumbaginifolia);Dbxref=CDD:cd12344,CDD:cd12345,InterPro:IPR000504,InterPro:IPR012442,InterPro:IPR035979,Pfam:PF00076,Pfam:PF07816,SUPERFAMILY:SSF54928;Ontology_term=GO:0003676;	NO	1.07458	2.48425
KlGene000841	90.6911	4.31124	0.718127	6.00345	1.93167e-09	5.35879e-08	ID=KlGene000841;Name=KlGene000841;Alias=maker-Kl00001-augustus-gene-46.38;Note=Similar to LARP6C: La-related protein 6C (Arabidopsis thaliana);Dbxref=InterPro:IPR000504,InterPro:IPR002344,InterPro:IPR006630,InterPro:IPR035979,InterPro:IPR036390,PRINTS:PR00302,Pfam:PF00076,Pfam:PF05383,SUPERFAMILY:SSF46785,SUPERFAMILY:SSF54928;Ontology_term=GO:0003676,GO:0003723,GO:0005634,GO:0006396,GO:1990904;	UP	0.321073	7.91013
KlGene000842	14.9023	0.635136	0.708832	0.896031	0.370236	0.52625	ID=KlGene000842;Name=KlGene000842;Alias=augustus_masked-Kl00001-processed-gene-46.17;Note=Similar to PEX1: Pollen-specific leucine-rich repeat extensin-like protein 1 (Arabidopsis thaliana);Dbxref=PRINTS:PR01217,SUPERFAMILY:SSF52058;	NO	0.519677	1.00094
KlGene000843	3.58022	-1.6681	1.20505	-1.38425	0.166282	0.298483	ID=KlGene000843;Name=KlGene000843;Alias=augustus_masked-Kl00001-processed-gene-46.18;Note=Protein of unknown function;	NO	0.340245	0.13064
KlGene000844	1676.63	-0.772954	0.235194	-3.28646	0.00101456	0.00551525	ID=KlGene000844;Name=KlGene000844;Alias=maker-Kl00001-augustus-gene-46.28;Note=Similar to Snx16: Sorting nexin-16 (Mus musculus);Dbxref=CDD:cd06872,InterPro:IPR001683,InterPro:IPR003114,InterPro:IPR013937,InterPro:IPR036871,Pfam:PF00787,Pfam:PF02194,Pfam:PF08628,SUPERFAMILY:SSF64268;Ontology_term=GO:0035091;	NO	21.8815	15.7894
KlGene000845	43385.3	-1.07767	0.334387	-3.22283	0.00126929	0.00663	ID=KlGene000845;Name=KlGene000845;Alias=maker-Kl00001-augustus-gene-46.40;Note=Similar to LHCB4.2: Chlorophyll a-b binding protein CP29.2%2C chloroplastic (Arabidopsis thaliana);Dbxref=InterPro:IPR022796,Pfam:PF00504,SUPERFAMILY:SSF103511;	DOWN	4276.07	2447.3
KlGene000846	38.6061	0.0642161	0.480299	0.1337	0.89364	0.934894	ID=KlGene000846;Name=KlGene000846;Alias=augustus_masked-Kl00001-processed-gene-46.20;Note=Similar to TOM6: Mitochondrial import receptor subunit TOM6 homolog (Arabidopsis thaliana);	NO	4.16615	5.42698
KlGene000848	0						ID=KlGene000848;Name=KlGene000848;Alias=augustus_masked-Kl00001-processed-gene-46.8;Note=Protein of unknown function;	NO	0	0
KlGene000849	817.644	-0.451158	0.283733	-1.59008	0.111816	0.22373	ID=KlGene000849;Name=KlGene000849;Alias=maker-Kl00001-augustus-gene-46.41;Note=Similar to OST48: Dolichyl-diphosphooligosaccharide--protein glycosyltransferase 48 kDa subunit (Arabidopsis thaliana);Dbxref=InterPro:IPR005013,Pfam:PF03345;Ontology_term=GO:0005789,GO:0018279;	NO	21.8901	19.4709
KlGene000850	30.9055	-1.59671	0.438295	-3.64299	0.000269485	0.00181305	ID=KlGene000850;Name=KlGene000850;Alias=maker-Kl00001-augustus-gene-46.42;Note=Similar to At4g17486: DeSI-like protein At4g17486 (Arabidopsis thaliana);Dbxref=InterPro:IPR008580,Pfam:PF05903;	DOWN	4.32275	1.74571
KlGene000851	0.307508	-1.7664	3.80891	-0.463755	0.642824		ID=KlGene000851;Name=KlGene000851;Alias=maker-Kl00001-augustus-gene-46.43;Note=Similar to BURP5: BURP domain-containing protein 5 (Oryza sativa subsp. japonica);Dbxref=InterPro:IPR004873,Pfam:PF03181;	NO	0.05697	0
KlGene000853	0.261646	-0.0454717	3.81695	-0.0119131	0.990495		ID=KlGene000853;Name=KlGene000853;Alias=augustus_masked-Kl00001-processed-gene-46.10;Note=Protein of unknown function;Dbxref=InterPro:IPR024489,Pfam:PF10950;	NO	0.0779869	0.0884801
KlGene000854	1630.06	-0.468065	0.194368	-2.40813	0.0160343	0.0507382	ID=KlGene000854;Name=KlGene000854;Alias=maker-Kl00001-augustus-gene-46.32;Note=Similar to RPL24: 50S ribosomal protein L24%2C chloroplastic (Nicotiana tabacum);Dbxref=CDD:cd06089,InterPro:IPR003256,InterPro:IPR005824,InterPro:IPR008991,Pfam:PF00467,Pfam:PF17136,SUPERFAMILY:SSF50104,TIGRFAM:TIGR01079;Ontology_term=GO:0003735,GO:0005622,GO:0005840,GO:0006412;	NO	87.0744	76.3211
KlGene000855	1404.11	0.423552	0.174832	2.42262	0.0154091	0.0491837	ID=KlGene000855;Name=KlGene000855;Alias=augustus_masked-Kl00001-processed-gene-46.12;Note=Similar to At4g34450: Coatomer subunit gamma (Arabidopsis thaliana);Dbxref=InterPro:IPR002553,InterPro:IPR009028,InterPro:IPR013040,InterPro:IPR013041,InterPro:IPR016024,InterPro:IPR032154,Pfam:PF01602,Pfam:PF08752,Pfam:PF16381,SUPERFAMILY:SSF48371,SUPERFAMILY:SSF49348,SUPERFAMILY:SSF55711;Ontology_term=GO:0…	NO	21.1021	34.7012
KlGene000856	308.278	-2.29935	0.31997	-7.18615	6.66437e-13	3.68834e-11	ID=KlGene000856;Name=KlGene000856;Alias=augustus_masked-Kl00001-processed-gene-47.0;Note=Protein of unknown function;Dbxref=InterPro:IPR003690,Pfam:PF02536;Ontology_term=GO:0003690,GO:0006355;	DOWN	52.5454	12.8795
KlGene000857	746.591	0.0684689	0.222456	0.307786	0.758245	0.846178	ID=KlGene000857;Name=KlGene000857;Alias=maker-Kl00001-augustus-gene-47.22;Note=Similar to Fbxw7: F-box/WD repeat-containing protein 7 (Mus musculus);Dbxref=CDD:cd00200,InterPro:IPR001194,InterPro:IPR001680,InterPro:IPR005113,InterPro:IPR020472,InterPro:IPR036322,PRINTS:PR00320,Pfam:PF00400,Pfam:PF02141,Pfam:PF03456,SUPERFAMILY:SSF50978;Ontology_term=GO:0005515;	NO	4.37078	5.66186
KlGene000858	9.45673	3.2281	1.52453	2.11744			ID=KlGene000858;Name=KlGene000858;Alias=maker-Kl00001-augustus-gene-47.23;Note=Similar to At1g01500: Uncharacterized protein At1g01500 (Arabidopsis thaliana);	NO	0.0521722	0.65578
KlGene000859	333.542	-0.293641	0.270202	-1.08675	0.277149	0.429883	ID=KlGene000859;Name=KlGene000859;Alias=maker-Kl00001-augustus-gene-47.18;Note=Similar to rpmA: 50S ribosomal protein L27 (Coxiella burnetii (strain RSA 493 / Nine Mile phase I));Dbxref=InterPro:IPR001684,PRINTS:PR00063,Pfam:PF01016,SUPERFAMILY:SSF110324,TIGRFAM:TIGR00062;Ontology_term=GO:0003735,GO:0005622,GO:0005840,GO:0006412;	NO	12.0016	11.9186
KlGene000860	661.024	-0.528623	0.257088	-2.05619	0.039764	0.10296	ID=KlGene000860;Name=KlGene000860;Alias=maker-Kl00001-augustus-gene-47.19;Note=Similar to rpsI: 30S ribosomal protein S9 (Rhodospirillum centenum (strain ATCC 51521 / SW));Dbxref=InterPro:IPR000754,InterPro:IPR020568,Pfam:PF00380,SUPERFAMILY:SSF54211;Ontology_term=GO:0003735,GO:0005840,GO:0006412;	NO	25.9588	21.8405
KlGene000861	0.207226	1.33729	3.79448	0.352431	0.724515		ID=KlGene000861;Name=KlGene000861;Alias=maker-Kl00001-augustus-gene-47.20;Note=Protein of unknown function;	NO	0	0.122042
KlGene000862	940.379	0.655543	0.245215	2.67334	0.00751001	0.027849	ID=KlGene000862;Name=KlGene000862;Alias=maker-Kl00001-augustus-gene-47.25;Note=Similar to spb1: AdoMet-dependent rRNA methyltransferase spb1 (Schizosaccharomyces pombe (strain 972 / ATCC 24843));Dbxref=InterPro:IPR002877,InterPro:IPR012920,InterPro:IPR024576,InterPro:IPR029063,Pfam:PF01728,Pfam:PF07780,Pfam:PF11861,SUPERFAMILY:SSF53335;Ontology_term=GO:0005634,GO:0006364,GO:0008168,GO:0032259;	NO	13.8256	26.5449
KlGene000863	19729.7	0.123365	0.427016	0.288899	0.772659	0.855889	ID=KlGene000863;Name=KlGene000863;Alias=maker-Kl00001-augustus-gene-47.26;Note=Similar to AGPS1: Glucose-1-phosphate adenylyltransferase large subunit 1 (Fragment) (Solanum tuberosum);Dbxref=CDD:cd02508,CDD:cd04651,InterPro:IPR005835,InterPro:IPR011004,InterPro:IPR011831,InterPro:IPR029044,Pfam:PF00483,SUPERFAMILY:SSF51161,SUPERFAMILY:SSF53448,TIGRFAM:TIGR02091;Ontology_term=GO:0005978,GO:0008878…	NO	380.247	505.107
KlGene000865	884.217	-0.268488	0.158687	-1.69194	0.0906582	0.191994	ID=KlGene000865;Name=KlGene000865;Alias=maker-Kl00001-augustus-gene-47.27;Note=Similar to SFH8: Phosphatidylinositol/phosphatidylcholine transfer protein SFH8 (Arabidopsis thaliana);Dbxref=CDD:cd00170,InterPro:IPR001251,InterPro:IPR011074,InterPro:IPR036273,InterPro:IPR036865,Pfam:PF00650,Pfam:PF03765,SUPERFAMILY:SSF46938,SUPERFAMILY:SSF52087;	NO	9.27061	9.46272
KlGene000866	1218.84	-0.471847	0.236944	-1.99139	0.0464385	0.115883	ID=KlGene000866;Name=KlGene000866;Alias=maker-Kl00001-augustus-gene-47.21;Note=Similar to ATJ10: Chaperone protein dnaJ 10 (Arabidopsis thaliana);Dbxref=CDD:cd06257,InterPro:IPR001623,InterPro:IPR026894,InterPro:IPR036869,PRINTS:PR00625,Pfam:PF00226,Pfam:PF14308,SUPERFAMILY:SSF46565;	NO	49.2835	42.9335
KlGene000867	818.114	0.417438	0.174976	2.38568	0.0170474	0.053331	ID=KlGene000867;Name=KlGene000867;Alias=maker-Kl00001-augustus-gene-47.28;Note=Similar to SAE2: SUMO-activating enzyme subunit 2 (Arabidopsis thaliana);Dbxref=CDD:cd01489,InterPro:IPR000594,InterPro:IPR019572,InterPro:IPR028077,InterPro:IPR035985,Pfam:PF00899,Pfam:PF10585,Pfam:PF14732,SUPERFAMILY:SSF69572;Ontology_term=GO:0008641;	NO	12.2173	19.9661
KlGene000868	0.71018	1.95666	2.8916	0.67667	0.498615		ID=KlGene000868;Name=KlGene000868;Alias=augustus_masked-Kl00001-processed-gene-47.6;Note=Protein of unknown function;	NO	0.0844445	0.451352
KlGene000869	258.641	-0.774332	0.350751	-2.20764	0.0272694	0.077023	ID=KlGene000869;Name=KlGene000869;Alias=maker-Kl00001-augustus-gene-47.29;Note=Similar to EPHX2: Bifunctional epoxide hydrolase 2 (Homo sapiens);Dbxref=InterPro:IPR000073,InterPro:IPR000639,InterPro:IPR029058,PRINTS:PR00111,PRINTS:PR00412,Pfam:PF00561,SUPERFAMILY:SSF53474;Ontology_term=GO:0003824;	NO	14.8508	10.7227
KlGene000870	51.9898	-0.116352	0.365493	-0.318343	0.750225	0.840207	ID=KlGene000870;Name=KlGene000870;Alias=maker-Kl00001-augustus-gene-47.30;Note=Similar to PAP2: Purple acid phosphatase 2 (Ipomoea batatas);Dbxref=CDD:cd00839,InterPro:IPR004843,InterPro:IPR008963,InterPro:IPR015914,InterPro:IPR025733,Pfam:PF00149,Pfam:PF14008,Pfam:PF16656,SUPERFAMILY:SSF49363,SUPERFAMILY:SSF56300;Ontology_term=GO:0003993,GO:0016787,GO:0046872;	NO	1.71738	1.93525
KlGene000871	1809.53	-0.556335	0.163927	-3.39378	0.00068934	0.00398475	ID=KlGene000871;Name=KlGene000871;Alias=maker-Kl00001-augustus-gene-47.31;Note=Similar to At1g62020: Coatomer subunit alpha-1 (Arabidopsis thaliana);Dbxref=CDD:cd00200,InterPro:IPR001680,InterPro:IPR006692,InterPro:IPR010714,InterPro:IPR011048,InterPro:IPR020472,InterPro:IPR036322,PRINTS:PR00320,Pfam:PF00400,Pfam:PF04053,Pfam:PF06957,SUPERFAMILY:SSF50978,SUPERFAMILY:SSF51004;Ontology_term=GO:0005…	NO	38.0609	31.8445
KlGene000872	17.98	-0.537157	0.569421	-0.943338	0.345508	0.501976	ID=KlGene000872;Name=KlGene000872;Alias=augustus_masked-Kl00001-processed-gene-47.16;Note=Similar to At4g31140: Glucan endo-1%2C3-beta-glucosidase 5 (Arabidopsis thaliana);Dbxref=InterPro:IPR000490,InterPro:IPR012946,InterPro:IPR017853,Pfam:PF00332,Pfam:PF07983,SUPERFAMILY:SSF51445;Ontology_term=GO:0004553,GO:0005975;	NO	0.938821	0.788638
KlGene000873	621.36	0.553227	0.163136	3.39121	0.000695853	0.00401876	ID=KlGene000873;Name=KlGene000873;Alias=maker-Kl00001-augustus-gene-47.32;Note=Similar to spast: Spastin (Xenopus laevis);Dbxref=CDD:cd00009,CDD:cd02679,InterPro:IPR003959,InterPro:IPR027417,InterPro:IPR036181,Pfam:PF00004,SUPERFAMILY:SSF116846,SUPERFAMILY:SSF52540;Ontology_term=GO:0005524;	NO	11.0375	19.8013
KlGene000874	2271.95	0.215899	0.208416	1.0359	0.300247	0.454351	ID=KlGene000874;Name=KlGene000874;Alias=maker-Kl00001-augustus-gene-48.8;Note=Similar to lvsC: BEACH domain-containing protein lvsC (Dictyostelium discoideum);Dbxref=CDD:cd01201,CDD:cd06071,InterPro:IPR000409,InterPro:IPR001680,InterPro:IPR023362,InterPro:IPR031570,InterPro:IPR036322,InterPro:IPR036372,Pfam:PF00400,Pfam:PF02138,Pfam:PF14844,Pfam:PF15787,SUPERFAMILY:SSF50729,SUPERFAMILY:SSF50978,S…	NO	11.3133	16.1908
KlGene000876	3505.99	-0.517049	0.54351	-0.951316	0.341444	0.49765	ID=KlGene000876;Name=KlGene000876;Alias=maker-Kl00001-augustus-gene-48.0;Note=Similar to CYP76B6: Geraniol 8-hydroxylase (Catharanthus roseus);Dbxref=InterPro:IPR001128,InterPro:IPR002401,InterPro:IPR036396,PRINTS:PR00385,PRINTS:PR00463,Pfam:PF00067,SUPERFAMILY:SSF48264;Ontology_term=GO:0005506,GO:0016705,GO:0020037,GO:0055114;	NO	132.842	117.561
KlGene000877	438.6	-0.377419	0.297542	-1.26845	0.204636	0.347708	ID=KlGene000877;Name=KlGene000877;Alias=augustus_masked-Kl00001-processed-gene-48.14;Note=Similar to CYP76C4: Cytochrome P450 76C4 (Arabidopsis thaliana);Dbxref=InterPro:IPR001128,InterPro:IPR002401,InterPro:IPR036396,PRINTS:PR00385,PRINTS:PR00463,Pfam:PF00067,SUPERFAMILY:SSF48264;Ontology_term=GO:0005506,GO:0016705,GO:0020037,GO:0055114;	NO	25.7259	24.1526
KlGene000878	5492.76	-1.50747	0.188229	-8.00872	1.15912e-15	1.05504e-13	ID=KlGene000878;Name=KlGene000878;Alias=maker-Kl00001-augustus-gene-48.2;Note=Similar to SYT5: Synaptotagmin-5 (Arabidopsis thaliana);Dbxref=CDD:cd00030,InterPro:IPR000008,InterPro:IPR039010,PRINTS:PR00360,Pfam:PF00168,Pfam:PF17047,SUPERFAMILY:SSF49562;	DOWN	135.479	58.0303
KlGene000879	0						ID=KlGene000879;Name=KlGene000879;Alias=maker-Kl00001-augustus-gene-48.3;Note=Protein of unknown function;	NO	0	0
KlGene000880	158.595	-1.04936	0.311667	-3.36693	0.000760102	0.00433189	ID=KlGene000880;Name=KlGene000880;Alias=augustus_masked-Kl00001-processed-gene-48.16;Note=Similar to CXE9: Probable carboxylesterase 9 (Arabidopsis thaliana);Dbxref=InterPro:IPR013094,InterPro:IPR029058,Pfam:PF07859,SUPERFAMILY:SSF53474;Ontology_term=GO:0016787;	DOWN	14.3646	8.60135
KlGene000881	137.857	0.0962148	0.196911	0.488622	0.62511	0.749157	ID=KlGene000881;Name=KlGene000881;Alias=maker-Kl00001-augustus-gene-48.4;Note=Similar to HPR3: Glyoxylate/hydroxypyruvate reductase HPR3 (Arabidopsis thaliana);Dbxref=CDD:cd12156,InterPro:IPR006139,InterPro:IPR006140,InterPro:IPR036291,Pfam:PF00389,Pfam:PF02826,SUPERFAMILY:SSF51735,SUPERFAMILY:SSF52283;Ontology_term=GO:0016616,GO:0051287,GO:0055114;	NO	11.1421	14.633
KlGene000882	58.0354	-0.479607	0.472271	-1.01554	0.309851	0.464329	ID=KlGene000882;Name=KlGene000882;Alias=maker-Kl00001-augustus-gene-48.5;Note=Similar to At5g51830: Probable fructokinase-7 (Arabidopsis thaliana);Dbxref=CDD:cd01167,InterPro:IPR002139,InterPro:IPR011611,InterPro:IPR029056,PRINTS:PR00990,Pfam:PF00294,SUPERFAMILY:SSF53613;Ontology_term=GO:0016301;	NO	3.07314	2.71875
KlGene000883	640.702	-0.61621	0.216159	-2.85073	0.00436196	0.0179289	ID=KlGene000883;Name=KlGene000883;Alias=maker-Kl00001-augustus-gene-48.9;Note=Similar to LPEAT2: Lysophospholipid acyltransferase LPEAT2 (Arabidopsis thaliana);Dbxref=CDD:cd00051,CDD:cd07991,InterPro:IPR002048,InterPro:IPR002123,InterPro:IPR011992,Pfam:PF01553,Pfam:PF13833,SUPERFAMILY:SSF47473,SUPERFAMILY:SSF69593;Ontology_term=GO:0005509,GO:0016746;	NO	15.3358	12.355
KlGene000884	161.629	0.570447	0.205034	2.7822	0.00539916	0.0213821	ID=KlGene000884;Name=KlGene000884;Alias=maker-Kl00001-augustus-gene-48.6;Note=Similar to XSP1: Xylem serine proteinase 1 (Arabidopsis thaliana);Dbxref=CDD:cd02120,CDD:cd04852,InterPro:IPR000209,InterPro:IPR010259,InterPro:IPR015500,InterPro:IPR034197,InterPro:IPR036852,PRINTS:PR00723,Pfam:PF00082,Pfam:PF05922,SUPERFAMILY:SSF52743;Ontology_term=GO:0004252,GO:0006508;	NO	2.68964	4.86627
KlGene000885	1280.07	-0.411176	0.268682	-1.53034	0.125931	0.244611	ID=KlGene000885;Name=KlGene000885;Alias=maker-Kl00001-augustus-gene-48.7;Note=Similar to RPS5: 40S ribosomal protein S5 (Fragment) (Cicer arietinum);Dbxref=CDD:cd14867,InterPro:IPR005716,InterPro:IPR023798,InterPro:IPR036823,Pfam:PF00177,SUPERFAMILY:SSF47973,TIGRFAM:TIGR01028;Ontology_term=GO:0003735,GO:0006412,GO:0015935;	NO	63.5853	58.3519
KlGene000886	226.063	-0.115213	0.186579	-0.617504	0.536902	0.678178	ID=KlGene000886;Name=KlGene000886;Alias=maker-Kl00001-augustus-gene-48.10;Note=Similar to ALG11: GDP-Man:Man(3)GlcNAc(2)-PP-Dol alpha-1%2C2-mannosyltransferase (Arabidopsis thaliana);Dbxref=CDD:cd03806,InterPro:IPR001296,InterPro:IPR031814,InterPro:IPR038013,Pfam:PF00534,Pfam:PF15924,SUPERFAMILY:SSF53756;Ontology_term=GO:0004377,GO:0005789;	NO	6.7214	7.59774
KlGene000887	76.5689	-0.478764	0.325044	-1.47292	0.140772	0.265524	ID=KlGene000887;Name=KlGene000887;Alias=maker-Kl00001-augustus-gene-49.17;Note=Similar to GEN1: Flap endonuclease GEN-like 1 (Arabidopsis thaliana);Dbxref=InterPro:IPR006084,InterPro:IPR006085,InterPro:IPR006086,InterPro:IPR029060,InterPro:IPR036279,PRINTS:PR00853,Pfam:PF00752,Pfam:PF00867,SUPERFAMILY:SSF47807,SUPERFAMILY:SSF88723;Ontology_term=GO:0004518,GO:0006281;	NO	1.57715	1.39073
KlGene000888	2.17166	4.66311	2.741	1.70125	0.0888966	0.189355	ID=KlGene000888;Name=KlGene000888;Alias=augustus_masked-Kl00001-processed-gene-49.2;Note=Protein of unknown function;	NO	0	2.21031
KlGene000889	210.182	-0.591001	0.356778	-1.65649	0.0976216	0.202619	ID=KlGene000889;Name=KlGene000889;Alias=maker-Kl00001-augustus-gene-49.18;Note=Similar to rsmA: Ribosomal RNA small subunit methyltransferase A (Protochlamydia amoebophila (strain UWE25));Dbxref=InterPro:IPR001737,InterPro:IPR029063,Pfam:PF00398,SUPERFAMILY:SSF53335;	NO	6.73319	5.35472
KlGene000890	50.4067	-0.784902	0.392208	-2.00124	0.0453669	0.113888	ID=KlGene000890;Name=KlGene000890;Alias=augustus_masked-Kl00001-processed-gene-49.12;Note=Protein of unknown function;	NO	10.7018	7.56137
KlGene000891	0.692427	1.90854	2.32443	0.821079	0.411601		ID=KlGene000891;Name=KlGene000891;Alias=augustus_masked-Kl00001-processed-gene-49.3;Note=Similar to RAP2-11: Ethylene-responsive transcription factor RAP2-11 (Arabidopsis thaliana);Dbxref=CDD:cd00018,InterPro:IPR001471,InterPro:IPR016177,PRINTS:PR00367,Pfam:PF00847,SUPERFAMILY:SSF54171;Ontology_term=GO:0003677,GO:0003700,GO:0006355;	NO	0.0316038	0.165926
KlGene000892	87.8336	0.197056	0.290512	0.678306	0.497578	0.644487	ID=KlGene000892;Name=KlGene000892;Alias=maker-Kl00001-augustus-gene-49.24;Note=Protein of unknown function;	NO	12.5104	17.6546
KlGene000893	523.861	-0.663462	0.474068	-1.39951	0.161661	0.292381	ID=KlGene000893;Name=KlGene000893;Alias=augustus_masked-Kl00001-processed-gene-49.4;Note=Similar to PUB3: U-box domain-containing protein 3 (Arabidopsis thaliana);Dbxref=InterPro:IPR000225,InterPro:IPR016024,Pfam:PF00514,SUPERFAMILY:SSF48371;Ontology_term=GO:0005515;	NO	34.4919	25.7631
KlGene000894	5.94716	1.22991	0.86905	1.41523	0.157	0.286254	ID=KlGene000894;Name=KlGene000894;Alias=maker-Kl00001-augustus-gene-49.19;Note=Similar to PEX11C: Peroxisomal membrane protein 11C (Arabidopsis thaliana);Dbxref=InterPro:IPR008733,Pfam:PF05648;Ontology_term=GO:0005779,GO:0016559;	NO	0.275456	0.779565
KlGene000895	1014.74	-0.601581	0.157605	-3.81701	0.000135079	0.00100861	ID=KlGene000895;Name=KlGene000895;Alias=maker-Kl00001-augustus-gene-49.20;Note=Similar to CPFTSY: Cell division protein FtsY homolog%2C chloroplastic (Arabidopsis thaliana);Dbxref=InterPro:IPR000897,InterPro:IPR004390,InterPro:IPR013822,InterPro:IPR027417,InterPro:IPR036225,Pfam:PF00448,Pfam:PF02881,SUPERFAMILY:SSF47364,SUPERFAMILY:SSF52540,TIGRFAM:TIGR00064;Ontology_term=GO:0005525,GO:0006614;	NO	28.9331	23.3221
KlGene000896	7.75363	0.161698	1.22373	0.132136	0.894877	0.935833	ID=KlGene000896;Name=KlGene000896;Alias=augustus_masked-Kl00001-processed-gene-49.7;Note=Similar to BAP2: BON1-associated protein 2 (Arabidopsis thaliana);Dbxref=InterPro:IPR000008,Pfam:PF00168,SUPERFAMILY:SSF49562;	NO	1.3354	1.93918
KlGene000897	1595.54	0.219892	0.222823	0.986848	0.323717	0.479201	ID=KlGene000897;Name=KlGene000897;Alias=maker-Kl00001-augustus-gene-49.25;Note=Similar to ANL2: Homeobox-leucine zipper protein ANTHOCYANINLESS 2 (Arabidopsis thaliana);Dbxref=CDD:cd00086,CDD:cd08875,InterPro:IPR001356,InterPro:IPR002913,InterPro:IPR009057,Pfam:PF00046,Pfam:PF01852,SUPERFAMILY:SSF46689,SUPERFAMILY:SSF55961;Ontology_term=GO:0003677,GO:0008289;	NO	24.2986	34.3907
KlGene000898	1819.41	-0.331752	0.14687	-2.25881	0.0238952	0.0696307	ID=KlGene000898;Name=KlGene000898;Alias=maker-Kl00001-augustus-gene-49.26;Note=Similar to At4g00740: Probable methyltransferase PMT13 (Arabidopsis thaliana);Dbxref=InterPro:IPR004159,InterPro:IPR029063,Pfam:PF03141,SUPERFAMILY:SSF53335;Ontology_term=GO:0008168;	NO	40.1527	38.9896
KlGene000899	709.974	-0.687688	0.187482	-3.66802	0.000244433	0.00166898	ID=KlGene000899;Name=KlGene000899;Alias=augustus_masked-Kl00001-processed-gene-49.14;Note=Similar to DGD2: Digalactosyldiacylglycerol synthase 2%2C chloroplastic (Lotus japonicus);Dbxref=InterPro:IPR001296,Pfam:PF00534,SUPERFAMILY:SSF53756;	NO	11.9063	9.09827
KlGene000900	133.057	-0.177881	0.21599	-0.823562	0.410189	0.565515	ID=KlGene000900;Name=KlGene000900;Alias=maker-Kl00001-augustus-gene-49.28;Note=Protein of unknown function;	NO	3.68344	3.97696
KlGene000901	17.1957	-1.06733	0.791926	-1.34776	0.177736	0.313174	ID=KlGene000901;Name=KlGene000901;Alias=augustus_masked-Kl00001-processed-gene-49.8;Note=Similar to PCMP-E32: Putative pentatricopeptide repeat-containing protein At5g08490 (Arabidopsis thaliana);Dbxref=InterPro:IPR002885,Pfam:PF01535,Pfam:PF13041,TIGRFAM:TIGR00756;	NO	0.791355	0.448164
KlGene000902	239.467	-0.0812887	0.241588	-0.336477	0.736512	0.830097	ID=KlGene000902;Name=KlGene000902;Alias=maker-Kl00001-augustus-gene-49.21;Note=Similar to Mat2b: Methionine adenosyltransferase 2 subunit beta (Mus musculus);Dbxref=CDD:cd05254,InterPro:IPR029903,InterPro:IPR036291,Pfam:PF04321,SUPERFAMILY:SSF51735;	NO	10.2257	11.8094
KlGene000903	362.392	-0.38705	0.33904	-1.14161	0.253617	0.403993	ID=KlGene000903;Name=KlGene000903;Alias=maker-Kl00001-augustus-gene-49.22;Note=Protein of unknown function;	NO	11.9882	11.0037
KlGene000905	185.763	-2.13575	0.258889	-8.24969	1.58812e-16	1.65007e-14	ID=KlGene000905;Name=KlGene000905;Alias=maker-Kl00001-augustus-gene-49.23;Note=Similar to NAD-dependent malic enzyme 59 kDa isoform%2C mitochondrial (Solanum tuberosum);Dbxref=InterPro:IPR001891,InterPro:IPR012301,InterPro:IPR012302,InterPro:IPR036291,PRINTS:PR00072,Pfam:PF00390,Pfam:PF03949,SUPERFAMILY:SSF51735,SUPERFAMILY:SSF53223;Ontology_term=GO:0004470,GO:0004471,GO:0051287,GO:0055114;	DOWN	4.97878	1.39624
KlGene000906	3830.3	-0.386705	0.205767	-1.87934	0.0601986	0.141123	ID=KlGene000906;Name=KlGene000906;Alias=augustus_masked-Kl00001-processed-gene-50.18;Note=Similar to KEA2: K(+) efflux antiporter 2%2C chloroplastic (Arabidopsis thaliana);Dbxref=CDD:cd00890,InterPro:IPR003148,InterPro:IPR006153,InterPro:IPR036291,Pfam:PF00999,Pfam:PF02254,SUPERFAMILY:SSF51735;Ontology_term=GO:0006812,GO:0006813,GO:0015299,GO:0016021,GO:0055085;	NO	43.536	40.3771
KlGene000907	0						ID=KlGene000907;Name=KlGene000907;Alias=maker-Kl00001-augustus-gene-50.10;Note=Similar to PLIM2C: LIM domain-containing protein PLIM2c (Arabidopsis thaliana);Dbxref=CDD:cd09440,InterPro:IPR001781,Pfam:PF00412,SUPERFAMILY:SSF57716;	NO	0	0
KlGene000908	290.69	-1.15405	0.422485	-2.73158	0.00630307	0.0243106	ID=KlGene000908;Name=KlGene000908;Alias=maker-Kl00001-augustus-gene-50.11;Note=Similar to Remorin (Solanum tuberosum);Dbxref=InterPro:IPR005516,Pfam:PF03763;	DOWN	23.0361	12.3732
KlGene000909	499.391	-0.41818	0.153537	-2.72364	0.0064567	0.0247644	ID=KlGene000909;Name=KlGene000909;Alias=maker-Kl00001-augustus-gene-50.0;Note=Similar to BCAT5: Branched-chain-amino-acid aminotransferase 5%2C chloroplastic (Arabidopsis thaliana);Dbxref=CDD:cd01557,InterPro:IPR001544,InterPro:IPR005786,InterPro:IPR033939,InterPro:IPR036038,Pfam:PF01063,SUPERFAMILY:SSF56752,TIGRFAM:TIGR01123;Ontology_term=GO:0003824,GO:0004084,GO:0009081;	NO	11.8489	10.8479
KlGene000910	1.07344	1.52153	2.64928	0.574318	0.565753	0.702669	ID=KlGene000910;Name=KlGene000910;Alias=maker-Kl00001-augustus-gene-50.12;Note=Similar to ADF8: Actin-depolymerizing factor 8 (Arabidopsis thaliana);Dbxref=CDD:cd11286,InterPro:IPR002108,InterPro:IPR017904,Pfam:PF00241,SUPERFAMILY:SSF55753;Ontology_term=GO:0003779,GO:0005622,GO:0015629,GO:0030042;	NO	0.041091	0.135437
KlGene000911	722.525	2.7236	0.525047	5.18734	2.13322e-07	3.64252e-06	ID=KlGene000911;Name=KlGene000911;Alias=maker-Kl00001-augustus-gene-50.13;Note=Similar to Non-specific lipid-transfer protein (Gossypium hirsutum);Dbxref=CDD:cd01960,InterPro:IPR000528,InterPro:IPR016140,InterPro:IPR036312,PRINTS:PR00382,Pfam:PF00234,SUPERFAMILY:SSF47699;Ontology_term=GO:0006869,GO:0008289;	UP	22.074	173.489
KlGene000912	4463.47	1.58549	0.259334	6.11369	9.73542e-10	2.87071e-08	ID=KlGene000912;Name=KlGene000912;Alias=maker-Kl00001-augustus-gene-50.1;Note=Similar to Non-specific lipid-transfer protein (Gossypium hirsutum);Dbxref=CDD:cd01960,InterPro:IPR000528,InterPro:IPR016140,InterPro:IPR036312,PRINTS:PR00382,Pfam:PF00234,SUPERFAMILY:SSF47699;Ontology_term=GO:0006869,GO:0008289;	UP	232.329	848.899
KlGene000913	282.553	-0.774619	0.277749	-2.78891	0.00528851	0.0210157	ID=KlGene000913;Name=KlGene000913;Alias=maker-Kl00001-augustus-gene-50.2;Note=Protein of unknown function;	NO	14.7718	10.5947
KlGene000914	0.5979	-2.68474	3.75072	-0.715793	0.474119		ID=KlGene000914;Name=KlGene000914;Alias=maker-Kl00001-augustus-gene-50.14;Note=Similar to tesB: Acyl-CoA thioesterase 2 (Escherichia coli (strain K12));Dbxref=CDD:cd03444,CDD:cd03445,InterPro:IPR029069,Pfam:PF13622,SUPERFAMILY:SSF54637;	NO	0.0358815	0
KlGene000915	4397.95	-0.140413	0.148571	-0.945088	0.344614	0.501076	ID=KlGene000915;Name=KlGene000915;Alias=maker-Kl00001-augustus-gene-50.3;Note=Similar to BHLH2: Transcription factor EGL1 (Arabidopsis thaliana);Dbxref=CDD:cd00083,InterPro:IPR011598,InterPro:IPR025610,InterPro:IPR036638,Pfam:PF14215,SUPERFAMILY:SSF47459;Ontology_term=GO:0046983;	NO	89.6661	99.9199
KlGene000916	15.9826	-0.320419	0.57622	-0.55607	0.578163	0.712824	ID=KlGene000916;Name=KlGene000916;Alias=augustus_masked-Kl00001-processed-gene-50.23;Note=Similar to PCMP-H27: Pentatricopeptide repeat-containing protein At4g35130%2C chloroplastic (Arabidopsis thaliana);Dbxref=InterPro:IPR002885,Pfam:PF01535,Pfam:PF13041,TIGRFAM:TIGR00756;	NO	0.443148	0.432405
KlGene000917	1339.61	-0.877117	0.199583	-4.39475	1.109e-05	0.000116768	ID=KlGene000917;Name=KlGene000917;Alias=maker-Kl00001-augustus-gene-50.5;Note=Similar to PUB33: U-box domain-containing protein 33 (Arabidopsis thaliana);Dbxref=CDD:cd01989,CDD:cd16655,InterPro:IPR000719,InterPro:IPR003613,InterPro:IPR011009,Pfam:PF00069,Pfam:PF04564,SUPERFAMILY:SSF56112,SUPERFAMILY:SSF57850;Ontology_term=GO:0004672,GO:0004842,GO:0005524,GO:0006468,GO:0016567;	NO	34.99	23.4569
KlGene000918	106.973	1.82351	0.323828	5.63111	1.79058e-08	4.0205e-07	ID=KlGene000918;Name=KlGene000918;Alias=maker-Kl00001-augustus-gene-50.6;Note=Similar to VAMP726: Putative vesicle-associated membrane protein 726 (Arabidopsis thaliana);Dbxref=CDD:cd15843,InterPro:IPR001388,InterPro:IPR010908,InterPro:IPR011012,PRINTS:PR00219,Pfam:PF00957,Pfam:PF13774,SUPERFAMILY:SSF58038,SUPERFAMILY:SSF64356;Ontology_term=GO:0016021,GO:0016192;	UP	1.91594	8.41817
KlGene000919	59.416	-0.0314324	0.347255	-0.0905166	0.927877	0.957165	ID=KlGene000919;Name=KlGene000919;Alias=maker-Kl00001-augustus-gene-50.7;Note=Protein of unknown function;	NO	3.03642	3.60856
KlGene000921	377.185	3.86223	0.787296	4.90569	9.30998e-07	1.34826e-05	ID=KlGene000921;Name=KlGene000921;Alias=maker-Kl00001-augustus-gene-50.8;Note=Similar to At3g07010: Probable pectate lyase 8 (Arabidopsis thaliana);Dbxref=InterPro:IPR002022,InterPro:IPR011050,InterPro:IPR018082,PRINTS:PR00807,Pfam:PF00544,SUPERFAMILY:SSF51126;	UP	1.3645	25.1696
KlGene000923	54.8967	-0.354142	0.335076	-1.0569	0.290557	0.444204	ID=KlGene000923;Name=KlGene000923;Alias=maker-Kl00001-augustus-gene-50.15;Note=Similar to RCH1: LRR receptor-like serine/threonine-protein kinase RCH1 (Arabidopsis thaliana);Dbxref=InterPro:IPR000719,InterPro:IPR001611,InterPro:IPR011009,PRINTS:PR00019,Pfam:PF00069,Pfam:PF13516,Pfam:PF13855,SUPERFAMILY:SSF52047,SUPERFAMILY:SSF52058,SUPERFAMILY:SSF56112;Ontology_term=GO:0004672,GO:0005515,GO:00055…	NO	1.40054	1.34593
KlGene000924	0						ID=KlGene000924;Name=KlGene000924;Alias=augustus_masked-Kl00001-processed-gene-50.33;Note=Similar to ABI3: B3 domain-containing transcription factor ABI3 (Arabidopsis thaliana);Dbxref=CDD:cd10015,InterPro:IPR003340,InterPro:IPR015300,Pfam:PF02362,SUPERFAMILY:SSF101936;Ontology_term=GO:0003677;	NO	0	0
KlGene000925	0						ID=KlGene000925;Name=KlGene000925;Alias=augustus_masked-Kl00001-processed-gene-50.34;Note=Similar to At1g51120: AP2/ERF and B3 domain-containing transcription factor At1g51120 (Arabidopsis thaliana);Dbxref=CDD:cd00018,CDD:cd10017,InterPro:IPR001471,InterPro:IPR003340,InterPro:IPR015300,InterPro:IPR016177,Pfam:PF00847,Pfam:PF02362,SUPERFAMILY:SSF101936,SUPERFAMILY:SSF54171;Ontology_term=GO:0003677…	NO	0	0
KlGene000926	1009.57	0.0904925	0.178688	0.506427	0.612557	0.739121	ID=KlGene000926;Name=KlGene000926;Alias=maker-Kl00001-augustus-gene-51.0;Note=Similar to UBP14: Ubiquitin carboxyl-terminal hydrolase 14 (Arabidopsis thaliana);Dbxref=CDD:cd02658,CDD:cd14295,CDD:cd14388,InterPro:IPR001394,InterPro:IPR001607,InterPro:IPR009060,InterPro:IPR015940,InterPro:IPR038765,Pfam:PF00443,Pfam:PF00627,Pfam:PF02148,SUPERFAMILY:SSF46934,SUPERFAMILY:SSF54001,SUPERFAMILY:SSF57850…	NO	12.8683	16.7884
KlGene000927	247.405	0.333967	0.23016	1.45102	0.146774	0.273195	ID=KlGene000927;Name=KlGene000927;Alias=maker-Kl00001-augustus-gene-51.8;Note=Similar to MUB3: Membrane-anchored ubiquitin-fold protein 3 (Oryza sativa subsp. japonica);Dbxref=InterPro:IPR029071,InterPro:IPR039540,Pfam:PF13881,SUPERFAMILY:SSF54236;	NO	17.3579	26.5779
KlGene000928	178.518	-1.54668	0.536759	-2.88151	0.00395774	0.0166147	ID=KlGene000928;Name=KlGene000928;Alias=maker-Kl00001-augustus-gene-51.9;Note=Similar to GRXC11: Glutaredoxin-C11 (Arabidopsis thaliana);Dbxref=CDD:cd03419,InterPro:IPR002109,InterPro:IPR036249,Pfam:PF00462,SUPERFAMILY:SSF52833;Ontology_term=GO:0009055,GO:0015035,GO:0045454;	DOWN	8.10074	3.34683
KlGene000929	56.8197	-0.42868	0.349884	-1.2252	0.220498	0.366726	ID=KlGene000929;Name=KlGene000929;Alias=augustus_masked-Kl00001-processed-gene-51.15;Note=Similar to otud6b: OTU domain-containing protein 6B (Danio rerio);Dbxref=InterPro:IPR003323,InterPro:IPR038765,Pfam:PF02338,SUPERFAMILY:SSF54001;	NO	8.23535	7.58015
KlGene000930	11.667	-0.76245	0.942373	-0.809075	0.418472	0.57333	ID=KlGene000930;Name=KlGene000930;Alias=maker-Kl00001-augustus-gene-51.10;Note=Similar to At1g03010: BTB/POZ domain-containing protein At1g03010 (Arabidopsis thaliana);Dbxref=InterPro:IPR000210,InterPro:IPR011333,InterPro:IPR027356,Pfam:PF00651,Pfam:PF03000,SUPERFAMILY:SSF54695;Ontology_term=GO:0005515;	NO	0.437197	0.32508
KlGene000931	5.48172	-1.77014	1.06392	-1.66379	0.0961552	0.200569	ID=KlGene000931;Name=KlGene000931;Alias=augustus_masked-Kl00001-processed-gene-51.16;Note=Similar to PCMP-H85: Putative pentatricopeptide repeat-containing protein At3g13770%2C mitochondrial (Arabidopsis thaliana);Dbxref=InterPro:IPR002885,InterPro:IPR032867,Pfam:PF01535,Pfam:PF13041,Pfam:PF14432,TIGRFAM:TIGR00756;Ontology_term=GO:0008270;	NO	0.372883	0.133739
KlGene000932	748.525	-0.503609	0.193489	-2.60278	0.00924711	0.0328844	ID=KlGene000932;Name=KlGene000932;Alias=maker-Kl00001-augustus-gene-51.11;Note=Similar to At2g47850: Zinc finger CCCH domain-containing protein 32 (Arabidopsis thaliana);Dbxref=InterPro:IPR000571,InterPro:IPR036855,Pfam:PF00642,SUPERFAMILY:SSF90229;Ontology_term=GO:0046872;	NO	24.8866	21.5266
KlGene000933	261.341	0.0524294	0.192657	0.272138	0.785516	0.864017	ID=KlGene000933;Name=KlGene000933;Alias=maker-Kl00001-augustus-gene-51.1;Note=Similar to APG3: Peptide chain release factor APG3%2C chloroplastic (Arabidopsis thaliana);Dbxref=InterPro:IPR000352,InterPro:IPR004373,InterPro:IPR005139,Pfam:PF00472,Pfam:PF03462,SUPERFAMILY:SSF75620,TIGRFAM:TIGR00019;Ontology_term=GO:0003747,GO:0005737,GO:0006415,GO:0016149;	NO	6.0372	7.62158
KlGene000934	493.636	0.827791	0.233748	3.54138	0.000398035	0.00251003	ID=KlGene000934;Name=KlGene000934;Alias=maker-Kl00001-augustus-gene-51.2;Note=Protein of unknown function;Dbxref=InterPro:IPR011124,Pfam:PF07496;Ontology_term=GO:0008270;	NO	4.95545	10.6846
KlGene000935	281.589	0.452766	0.159873	2.83203	0.00462531	0.0188425	ID=KlGene000935;Name=KlGene000935;Alias=maker-Kl00001-augustus-gene-51.4;Note=Similar to LD: Homeobox protein LUMINIDEPENDENS (Arabidopsis thaliana);	NO	3.28595	5.5
KlGene000936	3.49778	5.36487	1.85161	2.89741	0.00376256	0.0159908	ID=KlGene000936;Name=KlGene000936;Alias=augustus_masked-Kl00001-processed-gene-51.19;Note=Similar to NFYB5: Nuclear transcription factor Y subunit B-5 (Arabidopsis thaliana);Dbxref=InterPro:IPR003958,InterPro:IPR009072,PRINTS:PR00615,Pfam:PF00808,SUPERFAMILY:SSF47113;Ontology_term=GO:0046982;	UPUP	0	1.73618
KlGene000937	3.72892	4.68253	2.05426	2.27943	0.0226418	0.0667465	ID=KlGene000937;Name=KlGene000937;Alias=maker-Kl00001-augustus-gene-51.12;Note=Similar to WEE1: Wee1-like protein kinase (Arabidopsis thaliana);Dbxref=InterPro:IPR000719,InterPro:IPR011009,Pfam:PF00069,SUPERFAMILY:SSF56112;Ontology_term=GO:0004672,GO:0005524,GO:0006468;	UP	0.00729253	0.333943
KlGene000938	136.825	0.756131	0.263075	2.87421	0.0040504	0.0169262	ID=KlGene000938;Name=KlGene000938;Alias=maker-Kl00001-augustus-gene-51.5;Note=Protein of unknown function;	NO	2.56531	5.26719
KlGene000939	841.095	4.52562	1.1715	3.86309			ID=KlGene000939;Name=KlGene000939;Alias=maker-Kl00001-augustus-gene-51.6;Note=Similar to GSTF8: Glutathione S-transferase F8%2C chloroplastic (Arabidopsis thaliana);Dbxref=CDD:cd03053,CDD:cd03187,InterPro:IPR004045,InterPro:IPR004046,InterPro:IPR034347,InterPro:IPR036249,InterPro:IPR036282,Pfam:PF00043,Pfam:PF02798,SUPERFAMILY:SSF47616,SUPERFAMILY:SSF52833;Ontology_term=GO:0005515;	NO	6.47261	195.19
KlGene000940	1243.12	0.38412	0.231324	1.66053	0.0968083	0.20155	ID=KlGene000940;Name=KlGene000940;Alias=augustus_masked-Kl00001-processed-gene-51.29;Note=Similar to XXT1: Xyloglucan 6-xylosyltransferase 1 (Arabidopsis thaliana);Dbxref=InterPro:IPR008630,Pfam:PF05637;Ontology_term=GO:0016021,GO:0016757;	NO	67.9071	108.348
KlGene000942	2.56207	0.656336	1.29412	0.507167	0.612038	0.738704	ID=KlGene000942;Name=KlGene000942;Alias=maker-Kl00001-augustus-gene-51.7;Note=Similar to SRP: Stress-related protein (Vitis riparia);Dbxref=InterPro:IPR008802,Pfam:PF05755;	NO	0.167747	0.315112
KlGene000943	987.418	-0.698826	0.248105	-2.81665	0.00485267	0.0195733	ID=KlGene000943;Name=KlGene000943;Alias=maker-Kl00001-augustus-gene-51.13;Note=Similar to OsI_027940: Uncharacterized protein OsI_027940 (Oryza sativa subsp. indica);Dbxref=CDD:cd06465,InterPro:IPR007052,InterPro:IPR008978,Pfam:PF04969,SUPERFAMILY:SSF49764;	NO	41.3824	31.1407
KlGene000944	1755.71	-0.4558	0.286285	-1.59212	0.111358	0.223021	ID=KlGene000944;Name=KlGene000944;Alias=maker-Kl00001-augustus-gene-52.0;Note=Similar to MJ0531: Universal stress protein MJ0531 (Methanocaldococcus jannaschii (strain ATCC 43067 / DSM 2661 / JAL-1 / JCM 10045 / NBRC 100440));Dbxref=CDD:cd00293,InterPro:IPR006015,InterPro:IPR006016,PRINTS:PR01438,Pfam:PF00582,SUPERFAMILY:SSF52402;	NO	116.737	103.765
KlGene000945	2734.75	-0.311483	0.455481	-0.683856	0.494066	0.641476	ID=KlGene000945;Name=KlGene000945;Alias=maker-Kl00001-augustus-gene-52.1;Note=Similar to BGLU10: Beta-glucosidase 10 (Arabidopsis thaliana);Dbxref=InterPro:IPR001360,InterPro:IPR017853,PRINTS:PR00131,Pfam:PF00232,SUPERFAMILY:SSF51445;Ontology_term=GO:0004553,GO:0005975;	NO	59.6804	60.7611
KlGene000946	1.13244	3.71736	2.52927	1.46973	0.141634	0.266601	ID=KlGene000946;Name=KlGene000946;Alias=maker-Kl00001-augustus-gene-52.2;Note=Similar to BGLU11: Beta-glucosidase 11 (Arabidopsis thaliana);Dbxref=InterPro:IPR001360,InterPro:IPR017853,Pfam:PF00232,SUPERFAMILY:SSF51445;Ontology_term=GO:0004553,GO:0005975;	NO	0	0.200464
KlGene000947	0.299023	1.78108	3.75362	0.474498	0.635145		ID=KlGene000947;Name=KlGene000947;Alias=maker-Kl00001-augustus-gene-52.3;Note=Similar to BGLU3: Beta-glucosidase 3 (Oryza sativa subsp. japonica);Dbxref=InterPro:IPR001360,InterPro:IPR017853,PRINTS:PR00131,Pfam:PF00232,SUPERFAMILY:SSF51445;Ontology_term=GO:0004553,GO:0005975;	NO	0	0.0726123
KlGene000948	27.0873	0.426434	0.359176	1.18725	0.235127	0.383186	ID=KlGene000948;Name=KlGene000948;Alias=augustus_masked-Kl00001-processed-gene-52.16;Note=Similar to At3g23880: F-box/kelch-repeat protein At3g23880 (Arabidopsis thaliana);Dbxref=InterPro:IPR001810,InterPro:IPR006527,InterPro:IPR017451,InterPro:IPR036047,Pfam:PF00646,Pfam:PF07734,SUPERFAMILY:SSF81383,TIGRFAM:TIGR01640;Ontology_term=GO:0005515;	NO	1.80042	2.96683
KlGene000949	3857.22	0.0501003	0.231502	0.216414	0.828665	0.892936	ID=KlGene000949;Name=KlGene000949;Alias=maker-Kl00001-augustus-gene-52.8;Note=Similar to MHX: Magnesium/proton exchanger (Arabidopsis halleri subsp. halleri);Dbxref=InterPro:IPR004837,Pfam:PF01699;Ontology_term=GO:0016021,GO:0055085;	NO	84.6825	108.066
KlGene000950	35.0521	4.91702	1.31492	3.7394	0.000184461	0.00131827	ID=KlGene000950;Name=KlGene000950;Alias=augustus_masked-Kl00001-processed-gene-52.23;Note=Similar to PME41: Probable pectinesterase/pectinesterase inhibitor 41 (Arabidopsis thaliana);Dbxref=CDD:cd15798,InterPro:IPR000070,InterPro:IPR006501,InterPro:IPR011050,InterPro:IPR035513,Pfam:PF01095,Pfam:PF04043,SUPERFAMILY:SSF101148,SUPERFAMILY:SSF51126,TIGRFAM:TIGR01614;Ontology_term=GO:0004857,GO:000561…	UP	0.13542	5.24115
KlGene000951	0						ID=KlGene000951;Name=KlGene000951;Alias=maker-Kl00001-augustus-gene-52.4;Note=Similar to PGA3: Exopolygalacturonase clone GBGE184 (Arabidopsis thaliana);Dbxref=InterPro:IPR000743,InterPro:IPR011050,Pfam:PF00295,SUPERFAMILY:SSF51126;Ontology_term=GO:0004650,GO:0005975;	NO	0	0
KlGene000952	2111.96	-1.10934	0.297744	-3.7258	0.000194696	0.00137542	ID=KlGene000952;Name=KlGene000952;Alias=maker-Kl00001-augustus-gene-52.5;Note=Similar to At3g15000: Uncharacterized protein At3g15000%2C mitochondrial (Arabidopsis thaliana);	DOWN	86.5297	48.6855
KlGene000953	46.7968	3.06844	0.409642	7.49054	6.85898e-14	4.50948e-12	ID=KlGene000953;Name=KlGene000953;Alias=maker-Kl00001-augustus-gene-52.10;Note=Similar to ATK4: Kinesin-4 (Arabidopsis thaliana);Dbxref=InterPro:IPR001715,InterPro:IPR001752,InterPro:IPR027417,InterPro:IPR036872,PRINTS:PR00380,Pfam:PF00225,Pfam:PF00307,SUPERFAMILY:SSF47576,SUPERFAMILY:SSF52540;Ontology_term=GO:0003777,GO:0005515,GO:0005524,GO:0007018,GO:0008017;	UP	0.182845	1.84612
KlGene000954	0						ID=KlGene000954;Name=KlGene000954;Alias=augustus_masked-Kl00001-processed-gene-52.25;Note=Protein of unknown function;Dbxref=InterPro:IPR008480,Pfam:PF05553;	NO	0	0
KlGene000955	1.76009	3.55025	2.05034	1.73154	0.083356	0.180326	ID=KlGene000955;Name=KlGene000955;Alias=augustus_masked-Kl00001-processed-gene-52.19;Note=Protein of unknown function;Dbxref=InterPro:IPR008480,Pfam:PF05553;	NO	0.0500698	1.05227
KlGene000956	0						ID=KlGene000956;Name=KlGene000956;Alias=augustus_masked-Kl00001-processed-gene-52.20;Note=Protein of unknown function;	NO	0	0
KlGene000957	2478.71	-0.489115	0.168724	-2.8989	0.0037448	0.0159425	ID=KlGene000957;Name=KlGene000957;Alias=maker-Kl00001-augustus-gene-52.11;Note=Similar to tmem205: Transmembrane protein 205 (Xenopus laevis);Dbxref=InterPro:IPR025423,Pfam:PF13664;	NO	117.591	102.206
KlGene000958	263.09	1.11603	0.284644	3.9208	8.82539e-05	0.000700024	ID=KlGene000958;Name=KlGene000958;Alias=maker-Kl00001-augustus-gene-52.7;Note=Similar to At4g02110: BRCT domain-containing protein At4g02110 (Arabidopsis thaliana);Dbxref=CDD:cd00027,InterPro:IPR001357,InterPro:IPR011011,InterPro:IPR019787,InterPro:IPR036420,Pfam:PF00628,Pfam:PF12738,Pfam:PF16770,SUPERFAMILY:SSF52113,SUPERFAMILY:SSF57903;	UP	2.47217	6.51596
KlGene000959	863.014	-1.1967	0.378435	-3.16222	0.0015657	0.00782919	ID=KlGene000959;Name=KlGene000959;Alias=maker-Kl00001-augustus-gene-52.12;Note=Protein of unknown function;Dbxref=InterPro:IPR011990,SUPERFAMILY:SSF48452;Ontology_term=GO:0005515;	DOWN	32.0215	17.2869
KlGene000960	2.05117	-0.00489076	1.32216	-0.00369908	0.997049	0.998064	ID=KlGene000960;Name=KlGene000960;Alias=maker-Kl00001-augustus-gene-52.13;Note=Similar to BXL2: Probable beta-D-xylosidase 2 (Arabidopsis thaliana);Dbxref=InterPro:IPR001764,InterPro:IPR002772,InterPro:IPR017853,InterPro:IPR026891,InterPro:IPR036881,PRINTS:PR00133,Pfam:PF00933,Pfam:PF01915,Pfam:PF14310,SUPERFAMILY:SSF51445,SUPERFAMILY:SSF52279;Ontology_term=GO:0004553,GO:0005975;	NO	0.0459584	0.0569278
KlGene000961	547.821	3.66133	1.26234	2.90043			ID=KlGene000961;Name=KlGene000961;Alias=augustus_masked-Kl00001-processed-gene-53.12;Note=Protein of unknown function;Dbxref=InterPro:IPR025322,Pfam:PF14009;	NO	18.0129	266.428
KlGene000962	469.849	0.00753861	0.186463	0.0404295	0.967751	0.981158	ID=KlGene000962;Name=KlGene000962;Alias=augustus_masked-Kl00001-processed-gene-53.11;Note=Similar to At3g62470: Pentatricopeptide repeat-containing protein At3g62470%2C mitochondrial (Arabidopsis thaliana);Dbxref=InterPro:IPR002885,Pfam:PF01535,Pfam:PF12854,Pfam:PF13041,SUPERFAMILY:SSF81901,TIGRFAM:TIGR00756;	NO	25.5305	31.1568
KlGene000963	0						ID=KlGene000963;Name=KlGene000963;Alias=maker-Kl00001-augustus-gene-53.0;Note=Similar to CKI1: Histidine kinase CKI1 (Arabidopsis thaliana);Dbxref=CDD:cd00075,CDD:cd00082,CDD:cd00156,InterPro:IPR001789,InterPro:IPR003594,InterPro:IPR003661,InterPro:IPR004358,InterPro:IPR011006,InterPro:IPR036097,InterPro:IPR036890,PRINTS:PR00344,Pfam:PF00072,Pfam:PF02518,SUPERFAMILY:SSF47384,SUPERFAMILY:SSF52172,…	NO	0	0
KlGene000964	2455.34	0.762911	0.178591	4.27183	1.93871e-05	0.000190218	ID=KlGene000964;Name=KlGene000964;Alias=maker-Kl00001-augustus-gene-53.5;Note=Similar to Phip: PH-interacting protein (Mus musculus);Dbxref=CDD:cd00200,CDD:cd05529,InterPro:IPR001487,InterPro:IPR001680,InterPro:IPR036322,InterPro:IPR036427,Pfam:PF00400,Pfam:PF00439,SUPERFAMILY:SSF47370,SUPERFAMILY:SSF50978;Ontology_term=GO:0005515;	NO	17.1471	35.6878
KlGene000965	28.766	-0.846347	0.550358	-1.53781	0.124094	0.241939	ID=KlGene000965;Name=KlGene000965;Alias=augustus_masked-Kl00001-processed-gene-53.14;Note=Similar to PCMP-E35: Pentatricopeptide repeat-containing protein At4g20770 (Arabidopsis thaliana);Dbxref=InterPro:IPR002885,InterPro:IPR011990,Pfam:PF01535,Pfam:PF13041,SUPERFAMILY:SSF48452,TIGRFAM:TIGR00756;Ontology_term=GO:0005515;	NO	1.44216	0.961728
KlGene000966	34.0258	2.0147	0.474416	4.2467	2.16947e-05	0.000209868	ID=KlGene000966;Name=KlGene000966;Alias=maker-Kl00001-augustus-gene-53.6;Note=Similar to MCM7: DNA replication licensing factor MCM7 (Oryza sativa subsp. japonica);Dbxref=InterPro:IPR001208,InterPro:IPR008050,InterPro:IPR012340,InterPro:IPR027417,InterPro:IPR027925,InterPro:IPR033762,PRINTS:PR01657,PRINTS:PR01663,Pfam:PF00493,Pfam:PF14551,Pfam:PF17207,SUPERFAMILY:SSF50249,SUPERFAMILY:SSF52540;Ont…	UP	0.303891	1.49607
KlGene000967	614.974	0.302487	0.19356	1.56275	0.118111	0.232907	ID=KlGene000967;Name=KlGene000967;Alias=maker-Kl00001-augustus-gene-53.7;Note=Similar to vps51: Vacuolar protein sorting-associated protein 51 homolog (Dictyostelium discoideum);Dbxref=Pfam:PF08700;	NO	8.70212	13.1765
KlGene000968	2240.04	-0.424331	0.152289	-2.78635	0.00533057	0.0211485	ID=KlGene000968;Name=KlGene000968;Alias=augustus_masked-Kl00001-processed-gene-53.15;Note=Similar to GEP: Probable glutamyl endopeptidase%2C chloroplastic (Arabidopsis thaliana);Dbxref=InterPro:IPR001375,InterPro:IPR029058,Pfam:PF00326,SUPERFAMILY:SSF53474,SUPERFAMILY:SSF82171;Ontology_term=GO:0006508,GO:0008236;	NO	36.2606	33.1078
KlGene000969	1143.57	-1.33244	0.186536	-7.14311	9.12428e-13	4.91395e-11	ID=KlGene000969;Name=KlGene000969;Alias=maker-Kl00001-augustus-gene-53.2;Note=Protein of unknown function;Dbxref=SUPERFAMILY:SSF63829;	DOWN	58.2721	28.4746
KlGene000970	0.620403	-0.539083	3.00745	-0.179249	0.857742		ID=KlGene000970;Name=KlGene000970;Alias=augustus_masked-Kl00001-processed-gene-53.23;Note=Protein of unknown function;	NO	0.177139	0.156684
KlGene000971	612.239	-0.21573	0.338463	-0.637382	0.523876	0.666671	ID=KlGene000971;Name=KlGene000971;Alias=maker-Kl00001-augustus-gene-53.3;Note=Similar to WRKY35: Probable WRKY transcription factor 35 (Arabidopsis thaliana);Dbxref=InterPro:IPR003657,InterPro:IPR036576,Pfam:PF03106,SUPERFAMILY:SSF118290;Ontology_term=GO:0003700,GO:0006355,GO:0043565;	NO	40.0164	42.4984
KlGene000972	173.797	0.535928	0.184367	2.90685	0.00365083	0.015624	ID=KlGene000972;Name=KlGene000972;Alias=maker-Kl00001-augustus-gene-53.8;Note=Protein of unknown function;Dbxref=InterPro:IPR006880,InterPro:IPR007529,Pfam:PF04438,Pfam:PF04795;Ontology_term=GO:0031011;	NO	3.01532	5.36471
KlGene000973	1.13114	0.917113	1.64716	0.556783	0.577676	0.712547	ID=KlGene000973;Name=KlGene000973;Alias=augustus_masked-Kl00001-processed-gene-53.25;Note=Similar to PME26: Putative pectinesterase/pectinesterase inhibitor 26 (Arabidopsis thaliana);Dbxref=CDD:cd15800,InterPro:IPR006501,InterPro:IPR035513,Pfam:PF04043,SUPERFAMILY:SSF101148,TIGRFAM:TIGR01614;Ontology_term=GO:0004857;	NO	0.0984008	0.226744
KlGene000974	869.601	-0.018038	0.189259	-0.0953087	0.92407	0.955071	ID=KlGene000974;Name=KlGene000974;Alias=maker-Kl00001-augustus-gene-53.4;Note=Similar to RH24: DEAD-box ATP-dependent RNA helicase 24 (Arabidopsis thaliana);Dbxref=CDD:cd00079,CDD:cd00268,InterPro:IPR001650,InterPro:IPR011545,InterPro:IPR027417,Pfam:PF00270,Pfam:PF00271,SUPERFAMILY:SSF52540;Ontology_term=GO:0003676,GO:0005524;	NO	21.2231	25.799
KlGene000975	3366.98	-2.41343	0.324802	-7.43047	1.08216e-13	6.81048e-12	ID=KlGene000975;Name=KlGene000975;Alias=augustus_masked-Kl00001-processed-gene-53.19;Note=Protein of unknown function;	DOWN	2419.99	547.5
KlGene000976	6096.69	-0.716244	0.198222	-3.61335	0.000302267	0.00199521	ID=KlGene000976;Name=KlGene000976;Alias=maker-Kl00001-augustus-gene-53.9;Note=Similar to At2g31400: Pentatricopeptide repeat-containing protein At2g31400%2C chloroplastic (Arabidopsis thaliana);Dbxref=InterPro:IPR002885,InterPro:IPR036063,Pfam:PF01535,Pfam:PF13041,Pfam:PF13812,SUPERFAMILY:SSF160443,SUPERFAMILY:SSF81901,TIGRFAM:TIGR00756;	NO	166.226	124.243
KlGene000977	1891.58	0.0803447	0.202469	0.396824	0.691497	0.797675	ID=KlGene000977;Name=KlGene000977;Alias=maker-Kl00001-augustus-gene-53.10;Note=Similar to NOMO1: Nodal modulator 1 (Homo sapiens);Dbxref=InterPro:IPR008969,Pfam:PF13620,SUPERFAMILY:SSF117074,SUPERFAMILY:SSF49464;	NO	15.0507	19.487
KlGene000978	146.701	0.381868	0.244808	1.55987	0.118791	0.234022	ID=KlGene000978;Name=KlGene000978;Alias=maker-Kl00001-augustus-gene-54.19;Note=Similar to At1g02420: Putative pentatricopeptide repeat-containing protein At1g02420 (Arabidopsis thaliana);Dbxref=InterPro:IPR002885,Pfam:PF01535,Pfam:PF13041,SUPERFAMILY:SSF81901,TIGRFAM:TIGR00756;	NO	5.45172	8.65558
KlGene000979	264.897	0.180299	0.192111	0.938513	0.347981	0.504474	ID=KlGene000979;Name=KlGene000979;Alias=maker-Kl00001-augustus-gene-54.20;Note=Similar to At3g62280: GDSL esterase/lipase At3g62280 (Arabidopsis thaliana);Dbxref=CDD:cd01837,InterPro:IPR001087,InterPro:IPR035669,Pfam:PF00657,SUPERFAMILY:SSF52266;Ontology_term=GO:0016788;	NO	9.35413	12.9091
KlGene000980	0						ID=KlGene000980;Name=KlGene000980;Alias=maker-Kl00001-augustus-gene-54.21;Note=Similar to SDR3b: Short-chain dehydrogenase reductase 3b (Arabidopsis thaliana);Dbxref=InterPro:IPR002347,InterPro:IPR036291,PRINTS:PR00080,PRINTS:PR00081,Pfam:PF13561,SUPERFAMILY:SSF51735;	NO	0	0
KlGene000981	1427.39	0.33821	0.154869	2.18385	0.0289736	0.0808158	ID=KlGene000981;Name=KlGene000981;Alias=maker-Kl00001-augustus-gene-54.32;Note=Similar to SAC9: Probable phosphoinositide phosphatase SAC9 (Arabidopsis thaliana);Dbxref=CDD:cd00201,InterPro:IPR001202,InterPro:IPR002013,InterPro:IPR036020,Pfam:PF00397,Pfam:PF02383,SUPERFAMILY:SSF51045;Ontology_term=GO:0005515,GO:0042578;	NO	10.6802	16.5248
KlGene000982	1319.04	-0.467448	0.226224	-2.0663	0.0388	0.101238	ID=KlGene000982;Name=KlGene000982;Alias=maker-Kl00001-augustus-gene-54.22;Note=Similar to SPCC1223.01: E3 ubiquitin-protein ligase hel2 (Schizosaccharomyces pombe (strain 972 / ATCC 24843));Dbxref=CDD:cd16615;	NO	34.868	31.1309
KlGene000983	801.53	0.174691	0.187943	0.929485	0.352638	0.509181	ID=KlGene000983;Name=KlGene000983;Alias=maker-Kl00001-augustus-gene-54.33;Note=Similar to Pcbp3: Poly(rC)-binding protein 3 (Mus musculus);Dbxref=CDD:cd00105,CDD:cd02396,InterPro:IPR004088,InterPro:IPR036612,Pfam:PF00013,SUPERFAMILY:SSF54791;Ontology_term=GO:0003723;	NO	17.2928	23.9459
KlGene000984	832.253	0.503394	0.159027	3.16545	0.00154843	0.00776576	ID=KlGene000984;Name=KlGene000984;Alias=maker-Kl00001-augustus-gene-54.23;Note=Similar to PRH: Pathogenesis-related homeodomain protein (Arabidopsis thaliana);Dbxref=CDD:cd00086,CDD:cd15504,InterPro:IPR001356,InterPro:IPR009057,InterPro:IPR011011,InterPro:IPR019787,Pfam:PF00046,Pfam:PF00628,SUPERFAMILY:SSF46689,SUPERFAMILY:SSF57903;Ontology_term=GO:0003677;	NO	11.0122	19.0575
KlGene000985	1864.07	0.138729	0.299228	0.463623	0.642918	0.762344	ID=KlGene000985;Name=KlGene000985;Alias=maker-Kl00001-augustus-gene-54.34;Note=Similar to CIA2: Protein CHLOROPLAST IMPORT APPARATUS 2 (Arabidopsis thaliana);Dbxref=InterPro:IPR010402,Pfam:PF06203;Ontology_term=GO:0005515;	NO	49.8878	67.2453
KlGene000986	480.4	-0.348964	0.202722	-1.72139	0.0851804	0.18348	ID=KlGene000986;Name=KlGene000986;Alias=maker-Kl00001-augustus-gene-54.24;Note=Similar to PAP28: Probable inactive purple acid phosphatase 28 (Arabidopsis thaliana);Dbxref=CDD:cd07383,InterPro:IPR004843,Pfam:PF00149,SUPERFAMILY:SSF56300;Ontology_term=GO:0016787;	NO	17.2286	16.4394
KlGene000987	828.054	-0.273417	0.253306	-1.07939	0.280413	0.433176	ID=KlGene000987;Name=KlGene000987;Alias=maker-Kl00001-augustus-gene-54.35;Note=Similar to At4g29890: Choline monooxygenase%2C chloroplastic (Arabidopsis thaliana);Dbxref=CDD:cd08883,InterPro:IPR001663,InterPro:IPR015879,InterPro:IPR017941,InterPro:IPR036922,PRINTS:PR00090,Pfam:PF00355,Pfam:PF00848,SUPERFAMILY:SSF50022,SUPERFAMILY:SSF55961;Ontology_term=GO:0005506,GO:0016491,GO:0044237,GO:0051537,…	NO	21.6139	21.8227
KlGene000988	225.414	-0.650156	0.253504	-2.56467	0.0103273	0.0358799	ID=KlGene000988;Name=KlGene000988;Alias=maker-Kl00001-augustus-gene-54.26;Note=Similar to At1g06890: Uncharacterized membrane protein At1g06890 (Arabidopsis thaliana);Dbxref=InterPro:IPR004853,Pfam:PF03151,SUPERFAMILY:SSF103481;	NO	6.3988	5.00471
KlGene000989	0.710108	-0.451464	2.44312	-0.18479	0.853394		ID=KlGene000989;Name=KlGene000989;Alias=maker-Kl00001-augustus-gene-54.36;Note=Similar to PIN1C: Probable auxin efflux carrier component 1c (Oryza sativa subsp. japonica);Dbxref=InterPro:IPR004776,InterPro:IPR014024,Pfam:PF03547,TIGRFAM:TIGR00946;Ontology_term=GO:0016021,GO:0055085;	NO	0.0334842	0.0302731
KlGene000990	0.261646	-0.0454717	3.81695	-0.0119131	0.990495		ID=KlGene000990;Name=KlGene000990;Alias=maker-Kl00001-augustus-gene-54.27;Note=Similar to At1g67390: Putative F-box protein At1g67390 (Arabidopsis thaliana);Dbxref=InterPro:IPR001810,InterPro:IPR036047,Pfam:PF00646,SUPERFAMILY:SSF52047,SUPERFAMILY:SSF81383;Ontology_term=GO:0005515;	NO	0.0128529	0.0145823
KlGene000991	180.191	0.658019	0.476851	1.37993	0.167609	0.300114	ID=KlGene000991;Name=KlGene000991;Alias=maker-Kl00001-augustus-gene-54.28;Note=Similar to WRKY11: Probable WRKY transcription factor 11 (Arabidopsis thaliana);Dbxref=InterPro:IPR003657,InterPro:IPR018872,InterPro:IPR036576,Pfam:PF03106,Pfam:PF10533,SUPERFAMILY:SSF118290;Ontology_term=GO:0003700,GO:0006355,GO:0043565;	NO	8.33732	16.6782
KlGene000992	336.219	-0.302258	0.244185	-1.23783	0.215781	0.361084	ID=KlGene000992;Name=KlGene000992;Alias=maker-Kl00001-augustus-gene-54.29;Note=Similar to TMEM230: Transmembrane protein 230 (Gallus gallus);Dbxref=InterPro:IPR008590,Pfam:PF05915;	NO	26.7586	26.9006
KlGene000993	52.2783	3.25251	0.789148	4.12154	3.7635e-05	0.00033535	ID=KlGene000993;Name=KlGene000993;Alias=maker-Kl00001-augustus-gene-54.31;Note=Similar to At1g56140: Probable LRR receptor-like serine/threonine-protein kinase At1g56140 (Arabidopsis thaliana);Dbxref=CDD:cd14066,InterPro:IPR000719,InterPro:IPR011009,Pfam:PF00069,SUPERFAMILY:SSF56112;Ontology_term=GO:0004672,GO:0005524,GO:0006468;	UP	0.224267	2.61423
KlGene000994	12.3228	0.152932	0.567573	0.269449	0.787584	0.865286	ID=KlGene000994;Name=KlGene000994;Alias=maker-Kl00001-augustus-gene-54.37;Note=Protein of unknown function;	NO	0.759284	1.02832
KlGene000995	178.715	-0.710526	0.381691	-1.86152	0.0626707	0.145226	ID=KlGene000995;Name=KlGene000995;Alias=maker-Kl00001-augustus-gene-54.38;Note=Similar to bsn: Extracellular ribonuclease (Bacillus amyloliquefaciens);Dbxref=InterPro:IPR007346,Pfam:PF04231,SUPERFAMILY:SSF54060;Ontology_term=GO:0004518;	NO	11.4063	8.3656
KlGene000997	1255.44	0.0999622	0.154904	0.645316	0.518722	0.66191	ID=KlGene000997;Name=KlGene000997;Alias=maker-Kl00001-augustus-gene-55.20;Note=Similar to VLN4: Villin-4 (Arabidopsis thaliana);Dbxref=CDD:cd11288,CDD:cd11290,CDD:cd11291,CDD:cd11292,CDD:cd11293,InterPro:IPR003128,InterPro:IPR007122,InterPro:IPR007123,InterPro:IPR036886,PRINTS:PR00597,Pfam:PF00626,Pfam:PF02209,SUPERFAMILY:SSF47050,SUPERFAMILY:SSF55753;Ontology_term=GO:0003779,GO:0007010,GO:005101…	NO	14.7303	19.3831
KlGene000998	945.535	0.00722911	0.231055	0.0312874	0.97504	0.985465	ID=KlGene000998;Name=KlGene000998;Alias=maker-Kl00001-augustus-gene-55.21;Note=Similar to Putative glucose-6-phosphate 1-epimerase (Cenchrus ciliaris);Dbxref=CDD:cd09020,InterPro:IPR008183,InterPro:IPR011013,InterPro:IPR025532,Pfam:PF01263,SUPERFAMILY:SSF74650;Ontology_term=GO:0003824,GO:0005975,GO:0016853,GO:0030246;	NO	31.1894	38.1762
KlGene000999	516.5	0.328327	0.169557	1.93638	0.0528212	0.127842	ID=KlGene000999;Name=KlGene000999;Alias=augustus_masked-Kl00001-processed-gene-55.2;Note=Similar to At2g18940: Pentatricopeptide repeat-containing protein At2g18940%2C chloroplastic (Arabidopsis thaliana);Dbxref=InterPro:IPR002885,Pfam:PF01535,Pfam:PF13041,Pfam:PF13812,TIGRFAM:TIGR00756;	NO	18.0823	27.8781
KlGene001001	0.131758	0.675861	3.81695	0.177068	0.859455		ID=KlGene001001;Name=KlGene001001;Alias=maker-Kl00001-augustus-gene-55.25;Note=Protein of unknown function;	NO	0	0.061966
KlGene001002	1002.74	-0.739458	0.146341	-5.05299	4.34948e-07	6.81893e-06	ID=KlGene001002;Name=KlGene001002;Alias=maker-Kl00001-augustus-gene-55.22;Note=Similar to ADO1: Adagio protein 1 (Arabidopsis thaliana);Dbxref=CDD:cd00130,InterPro:IPR000014,InterPro:IPR001810,InterPro:IPR011498,InterPro:IPR015915,InterPro:IPR035965,InterPro:IPR036047,Pfam:PF07646,Pfam:PF12937,Pfam:PF13415,Pfam:PF13418,Pfam:PF13426,SUPERFAMILY:SSF117281,SUPERFAMILY:SSF55785,SUPERFAMILY:SSF81383,T…	NO	34.798	25.3848
KlGene001003	74.7304	-0.830513	0.331254	-2.50718	0.0121698	0.0408601	ID=KlGene001003;Name=KlGene001003;Alias=maker-Kl00001-augustus-gene-55.26;Note=Protein of unknown function;Dbxref=InterPro:IPR021025,Pfam:PF11510;	NO	4.65041	3.19405
KlGene001004	1620.61	0.256835	0.332468	0.772511	0.439812	0.593502	ID=KlGene001004;Name=KlGene001004;Alias=maker-Kl00001-augustus-gene-55.27;Note=Similar to VIL2: VIN3-like protein 2 (Arabidopsis thaliana);Dbxref=CDD:cd00063,CDD:cd15521,InterPro:IPR003961,InterPro:IPR032881,InterPro:IPR036116,Pfam:PF00041,Pfam:PF07227,SUPERFAMILY:SSF49265;Ontology_term=GO:0005515;	NO	31.6928	46.7433
KlGene001005	6960.68	1.28871	0.62265	2.06972	0.0384787	0.10058	ID=KlGene001005;Name=KlGene001005;Alias=maker-Kl00001-augustus-gene-55.28;Note=Similar to ASR2: Abscisic stress-ripening protein 2 (Solanum lycopersicum);Dbxref=InterPro:IPR003496,Pfam:PF02496;	NO	478.623	1365.27
KlGene001006	100.066	0.484245	0.305905	1.58299	0.113423	0.226139	ID=KlGene001006;Name=KlGene001006;Alias=maker-Kl00001-augustus-gene-55.29;Note=Similar to RPA2A: Replication protein A 32 kDa subunit A (Arabidopsis thaliana);Dbxref=CDD:cd04478,InterPro:IPR012340,InterPro:IPR014892,InterPro:IPR036390,Pfam:PF08784,SUPERFAMILY:SSF46785,SUPERFAMILY:SSF50249;	NO	2.42419	4.13258
KlGene001007	4357.72	0.432153	0.135414	3.19134	0.00141615	0.00722238	ID=KlGene001007;Name=KlGene001007;Alias=maker-Kl00001-augustus-gene-55.23;Note=Similar to CPR: NADPH--cytochrome P450 reductase (Catharanthus roseus);Dbxref=CDD:cd06204,InterPro:IPR001094,InterPro:IPR001433,InterPro:IPR001709,InterPro:IPR003097,InterPro:IPR008254,InterPro:IPR017938,InterPro:IPR029039,InterPro:IPR039261,PRINTS:PR00369,PRINTS:PR00371,Pfam:PF00175,Pfam:PF00258,Pfam:PF00667,SUPERFAMI…	NO	67.5727	111.105
KlGene001008	0.648598	0.138274	3.08233	0.0448601	0.964219		ID=KlGene001008;Name=KlGene001008;Alias=maker-Kl00001-augustus-gene-55.30;Note=Similar to GPP2: (DL)-glycerol-3-phosphatase 2 (Arabidopsis thaliana);Dbxref=InterPro:IPR006439,InterPro:IPR036412,Pfam:PF13419,SUPERFAMILY:SSF56784,TIGRFAM:TIGR01509;Ontology_term=GO:0016787;	NO	0.0298107	0.0363573
KlGene001009	249.907	0.524849	0.213515	2.45814	0.013966	0.0456455	ID=KlGene001009;Name=KlGene001009;Alias=augustus_masked-Kl00001-processed-gene-55.14;Note=Similar to GPP1: (DL)-glycerol-3-phosphatase 1 (Arabidopsis thaliana);Dbxref=CDD:cd07529,InterPro:IPR006439,InterPro:IPR036412,Pfam:PF13419,SUPERFAMILY:SSF56784,TIGRFAM:TIGR01509;Ontology_term=GO:0016787;	NO	9.78958	17.1654
KlGene001010	40.9648	-0.428056	0.455206	-0.940357	0.347035	0.503533	ID=KlGene001010;Name=KlGene001010;Alias=augustus_masked-Kl00001-processed-gene-55.5;Note=Protein of unknown function;	NO	5.16003	4.70613
KlGene001011	602.88	0.362458	0.163731	2.21375	0.0268462	0.0762333	ID=KlGene001011;Name=KlGene001011;Alias=augustus_masked-Kl00001-processed-gene-55.15;Note=Protein of unknown function;Dbxref=InterPro:IPR018808,InterPro:IPR036168,Pfam:PF10291,SUPERFAMILY:SSF49447;	NO	26.5666	41.8454
KlGene001012	911.563	-0.442817	0.200368	-2.21002	0.0271041	0.0767183	ID=KlGene001012;Name=KlGene001012;Alias=maker-Kl00001-augustus-gene-55.32;Note=Protein of unknown function;	NO	40.9481	36.6517
KlGene001014	0						ID=KlGene001014;Name=KlGene001014;Alias=augustus_masked-Kl00001-processed-gene-55.6;Note=Protein of unknown function;	NO	0	0
KlGene001015	503.743	0.157225	0.182396	0.862	0.388688	0.544895	ID=KlGene001015;Name=KlGene001015;Alias=maker-Kl00001-augustus-gene-55.33;Note=Similar to Setd4: SET domain-containing protein 4 (Mus musculus);Dbxref=InterPro:IPR001214,Pfam:PF00856,SUPERFAMILY:SSF82199;Ontology_term=GO:0005515;	NO	9.91904	13.5649
KlGene001016	8.74405	0.533064	0.687057	0.775865	0.437828	0.591732	ID=KlGene001016;Name=KlGene001016;Alias=augustus_masked-Kl00001-processed-gene-55.19;Note=Similar to bcsl1b: Probable mitochondrial chaperone BCS1-B (Dictyostelium discoideum);Dbxref=CDD:cd00009,InterPro:IPR003959,InterPro:IPR025753,InterPro:IPR027417,Pfam:PF00004,Pfam:PF14363,SUPERFAMILY:SSF52540;Ontology_term=GO:0005524;	NO	0.43893	0.786089
KlGene001017	0						ID=KlGene001017;Name=KlGene001017;Alias=augustus_masked-Kl00001-processed-gene-56.11;Note=Protein of unknown function;Dbxref=InterPro:IPR008480,Pfam:PF05553;	NO	0	0
KlGene001018	232.238	2.9115	0.593445	4.9061	9.29043e-07	1.34632e-05	ID=KlGene001018;Name=KlGene001018;Alias=maker-Kl00001-augustus-gene-56.0;Note=Similar to 4CL1: 4-coumarate--CoA ligase 1 (Nicotiana tabacum);Dbxref=CDD:cd05904,InterPro:IPR000873,InterPro:IPR025110,Pfam:PF00501,Pfam:PF13193,SUPERFAMILY:SSF56801;Ontology_term=GO:0003824;	UP	1.54007	14.7934
KlGene001019	0.356737	2.0696	3.73167	0.554606	0.579164		ID=KlGene001019;Name=KlGene001019;Alias=maker-Kl00001-augustus-gene-56.3;Note=Similar to ARR12: Two-component response regulator ARR12 (Arabidopsis thaliana);Dbxref=CDD:cd00156,InterPro:IPR001789,InterPro:IPR006447,InterPro:IPR009057,InterPro:IPR011006,Pfam:PF00072,SUPERFAMILY:SSF46689,SUPERFAMILY:SSF52172,TIGRFAM:TIGR01557;Ontology_term=GO:0000160,GO:0003677;	NO	0	0.0389054
KlGene001020	0.338984	2.00542	3.73619	0.536755	0.591437		ID=KlGene001020;Name=KlGene001020;Alias=augustus_masked-Kl00001-processed-gene-56.13;Note=Similar to GDU3: Protein GLUTAMINE DUMPER 3 (Arabidopsis thaliana);	NO	0	0.119782
KlGene001021	4957.72	-0.735072	0.296931	-2.47556	0.0133026	0.043878	ID=KlGene001021;Name=KlGene001021;Alias=maker-Kl00001-augustus-gene-56.4;Note=Similar to COL5: Zinc finger protein CONSTANS-LIKE 5 (Arabidopsis thaliana);Dbxref=CDD:cd00021,InterPro:IPR000315,InterPro:IPR010402,Pfam:PF00643,Pfam:PF06203;Ontology_term=GO:0005515,GO:0005622,GO:0008270;	NO	286.704	213.195
KlGene001022	502.011	0.324028	0.265622	1.21989	0.222508	0.368816	ID=KlGene001022;Name=KlGene001022;Alias=augustus_masked-Kl00001-processed-gene-56.18;Note=Similar to XYLA: Xylose isomerase (Arabidopsis thaliana);Dbxref=InterPro:IPR001998,InterPro:IPR006689,InterPro:IPR013452,InterPro:IPR027417,InterPro:IPR036237,PRINTS:PR00688,Pfam:PF00025,SUPERFAMILY:SSF51658,SUPERFAMILY:SSF52540,TIGRFAM:TIGR02630;Ontology_term=GO:0005525,GO:0005975,GO:0009045;	NO	5.91658	9.22078
KlGene001023	377.665	-0.240066	0.251024	-0.956348	0.338897	0.495014	ID=KlGene001023;Name=KlGene001023;Alias=maker-Kl00001-augustus-gene-56.1;Note=Similar to GALAK: Galacturonokinase (Arabidopsis thaliana);Dbxref=InterPro:IPR006204,InterPro:IPR013750,InterPro:IPR019539,InterPro:IPR020568,InterPro:IPR036554,PRINTS:PR00959,Pfam:PF00288,Pfam:PF08544,Pfam:PF10509,SUPERFAMILY:SSF54211,SUPERFAMILY:SSF55060;Ontology_term=GO:0005524,GO:0005534;	NO	8.26935	8.58748
KlGene001024	21.3093	2.42545	1.24214	1.95264	0.0508619	0.12433	ID=KlGene001024;Name=KlGene001024;Alias=maker-Kl00001-augustus-gene-56.7;Note=Similar to RAX3: Transcription factor RAX3 (Arabidopsis thaliana);Dbxref=CDD:cd00167,InterPro:IPR001005,InterPro:IPR009057,Pfam:PF00249,SUPERFAMILY:SSF46689;Ontology_term=GO:0003677;	NO	0.497455	3.48671
KlGene001025	3683.47	0.00465976	0.203271	0.0229239	0.981711	0.990042	ID=KlGene001025;Name=KlGene001025;Alias=maker-Kl00001-augustus-gene-56.8;Note=Similar to CTR1: Serine/threonine-protein kinase CTR1 (Arabidopsis thaliana);Dbxref=CDD:cd06410,CDD:cd13999,InterPro:IPR000270,InterPro:IPR001245,InterPro:IPR011009,PRINTS:PR00109,Pfam:PF00564,Pfam:PF07714,SUPERFAMILY:SSF54277,SUPERFAMILY:SSF56112;Ontology_term=GO:0004672,GO:0005515,GO:0006468;	NO	52.0106	64.1899
KlGene001026	0						ID=KlGene001026;Name=KlGene001026;Alias=maker-Kl00001-augustus-gene-56.9;Note=Similar to GLR2.2: Glutamate receptor 2.2 (Arabidopsis thaliana);Dbxref=CDD:cd06366,CDD:cd13686,InterPro:IPR001638,InterPro:IPR001828,InterPro:IPR028082,Pfam:PF00497,Pfam:PF01094,SUPERFAMILY:SSF53822,SUPERFAMILY:SSF53850;	NO	0	0
KlGene001027	1138.61	1.28847	0.191309	6.73504	1.63889e-11	6.96907e-10	ID=KlGene001027;Name=KlGene001027;Alias=maker-Kl00001-augustus-gene-56.10;Note=Similar to DGK7: Diacylglycerol kinase 7 (Arabidopsis thaliana);Dbxref=InterPro:IPR000756,InterPro:IPR001206,InterPro:IPR016064,Pfam:PF00609,Pfam:PF00781,SUPERFAMILY:SSF111331;Ontology_term=GO:0004143,GO:0007205,GO:0016301;	UP	16.8161	49.8402
KlGene001028	3506.16	1.32744	0.523432	2.53604	0.0112115	0.038264	ID=KlGene001028;Name=KlGene001028;Alias=maker-Kl00001-augustus-gene-56.2;Note=Similar to TET8: Tetraspanin-8 (Arabidopsis thaliana);Dbxref=InterPro:IPR000301,InterPro:IPR018499,PRINTS:PR00259,Pfam:PF00335;Ontology_term=GO:0016021;	UP	82.879	244.378
KlGene001032	0						ID=KlGene001032;Name=KlGene001032;Alias=augustus_masked-Kl00001-processed-gene-57.9;Note=Protein of unknown function;	NO	0	0
KlGene001033	3030.86	-0.42896	0.34695	-1.23637	0.216319	0.361618	ID=KlGene001033;Name=KlGene001033;Alias=maker-Kl00001-augustus-gene-57.0;Note=Similar to CER3: Protein ECERIFERUM 3 (Arabidopsis thaliana);Dbxref=InterPro:IPR006694,InterPro:IPR021940,InterPro:IPR036291,Pfam:PF04116,Pfam:PF12076,SUPERFAMILY:SSF51735;Ontology_term=GO:0005506,GO:0008610,GO:0016491,GO:0055114;	NO	82.1061	75.8171
KlGene001034	0						ID=KlGene001034;Name=KlGene001034;Alias=maker-Kl00001-augustus-gene-57.1;Note=Protein of unknown function;	NO	0	0
KlGene001035	130.731	2.16613	0.770124	2.8127	0.00491278	0.0197723	ID=KlGene001035;Name=KlGene001035;Alias=maker-Kl00001-augustus-gene-57.2;Note=Protein of unknown function;	UP	3.12293	17.1361
KlGene001036	59.7481	0.70108	0.266404	2.63164	0.00849727	0.0307541	ID=KlGene001036;Name=KlGene001036;Alias=augustus_masked-Kl00001-processed-gene-57.19;Note=Similar to PIGB: GPI mannosyltransferase 3 (Bos taurus);Dbxref=InterPro:IPR005599,Pfam:PF03901;Ontology_term=GO:0016757;	NO	4.1851	8.29808
KlGene001038	0.411158	0.842828	3.29215	0.256011	0.797942		ID=KlGene001038;Name=KlGene001038;Alias=augustus_masked-Kl00001-processed-gene-57.14;Note=Similar to ATL56: RING-H2 finger protein ATL56 (Arabidopsis thaliana);Dbxref=InterPro:IPR001841,Pfam:PF13639,SUPERFAMILY:SSF57850;	NO	0.0623895	0.158346
KlGene001039	218.567	-0.155594	0.229363	-0.678375	0.497534	0.644468	ID=KlGene001039;Name=KlGene001039;Alias=augustus_masked-Kl00001-processed-gene-57.15;Note=Similar to TPS6: Alpha%2Calpha-trehalose-phosphate synthase [UDP-forming] 6 (Arabidopsis thaliana);Dbxref=InterPro:IPR003337,InterPro:IPR036412,Pfam:PF02358,SUPERFAMILY:SSF53756,SUPERFAMILY:SSF56784;Ontology_term=GO:0003824,GO:0005992;	NO	6.44575	7.14497
KlGene001040	0						ID=KlGene001040;Name=KlGene001040;Alias=augustus_masked-Kl00001-processed-gene-57.16;Note=Similar to vdlC: Probable short-chain type dehydrogenase/reductase VdlC (Helicobacter pylori (strain ATCC 700392 / 26695));Dbxref=CDD:cd05374,InterPro:IPR002347,InterPro:IPR036291,PRINTS:PR00080,PRINTS:PR00081,Pfam:PF00106,SUPERFAMILY:SSF51735;	NO	0	0
KlGene001041	303.253	-0.742804	0.363295	-2.04463	0.0408912	0.105105	ID=KlGene001041;Name=KlGene001041;Alias=maker-Kl00001-augustus-gene-57.7;Note=Similar to COX6B-2: Cytochrome c oxidase subunit 6b-2 (Arabidopsis thaliana);Dbxref=CDD:cd00926,InterPro:IPR003213,InterPro:IPR036549,Pfam:PF02297,SUPERFAMILY:SSF47694;Ontology_term=GO:0005739;	NO	13.4886	9.75764
KlGene001042	1250.37	-0.234062	0.230534	-1.0153	0.309962	0.464394	ID=KlGene001042;Name=KlGene001042;Alias=maker-Kl00001-augustus-gene-57.4;Note=Similar to GAE1: UDP-glucuronate 4-epimerase 1 (Arabidopsis thaliana);Dbxref=InterPro:IPR008380,InterPro:IPR016040,InterPro:IPR036291,InterPro:IPR036412,PRINTS:PR01713,Pfam:PF05761,Pfam:PF16363,SUPERFAMILY:SSF51735,SUPERFAMILY:SSF56784;	NO	14.9635	15.4317
KlGene001043	27.7197	1.89466	0.931018	2.03504	0.0418469	0.106984	ID=KlGene001043;Name=KlGene001043;Alias=maker-Kl00001-augustus-gene-57.5;Note=Similar to TKPR1: Tetraketide alpha-pyrone reductase 1 (Arabidopsis thaliana);Dbxref=CDD:cd08958,InterPro:IPR001509,InterPro:IPR036291,Pfam:PF01370,SUPERFAMILY:SSF51735;Ontology_term=GO:0003824,GO:0050662;	NO	0.66604	3.20992
KlGene001044	249.168	-0.769659	0.299788	-2.56735	0.010248	0.0356437	ID=KlGene001044;Name=KlGene001044;Alias=maker-Kl00001-augustus-gene-57.8;Note=Similar to ATG18B: Autophagy-related protein 18b (Arabidopsis thaliana);Dbxref=InterPro:IPR036322,SUPERFAMILY:SSF50978;Ontology_term=GO:0005515;	NO	7.81321	5.54223
KlGene001045	0						ID=KlGene001045;Name=KlGene001045;Alias=augustus_masked-Kl00001-processed-gene-58.1;Note=Similar to At3g02645: Putative UPF0481 protein At3g02645 (Arabidopsis thaliana);Dbxref=InterPro:IPR004158,Pfam:PF03140;	NO	0	0
KlGene001046	2034.27	0.589544	0.288322	2.04474	0.0408806	0.105105	ID=KlGene001046;Name=KlGene001046;Alias=maker-Kl00001-augustus-gene-58.19;Note=Similar to HHP2: Heptahelical transmembrane protein 2 (Arabidopsis thaliana);Dbxref=InterPro:IPR004254,Pfam:PF03006;Ontology_term=GO:0016021;	NO	47.0039	85.6428
KlGene001047	6553.06	0.231047	0.375548	0.615226	0.538405	0.679209	ID=KlGene001047;Name=KlGene001047;Alias=maker-Kl00001-augustus-gene-58.25;Note=Similar to FMT: Clustered mitochondria protein (Arabidopsis thaliana);Dbxref=InterPro:IPR011990,InterPro:IPR028275,Pfam:PF13424,Pfam:PF15044,SUPERFAMILY:SSF48452;Ontology_term=GO:0005515;	NO	49.7438	70.4544
KlGene001048	205.848	0.223982	0.279253	0.802075	0.42251	0.577334	ID=KlGene001048;Name=KlGene001048;Alias=maker-Kl00001-augustus-gene-58.26;Note=Protein of unknown function;	NO	10.1214	14.5305
KlGene001049	465.502	-0.432251	0.257067	-1.68148	0.0926705	0.195055	ID=KlGene001049;Name=KlGene001049;Alias=maker-Kl00001-augustus-gene-58.20;Note=Similar to RPL35: 50S ribosomal protein L35%2C chloroplastic (Spinacia oleracea);Dbxref=InterPro:IPR001706,InterPro:IPR021137,InterPro:IPR037229,PRINTS:PR00064,Pfam:PF01632,SUPERFAMILY:SSF143034,TIGRFAM:TIGR00001;Ontology_term=GO:0003735,GO:0005622,GO:0005840,GO:0006412;	NO	23.4784	21.0771
KlGene001050	809.25	-0.136538	0.187396	-0.728606	0.466243	0.617183	ID=KlGene001050;Name=KlGene001050;Alias=maker-Kl00001-augustus-gene-58.21;Note=Protein of unknown function;	NO	22.9231	25.7001
KlGene001051	234.419	0.32331	0.267909	1.20679	0.227512	0.374657	ID=KlGene001051;Name=KlGene001051;Alias=maker-Kl00001-augustus-gene-58.22;Note=Similar to At5g08430: Uncharacterized protein At5g08430 (Arabidopsis thaliana);Dbxref=InterPro:IPR003121,InterPro:IPR003169,InterPro:IPR004343,InterPro:IPR035445,InterPro:IPR036128,InterPro:IPR036885,Pfam:PF02201,Pfam:PF02213,Pfam:PF03126,SUPERFAMILY:SSF159042,SUPERFAMILY:SSF47592,SUPERFAMILY:SSF55277;Ontology_term=GO:…	NO	4.23832	6.5023
KlGene001052	12.0721	3.10674	1.50554	2.06353	0.0390623	0.101718	ID=KlGene001052;Name=KlGene001052;Alias=augustus_masked-Kl00001-processed-gene-58.5;Note=Similar to KN: Syntaxin-related protein KNOLLE (Arabidopsis thaliana);Dbxref=CDD:cd00179,CDD:cd15848,InterPro:IPR000727,InterPro:IPR006011,InterPro:IPR010989,Pfam:PF00804,Pfam:PF05739,SUPERFAMILY:SSF47661;Ontology_term=GO:0016020,GO:0016192;	NO	0.279365	3.18698
KlGene001053	3697.08	0.490953	0.208745	2.35193	0.0186761	0.057407	ID=KlGene001053;Name=KlGene001053;Alias=augustus_masked-Kl00001-processed-gene-58.11;Note=Similar to PAP29: Probable inactive purple acid phosphatase 29 (Arabidopsis thaliana);Dbxref=CDD:cd07383,InterPro:IPR004843,Pfam:PF00149,SUPERFAMILY:SSF56300;Ontology_term=GO:0016787;	NO	55.8015	95.0937
KlGene001054	0						ID=KlGene001054;Name=KlGene001054;Alias=maker-Kl00001-augustus-gene-58.23;Note=Similar to Lace1: Lactation elevated protein 1 (Mus musculus);Dbxref=InterPro:IPR005654,InterPro:IPR027417,Pfam:PF03969,SUPERFAMILY:SSF52540;Ontology_term=GO:0005524;	NO	0	0
KlGene001055	1701.6	0.355057	0.237471	1.49516	0.134874	0.257329	ID=KlGene001055;Name=KlGene001055;Alias=maker-Kl00001-augustus-gene-58.29;Note=Similar to N: TMV resistance protein N (Nicotiana glutinosa);Dbxref=InterPro:IPR000157,InterPro:IPR002182,InterPro:IPR027417,InterPro:IPR035897,PRINTS:PR00364,Pfam:PF00931,Pfam:PF01582,SUPERFAMILY:SSF52058,SUPERFAMILY:SSF52200,SUPERFAMILY:SSF52540;Ontology_term=GO:0005515,GO:0007165,GO:0043531;	NO	35.7195	56.2881
KlGene001056	321.957	0.654618	0.274601	2.38389	0.0171308	0.0535462	ID=KlGene001056;Name=KlGene001056;Alias=maker-Kl00001-augustus-gene-58.24;Note=Protein of unknown function;	NO	4.87148	9.45947
KlGene001058	6.62556	-2.55469	0.924662	-2.76284	0.00573006	0.0224504	ID=KlGene001058;Name=KlGene001058;Alias=maker-Kl00001-augustus-gene-58.30;Note=Similar to RPS13: 40S ribosomal protein S13 (Glycine max);Dbxref=InterPro:IPR012606,Pfam:PF08069;Ontology_term=GO:0003735,GO:0005840,GO:0006412;	DOWN	1.32989	0.276004
KlGene001059	17.7749	-1.34573	0.642471	-2.09462	0.0362044	0.0960465	ID=KlGene001059;Name=KlGene001059;Alias=augustus_masked-Kl00001-processed-gene-58.16;Note=Similar to PCMP-H88: Pentatricopeptide repeat-containing protein At5g06540 (Arabidopsis thaliana);Dbxref=InterPro:IPR002885,InterPro:IPR011990,Pfam:PF01535,SUPERFAMILY:SSF48452,TIGRFAM:TIGR00756;Ontology_term=GO:0005515;	DOWN	1.63236	0.776038
KlGene001060	1087.19	-2.15493	0.357795	-6.0228	1.71425e-09	4.81631e-08	ID=KlGene001060;Name=KlGene001060;Alias=maker-Kl00001-augustus-gene-58.31;Note=Similar to CSLG3: Cellulose synthase-like protein G3 (Arabidopsis thaliana);Dbxref=InterPro:IPR005150,InterPro:IPR029044,Pfam:PF03552,SUPERFAMILY:SSF53448;Ontology_term=GO:0016020,GO:0016760,GO:0030244;	DOWN	32.9873	8.84207
KlGene001061	1086.56	-0.80739	0.162402	-4.97154	6.6424e-07	9.97356e-06	ID=KlGene001061;Name=KlGene001061;Alias=maker-Kl00001-augustus-gene-58.32;Note=Similar to CXP%3B2-2: Serine carboxypeptidase II-2 (Fragment) (Hordeum vulgare);Dbxref=InterPro:IPR001563,InterPro:IPR029058,PRINTS:PR00724,Pfam:PF00450,SUPERFAMILY:SSF53474;Ontology_term=GO:0004185,GO:0006508;	NO	34.1014	23.7296
KlGene001062	61.341	0.590717	0.40159	1.47095	0.141306	0.266211	ID=KlGene001062;Name=KlGene001062;Alias=augustus_masked-Kl00001-processed-gene-58.8;Note=Protein of unknown function;Dbxref=InterPro:IPR010433,InterPro:IPR016024,Pfam:PF06273,SUPERFAMILY:SSF48371;Ontology_term=GO:0003743;	NO	0.497324	0.922717
KlGene001063	239.289	0.643472	0.390461	1.64798	0.0993564	0.205283	ID=KlGene001063;Name=KlGene001063;Alias=augustus_masked-Kl00001-processed-gene-59.0;Note=Protein of unknown function;Dbxref=InterPro:IPR036691,SUPERFAMILY:SSF56219;	NO	2.70492	5.28597
KlGene001064	1476.21	3.39215	0.495578	6.84483	7.65672e-12	3.52834e-10	ID=KlGene001064;Name=KlGene001064;Alias=maker-Kl00001-augustus-gene-59.16;Note=Similar to BON3: Protein BONZAI 3 (Arabidopsis thaliana);Dbxref=CDD:cd01459,CDD:cd04047,CDD:cd04048,InterPro:IPR000008,InterPro:IPR010734,InterPro:IPR036465,InterPro:IPR037768,Pfam:PF00168,Pfam:PF07002,SUPERFAMILY:SSF49562,SUPERFAMILY:SSF53300;	UP	3.61492	45.1096
KlGene001065	735.392	-0.234381	0.218176	-1.07427	0.2827	0.435214	ID=KlGene001065;Name=KlGene001065;Alias=maker-Kl00001-augustus-gene-59.23;Note=Similar to RPOT3: DNA-directed RNA polymerase 3%2C chloroplastic (Nicotiana sylvestris);Dbxref=InterPro:IPR002092,InterPro:IPR029262,Pfam:PF00940,Pfam:PF14700,SUPERFAMILY:SSF56672;Ontology_term=GO:0003677,GO:0003899,GO:0006351;	NO	7.24704	7.47332
KlGene001066	0						ID=KlGene001066;Name=KlGene001066;Alias=maker-Kl00001-augustus-gene-59.17;Note=Similar to At2g24130: Putative leucine-rich repeat receptor-like serine/threonine-protein kinase At2g24130 (Arabidopsis thaliana);Dbxref=CDD:cd14066,InterPro:IPR000719,InterPro:IPR001611,InterPro:IPR011009,InterPro:IPR013210,Pfam:PF00069,Pfam:PF08263,Pfam:PF13855,SUPERFAMILY:SSF52058,SUPERFAMILY:SSF56112;Ontology_term=…	NO	0	0
KlGene001067	210.113	0.746379	0.235951	3.16328	0.00156	0.00780956	ID=KlGene001067;Name=KlGene001067;Alias=maker-Kl00001-augustus-gene-59.19;Note=Similar to QWRF8: QWRF motif-containing protein 8 (Arabidopsis thaliana);Dbxref=InterPro:IPR007573,Pfam:PF04484;	NO	3.12684	6.40149
KlGene001068	1.87933	-0.451662	1.50601	-0.299906	0.764249	0.850122	ID=KlGene001068;Name=KlGene001068;Alias=maker-Kl00001-augustus-gene-59.24;Note=Protein of unknown function;	NO	0.3307	0.292388
KlGene001069	78.5139	2.25717	0.461527	4.89066	1.00498e-06	1.44307e-05	ID=KlGene001069;Name=KlGene001069;Alias=maker-Kl00001-augustus-gene-59.25;Note=Similar to CESA7: Cellulose synthase A catalytic subunit 7 [UDP-forming] (Arabidopsis thaliana);Dbxref=CDD:cd16617,InterPro:IPR005150,InterPro:IPR027934,InterPro:IPR029044,Pfam:PF03552,Pfam:PF14569,SUPERFAMILY:SSF53448,SUPERFAMILY:SSF57850;Ontology_term=GO:0016020,GO:0016760,GO:0030244;	UP	0.579552	3.45605
KlGene001070	1179.37	-0.777628	0.153827	-5.05523	4.29883e-07	6.74433e-06	ID=KlGene001070;Name=KlGene001070;Alias=maker-Kl00001-augustus-gene-59.26;Note=Similar to infC: Translation initiation factor IF-3 (Nostoc sp. (strain PCC 7120 / UTEX 2576));Dbxref=InterPro:IPR001288,InterPro:IPR019814,InterPro:IPR019815,InterPro:IPR036787,InterPro:IPR036788,Pfam:PF00707,Pfam:PF05198,SUPERFAMILY:SSF54364,SUPERFAMILY:SSF55200,TIGRFAM:TIGR00168;Ontology_term=GO:0003743,GO:0006413;	NO	43.5484	31.0366
KlGene001071	803.716	-5.1081	0.791103	-6.45694	1.06843e-10	3.93549e-09	ID=KlGene001071;Name=KlGene001071;Alias=augustus_masked-Kl00001-processed-gene-59.4;Note=Similar to HSP70: Heat shock 70 kDa protein (Glycine max);Dbxref=InterPro:IPR013126,InterPro:IPR029047,InterPro:IPR029048,PRINTS:PR00301,Pfam:PF00012,SUPERFAMILY:SSF100920,SUPERFAMILY:SSF100934,SUPERFAMILY:SSF53067;	DOWNDOWN	82.0471	2.96021
KlGene001072	1857.23	-0.229195	0.157392	-1.45621	0.145335	0.271412	ID=KlGene001072;Name=KlGene001072;Alias=maker-Kl00001-augustus-gene-59.20;Note=Similar to Eukaryotic translation initiation factor isoform 4G-1 (Triticum aestivum);Dbxref=InterPro:IPR003890,InterPro:IPR003891,InterPro:IPR016024,Pfam:PF02847,Pfam:PF02854,SUPERFAMILY:SSF48371;Ontology_term=GO:0003723,GO:0005515;	NO	41.0148	42.6503
KlGene001074	98.3208	5.47063	0.669397	8.17248	3.02107e-16	2.99752e-14	ID=KlGene001074;Name=KlGene001074;Alias=augustus_masked-Kl00001-processed-gene-59.6;Note=Protein of unknown function;	UPUP	1.50442	77.3577
KlGene001076	3.42108	3.09549	1.34049	2.30923	0.0209308	0.0628124	ID=KlGene001076;Name=KlGene001076;Alias=augustus_masked-Kl00001-processed-gene-59.11;Note=Protein of unknown function;	UP	0.0574379	0.605334
KlGene001077	139.554	0.934859	0.392174	2.38378	0.0171356	0.0535537	ID=KlGene001077;Name=KlGene001077;Alias=maker-Kl00001-augustus-gene-59.22;Note=Protein of unknown function;	NO	12.9797	30.3074
KlGene001078	382.932	-0.811264	0.217471	-3.73045	0.000191135	0.0013568	ID=KlGene001078;Name=KlGene001078;Alias=maker-Kl00001-augustus-gene-59.27;Note=Similar to SKIP1: F-box protein SKIP1 (Arabidopsis thaliana);Dbxref=InterPro:IPR001611,InterPro:IPR001810,InterPro:IPR036047,Pfam:PF00646,Pfam:PF13516,SUPERFAMILY:SSF52047,SUPERFAMILY:SSF81383;Ontology_term=GO:0005515;	NO	20.9596	14.7161
KlGene001079	0						ID=KlGene001079;Name=KlGene001079;Alias=maker-Kl00001-augustus-gene-60.18;Note=Protein of unknown function;	NO	0	0
KlGene001081	42.3154	-0.5873	0.427745	-1.37301	0.169749	0.302856	ID=KlGene001081;Name=KlGene001081;Alias=maker-Kl00001-augustus-gene-60.19;Note=Protein of unknown function;	NO	2.52438	2.07419
KlGene001082	0						ID=KlGene001082;Name=KlGene001082;Alias=augustus_masked-Kl00001-processed-gene-60.1;Note=Protein of unknown function;	NO	0	0
KlGene001083	0						ID=KlGene001083;Name=KlGene001083;Alias=augustus_masked-Kl00001-processed-gene-60.2;Note=Similar to At1g65750: Putative ribonuclease H protein At1g65750 (Arabidopsis thaliana);Dbxref=InterPro:IPR026960,Pfam:PF13966;	NO	0	0
KlGene001084	0.883769	3.37238	2.5245	1.33586	0.181595	0.318499	ID=KlGene001084;Name=KlGene001084;Alias=maker-Kl00001-augustus-gene-60.20;Note=Protein of unknown function;	NO	0	0.0653888
KlGene001085	0						ID=KlGene001085;Name=KlGene001085;Alias=maker-Kl00001-augustus-gene-60.25;Note=Protein of unknown function;	NO	0	0
KlGene001086	0						ID=KlGene001086;Name=KlGene001086;Alias=maker-Kl00001-augustus-gene-60.26;Note=Protein of unknown function;	NO	0	0
KlGene001087	0						ID=KlGene001087;Name=KlGene001087;Alias=maker-Kl00001-augustus-gene-60.27;Note=Similar to CYP71D10: Cytochrome P450 71D10 (Glycine max);Dbxref=InterPro:IPR001128,InterPro:IPR002401,InterPro:IPR036396,PRINTS:PR00463,Pfam:PF00067,SUPERFAMILY:SSF48264;Ontology_term=GO:0005506,GO:0016705,GO:0020037,GO:0055114;	NO	0	0
KlGene001088	27646.8	-0.467202	0.431549	-1.08262	0.278979	0.431971	ID=KlGene001088;Name=KlGene001088;Alias=maker-Kl00001-augustus-gene-60.28;Note=Similar to PHT1-7: Probable inorganic phosphate transporter 1-7 (Arabidopsis thaliana);Dbxref=CDD:cd06174,InterPro:IPR004738,InterPro:IPR005828,InterPro:IPR020846,InterPro:IPR036259,Pfam:PF00083,SUPERFAMILY:SSF103473,TIGRFAM:TIGR00887;Ontology_term=GO:0005315,GO:0006817,GO:0016021,GO:0022857,GO:0055085;	NO	816.361	744.529
KlGene001089	136.06	-0.79944	0.377121	-2.11985	0.0340185	0.091504	ID=KlGene001089;Name=KlGene001089;Alias=augustus_masked-Kl00001-processed-gene-60.12;Note=Similar to ATJ8: Chaperone protein dnaJ 8%2C chloroplastic (Arabidopsis thaliana);Dbxref=CDD:cd06257,InterPro:IPR001623,InterPro:IPR036869,SUPERFAMILY:SSF46565;	NO	13.6261	9.61788
KlGene001090	829.811	0.195201	0.178213	1.09532	0.273377	0.425736	ID=KlGene001090;Name=KlGene001090;Alias=maker-Kl00001-augustus-gene-60.30;Note=Similar to Synpcc7942_0464: Nucleoid-associated protein Synpcc7942_0464 (Synechococcus elongatus (strain PCC 7942));Dbxref=InterPro:IPR004401,InterPro:IPR036894,Pfam:PF02575,SUPERFAMILY:SSF82607;	NO	14.8696	20.7328
KlGene001091	964.024	0.693182	0.264785	2.61791	0.00884712	0.0317387	ID=KlGene001091;Name=KlGene001091;Alias=maker-Kl00001-augustus-gene-60.21;Note=Protein of unknown function;	NO	17.0787	34.1341
KlGene001092	8.44066	3.28909	1.55421	2.11624	0.0343243	0.0921235	ID=KlGene001092;Name=KlGene001092;Alias=maker-Kl00001-augustus-gene-60.32;Note=Similar to SCPL24: Serine carboxypeptidase 24 (Arabidopsis thaliana);Dbxref=InterPro:IPR001563,InterPro:IPR029058,PRINTS:PR00724,Pfam:PF00450,SUPERFAMILY:SSF53474;Ontology_term=GO:0004185,GO:0006508;	UP	0.0329601	0.418629
KlGene001093	846.515	-1.06117	0.242153	-4.38222	1.17477e-05	0.000122639	ID=KlGene001093;Name=KlGene001093;Alias=maker-Kl00001-augustus-gene-60.22;Note=Similar to APO2: APO protein 2%2C chloroplastic (Arabidopsis thaliana);Dbxref=InterPro:IPR023342,Pfam:PF05634;Ontology_term=GO:0003723;	DOWN	34.3446	20.1073
KlGene001094	49.8073	-1.16896	0.324327	-3.60427	0.000313035	0.00205644	ID=KlGene001094;Name=KlGene001094;Alias=augustus_masked-Kl00001-processed-gene-60.6;Note=Protein of unknown function;	DOWN	29.8093	16.2706
KlGene001095	898.519	0.901549	0.165221	5.45661	4.85309e-08	9.87976e-07	ID=KlGene001095;Name=KlGene001095;Alias=maker-Kl00001-augustus-gene-60.23;Note=Similar to LPAT1: 1-acyl-sn-glycerol-3-phosphate acyltransferase 1%2C chloroplastic (Arabidopsis thaliana);Dbxref=CDD:cd07989,InterPro:IPR002123,InterPro:IPR004552,Pfam:PF01553,SUPERFAMILY:SSF69593,TIGRFAM:TIGR00530;Ontology_term=GO:0003841,GO:0008654,GO:0016020,GO:0016746;	NO	18.3807	41.9118
KlGene001096	114.598	0.147693	0.276592	0.533977	0.593358	0.72429	ID=KlGene001096;Name=KlGene001096;Alias=maker-Kl00001-augustus-gene-60.33;Note=Protein of unknown function;Dbxref=CDD:cd09083,InterPro:IPR036691,SUPERFAMILY:SSF56219;	NO	3.15766	4.31773
KlGene001097	2205.63	0.322602	0.166325	1.93959	0.0524297	0.127118	ID=KlGene001097;Name=KlGene001097;Alias=maker-Kl00001-augustus-gene-60.24;Note=Similar to Glutathione reductase%2C cytosolic (Pisum sativum);Dbxref=InterPro:IPR004099,InterPro:IPR006324,InterPro:IPR016156,InterPro:IPR023753,InterPro:IPR036188,PRINTS:PR00368,PRINTS:PR00411,Pfam:PF02852,Pfam:PF07992,SUPERFAMILY:SSF51905,SUPERFAMILY:SSF55424,TIGRFAM:TIGR01424;Ontology_term=GO:0004362,GO:0006749,GO:0…	NO	23.4071	35.9127
KlGene001098	167.028	1.24427	0.350341	3.55159	0.000382915	0.00242718	ID=KlGene001098;Name=KlGene001098;Alias=augustus_masked-Kl00001-processed-gene-60.17;Note=Similar to At2g24230: Probable LRR receptor-like serine/threonine-protein kinase At2g24230 (Arabidopsis thaliana);Dbxref=InterPro:IPR000719,InterPro:IPR001611,InterPro:IPR011009,PRINTS:PR00019,Pfam:PF00069,Pfam:PF13516,Pfam:PF13855,SUPERFAMILY:SSF52058,SUPERFAMILY:SSF56112;Ontology_term=GO:0004672,GO:0005515…	UP	3.83814	11.013
KlGene001099	21.2149	-1.20581	1.03	-1.17069	0.241723	0.390927	ID=KlGene001099;Name=KlGene001099;Alias=augustus_masked-Kl00001-processed-gene-61.0;Note=Similar to CIPK6: CBL-interacting serine/threonine-protein kinase 6 (Arabidopsis thaliana);Dbxref=CDD:cd12195,CDD:cd14663,InterPro:IPR000719,InterPro:IPR004041,InterPro:IPR011009,Pfam:PF00069,Pfam:PF03822,SUPERFAMILY:SSF56112;Ontology_term=GO:0004672,GO:0005524,GO:0006468,GO:0007165;	NO	2.05116	1.1291
KlGene001100	27.3069	2.00005	0.589008	3.39562	0.000684741	0.00396394	ID=KlGene001100;Name=KlGene001100;Alias=maker-Kl00001-augustus-gene-61.18;Note=Protein of unknown function;	UP	0.24224	1.20147
KlGene001101	182.495	-0.929049	0.250866	-3.70337	0.000212756	0.00148022	ID=KlGene001101;Name=KlGene001101;Alias=maker-Kl00001-augustus-gene-61.14;Note=Protein of unknown function;Dbxref=InterPro:IPR003213,Pfam:PF02297;Ontology_term=GO:0005739;	NO	34.788	22.4492
KlGene001102	0.951559	1.34378	2.23967	0.599991	0.548513	0.687459	ID=KlGene001102;Name=KlGene001102;Alias=augustus_masked-Kl00001-processed-gene-61.8;Note=Similar to BHLH66: Transcription factor bHLH66 (Arabidopsis thaliana);Dbxref=CDD:cd00083,InterPro:IPR011598,InterPro:IPR036638,Pfam:PF00010,SUPERFAMILY:SSF47459;Ontology_term=GO:0046983;	NO	0.0160041	0.0470641
KlGene001103	575.336	-0.0430372	0.277049	-0.155341	0.876552	0.923594	ID=KlGene001103;Name=KlGene001103;Alias=maker-Kl00001-augustus-gene-61.20;Note=Similar to RPS12: 40S ribosomal protein S12 (Hordeum vulgare);Dbxref=InterPro:IPR000530,InterPro:IPR004038,InterPro:IPR029064,PRINTS:PR00972,Pfam:PF01248,SUPERFAMILY:SSF55315;Ontology_term=GO:0003735,GO:0005622,GO:0005840,GO:0006412;	NO	29.7563	35.5338
KlGene001104	713.006	-0.373936	0.126247	-2.96194	0.00305706	0.0135108	ID=KlGene001104;Name=KlGene001104;Alias=augustus_masked-Kl00001-processed-gene-61.2;Note=Similar to RTFDC1: Protein RTF2 homolog (Sus scrofa);Dbxref=CDD:cd01769,CDD:cd16653,InterPro:IPR027799,InterPro:IPR029071,Pfam:PF04641,SUPERFAMILY:SSF54236;	NO	68.6712	64.9273
KlGene001105	0.402599	0.842873	3.31077	0.254585	0.799044		ID=KlGene001105;Name=KlGene001105;Alias=augustus_masked-Kl00001-processed-gene-61.3;Note=Similar to CAF1-6: Probable CCR4-associated factor 1 homolog 6 (Arabidopsis thaliana);Dbxref=InterPro:IPR006941,InterPro:IPR012337,Pfam:PF04857,SUPERFAMILY:SSF53098;	NO	0.0301762	0.084757
KlGene001106	340.44	-0.395698	0.208989	-1.8934	0.0583053	0.137888	ID=KlGene001106;Name=KlGene001106;Alias=maker-Kl00001-augustus-gene-61.21;Note=Similar to trappc5: Trafficking protein particle complex subunit 5 (Dictyostelium discoideum);Dbxref=CDD:cd14943,InterPro:IPR007194,InterPro:IPR016696,InterPro:IPR024096,Pfam:PF04051,SUPERFAMILY:SSF111126;Ontology_term=GO:0030008,GO:0048193;	NO	12.3249	11.4755
KlGene001107	5.00302	-2.81807	1.20203	-2.34443	0.0190562	0.0583183	ID=KlGene001107;Name=KlGene001107;Alias=maker-Kl00001-augustus-gene-61.22;Note=Similar to GDPDL7: Glycerophosphodiester phosphodiesterase GDPDL7 (Arabidopsis thaliana);Dbxref=CDD:cd08604,InterPro:IPR017946,InterPro:IPR030395,Pfam:PF03009,SUPERFAMILY:SSF51695;Ontology_term=GO:0006629,GO:0008081;	DOWN	0.183627	0.0315426
KlGene001108	285.601	0.695894	0.221268	3.14503	0.00166068	0.00821464	ID=KlGene001108;Name=KlGene001108;Alias=maker-Kl00001-augustus-gene-61.15;Note=Similar to YKT61: VAMP-like protein YKT61 (Arabidopsis thaliana);Dbxref=CDD:cd15867,InterPro:IPR001388,InterPro:IPR010908,InterPro:IPR011012,Pfam:PF00957,Pfam:PF13774,SUPERFAMILY:SSF58038,SUPERFAMILY:SSF64356;Ontology_term=GO:0016021,GO:0016192;	NO	5.59373	11.0614
KlGene001109	192.279	0.260442	0.203812	1.27786	0.2013	0.343938	ID=KlGene001109;Name=KlGene001109;Alias=maker-Kl00001-augustus-gene-61.24;Note=Similar to MIMI_R877: Putative lipocalin R877 (Acanthamoeba polyphaga mimivirus);Dbxref=InterPro:IPR000566,InterPro:IPR012674,Pfam:PF08212,SUPERFAMILY:SSF50814;	NO	8.53553	12.5692
KlGene001110	272.848	0.46792	0.207783	2.25196	0.0243248	0.0706006	ID=KlGene001110;Name=KlGene001110;Alias=maker-Kl00001-augustus-gene-61.16;Note=Protein of unknown function;Dbxref=InterPro:IPR010471,Pfam:PF06364;	NO	8.11257	13.6734
KlGene001111	26.1284	1.11994	0.994411	1.12624			ID=KlGene001111;Name=KlGene001111;Alias=maker-Kl00001-augustus-gene-61.25;Note=Similar to ARR12: Two-component response regulator ARR12 (Arabidopsis thaliana);Dbxref=CDD:cd00156,InterPro:IPR001005,InterPro:IPR001789,InterPro:IPR006447,InterPro:IPR009057,InterPro:IPR011006,Pfam:PF00072,Pfam:PF00249,SUPERFAMILY:SSF46689,SUPERFAMILY:SSF52172,TIGRFAM:TIGR01557;Ontology_term=GO:0000160,GO:0003677;	NO	0.397194	1.13125
KlGene001112	337.809	-1.67186	0.357728	-4.67354	2.96047e-06	3.69673e-05	ID=KlGene001112;Name=KlGene001112;Alias=maker-Kl00001-augustus-gene-61.17;Note=Protein of unknown function;Dbxref=InterPro:IPR006747,Pfam:PF04654;	DOWN	22.7169	8.7928
KlGene001113	175.172	-0.0636772	0.347365	-0.183315	0.854551	0.909345	ID=KlGene001113;Name=KlGene001113;Alias=maker-Kl00001-augustus-gene-62.12;Note=Similar to CHIA: Acidic mammalian chitinase (Bos taurus);Dbxref=CDD:cd02879,InterPro:IPR000077,InterPro:IPR001223,InterPro:IPR017853,InterPro:IPR023626,InterPro:IPR029070,Pfam:PF00704,Pfam:PF00832,SUPERFAMILY:SSF48662,SUPERFAMILY:SSF51445,SUPERFAMILY:SSF54556;Ontology_term=GO:0003735,GO:0005622,GO:0005840,GO:0005975,GO…	NO	5.51647	6.47639
KlGene001114	8.23735	1.29402	0.835004	1.54971	0.12121	0.237769	ID=KlGene001114;Name=KlGene001114;Alias=maker-Kl00001-augustus-gene-62.17;Note=Protein of unknown function;Dbxref=InterPro:IPR006734,Pfam:PF04640;	NO	0.262447	0.784046
KlGene001115	343.304	-0.675293	0.201966	-3.3436	0.00082699	0.0046529	ID=KlGene001115;Name=KlGene001115;Alias=maker-Kl00001-augustus-gene-62.18;Note=Similar to At2g41040: Uncharacterized methyltransferase At2g41040%2C chloroplastic (Arabidopsis thaliana);Dbxref=CDD:cd02440,InterPro:IPR013216,InterPro:IPR029063,Pfam:PF08241,SUPERFAMILY:SSF53335;Ontology_term=GO:0008168;	NO	12.6585	9.67118
KlGene001117	0						ID=KlGene001117;Name=KlGene001117;Alias=augustus_masked-Kl00001-processed-gene-62.2;Note=Protein of unknown function;	NO	0	0
KlGene001118	577.897	-0.89383	0.373758	-2.39147	0.0167812	0.0526734	ID=KlGene001118;Name=KlGene001118;Alias=maker-Kl00001-augustus-gene-62.13;Note=Similar to sll0103: Uncharacterized protein sll0103 (Synechocystis sp. (strain PCC 6803 / Kazusa));Dbxref=CDD:cd16448,InterPro:IPR001841,InterPro:IPR002035,InterPro:IPR036465,Pfam:PF13519,Pfam:PF17123,SUPERFAMILY:SSF53300,SUPERFAMILY:SSF57850;	NO	22.0767	14.5957
KlGene001119	7.49623	-0.461867	1.29219	-0.357429	0.72077	0.818794	ID=KlGene001119;Name=KlGene001119;Alias=augustus_masked-Kl00001-processed-gene-62.4;Note=Protein of unknown function;	NO	1.87815	1.67118
KlGene001120	0						ID=KlGene001120;Name=KlGene001120;Alias=maker-Kl00001-augustus-gene-62.14;Note=Protein of unknown function;	NO	0	0
KlGene001121	39.2819	0.433863	0.447978	0.968493	0.332798	0.488805	ID=KlGene001121;Name=KlGene001121;Alias=maker-Kl00001-augustus-gene-62.15;Note=Similar to Os02g0799000: Probable protein phosphatase 2C 27 (Oryza sativa subsp. japonica);Dbxref=InterPro:IPR001932,InterPro:IPR036457,Pfam:PF00481,SUPERFAMILY:SSF81606;Ontology_term=GO:0003824;	NO	1.42804	2.34746
KlGene001122	150.123	0.0601003	0.219139	0.274257	0.783887	0.863075	ID=KlGene001122;Name=KlGene001122;Alias=maker-Kl00001-augustus-gene-62.19;Note=Similar to At2g13100: Putative glycerol-3-phosphate transporter 5 (Arabidopsis thaliana);Dbxref=CDD:cd06174,InterPro:IPR011701,InterPro:IPR020846,InterPro:IPR036259,Pfam:PF07690,SUPERFAMILY:SSF103473;Ontology_term=GO:0016021,GO:0055085;	NO	7.59631	9.73982
KlGene001123	0.527031	2.62374	3.69979	0.70916	0.478225		ID=KlGene001123;Name=KlGene001123;Alias=augustus_masked-Kl00001-processed-gene-62.11;Note=Protein of unknown function;	NO	0	0.115477
KlGene001124	718.158	0.991815	0.630016	1.57427	0.115425	0.228824	ID=KlGene001124;Name=KlGene001124;Alias=maker-Kl00001-augustus-gene-62.16;Note=Similar to GOLS2: Galactinol synthase 2 (Solanum lycopersicum);Dbxref=CDD:cd02537,InterPro:IPR002495,InterPro:IPR029044,Pfam:PF01501,SUPERFAMILY:SSF53448;Ontology_term=GO:0016757;	NO	26.1862	64.4159
KlGene001125	1.00068	3.54341	3.39287	1.04437	0.296314	0.450359	ID=KlGene001125;Name=KlGene001125;Alias=maker-Kl00001-augustus-gene-63.14;Note=Protein of unknown function;	NO	0	0.0804592
KlGene001126	5380.77	-0.285987	0.461669	-0.619464	0.535611	0.677322	ID=KlGene001126;Name=KlGene001126;Alias=maker-Kl00001-augustus-gene-63.23;Note=Similar to KNAT3: Homeobox protein knotted-1-like 3 (Arabidopsis thaliana);Dbxref=CDD:cd00086,InterPro:IPR001356,InterPro:IPR005539,InterPro:IPR005540,InterPro:IPR005541,InterPro:IPR008422,InterPro:IPR009057,Pfam:PF03789,Pfam:PF03790,Pfam:PF03791,Pfam:PF05920,SUPERFAMILY:SSF46689;Ontology_term=GO:0003677,GO:0005634,GO:…	NO	128.342	131.622
KlGene001128	0.103613	0.675861	3.81695	0.177068	0.859455		ID=KlGene001128;Name=KlGene001128;Alias=augustus_masked-Kl00001-processed-gene-63.9;Note=Protein of unknown function;	NO	0	0.00717806
KlGene001129	74.6594	0.346424	0.395224	0.876526	0.380744	0.536677	ID=KlGene001129;Name=KlGene001129;Alias=augustus_masked-Kl00001-processed-gene-63.2;Note=Similar to SOT5: Cytosolic sulfotransferase 5 (Arabidopsis thaliana);Dbxref=InterPro:IPR000863,InterPro:IPR027417,Pfam:PF00685,SUPERFAMILY:SSF52540;Ontology_term=GO:0008146;	NO	1.14875	1.7539
KlGene001130	7.37368	0.783702	0.855926	0.915619	0.359867	0.516235	ID=KlGene001130;Name=KlGene001130;Alias=augustus_masked-Kl00001-processed-gene-63.10;Note=Protein of unknown function;	NO	1.44394	2.98533
KlGene001131	592.146	0.142145	0.166015	0.856219	0.391876	0.547837	ID=KlGene001131;Name=KlGene001131;Alias=augustus_masked-Kl00001-processed-gene-63.3;Note=Similar to TMN11: Transmembrane 9 superfamily member 11 (Arabidopsis thaliana);Dbxref=InterPro:IPR004240,Pfam:PF02990;Ontology_term=GO:0016021;	NO	19.4193	26.2753
KlGene001132	2830.6	-1.49587	0.246265	-6.07424	1.24575e-09	3.60107e-08	ID=KlGene001132;Name=KlGene001132;Alias=maker-Kl00001-augustus-gene-63.17;Note=Similar to At5g35170: Adenylate kinase 5%2C chloroplastic (Arabidopsis thaliana);Dbxref=CDD:cd01428,InterPro:IPR000850,InterPro:IPR006259,InterPro:IPR027417,PRINTS:PR00094,Pfam:PF00406,SUPERFAMILY:SSF52540,TIGRFAM:TIGR01351;Ontology_term=GO:0004017,GO:0005524,GO:0006139,GO:0016776,GO:0019205;	DOWN	199.964	86.5013
KlGene001133	2010.01	-1.69868	0.19125	-8.882	6.56709e-19	9.70828e-17	ID=KlGene001133;Name=KlGene001133;Alias=maker-Kl00001-augustus-gene-63.18;Note=Similar to At5g35170: Adenylate kinase 5%2C chloroplastic (Arabidopsis thaliana);Dbxref=InterPro:IPR018962,Pfam:PF09353;	DOWN	113.889	42.8182
KlGene001134	142.086	-0.880802	0.303805	-2.89923	0.00374082	0.0159287	ID=KlGene001134;Name=KlGene001134;Alias=maker-Kl00001-augustus-gene-63.19;Note=Similar to STP7: Sugar transport protein 7 (Arabidopsis thaliana);Dbxref=CDD:cd06174,InterPro:IPR003663,InterPro:IPR005828,InterPro:IPR020846,InterPro:IPR036259,PRINTS:PR00171,Pfam:PF00083,SUPERFAMILY:SSF103473,TIGRFAM:TIGR00879;Ontology_term=GO:0016020,GO:0016021,GO:0022857,GO:0055085;	NO	5.09198	3.36158
KlGene001135	464.947	0.257501	0.377121	0.682809	0.494728	0.642041	ID=KlGene001135;Name=KlGene001135;Alias=maker-Kl00001-augustus-gene-63.24;Note=Protein of unknown function;	NO	29.278	41.7583
KlGene001136	47.1292	6.87008	2.44903	2.80522	0.00502821	0.0201705	ID=KlGene001136;Name=KlGene001136;Alias=augustus_masked-Kl00001-processed-gene-63.6;Note=Similar to EDR2: Protein ENHANCED DISEASE RESISTANCE 2 (Arabidopsis thaliana);Dbxref=InterPro:IPR009769,Pfam:PF07059,SUPERFAMILY:SSF55961;	UPUP	0.00719385	0.947359
KlGene001137	175.518	-0.944968	0.317298	-2.97817	0.00289977	0.0129883	ID=KlGene001137;Name=KlGene001137;Alias=maker-Kl00001-augustus-gene-63.22;Note=Similar to TDR: Leucine-rich repeat receptor-like protein kinase TDR (Arabidopsis thaliana);Dbxref=InterPro:IPR001245,InterPro:IPR001611,InterPro:IPR011009,InterPro:IPR013210,Pfam:PF07714,Pfam:PF08263,Pfam:PF13855,SUPERFAMILY:SSF52058,SUPERFAMILY:SSF56112;Ontology_term=GO:0004672,GO:0005515,GO:0006468;	NO	5.95289	3.84029
KlGene001138	0						ID=KlGene001138;Name=KlGene001138;Alias=augustus_masked-Kl00001-processed-gene-63.12;Note=Protein of unknown function;	NO	0	0
KlGene001139	619.171	-1.72127	0.332099	-5.18301	2.18333e-07	3.71082e-06	ID=KlGene001139;Name=KlGene001139;Alias=augustus_masked-Kl00001-processed-gene-63.8;Note=Protein of unknown function;	DOWN	126.526	46.5079
KlGene001140	0.149475	-1.00725	3.81695	-0.26389	0.791865		ID=KlGene001140;Name=KlGene001140;Alias=augustus_masked-Kl00001-processed-gene-63.13;Note=Protein of unknown function;Dbxref=CDD:cd09487,InterPro:IPR013761,SUPERFAMILY:SSF47769;	NO	0.0336043	0
KlGene001141	1035.03	-0.33746	0.180377	-1.87086	0.0613644	0.143231	ID=KlGene001141;Name=KlGene001141;Alias=maker-Kl00001-augustus-gene-64.5;Note=Similar to OS9: Protein OS-9 homolog (Arabidopsis thaliana);Dbxref=InterPro:IPR012913,Pfam:PF07915,SUPERFAMILY:SSF50911;	NO	36.8483	35.5887
KlGene001142	1.35956	-0.330261	1.8784	-0.17582	0.860435	0.913124	ID=KlGene001142;Name=KlGene001142;Alias=maker-Kl00001-augustus-gene-64.0;Note=Protein of unknown function;	NO	0.0448271	0.0438841
KlGene001144	5.52501	0.461265	0.939414	0.491013	0.623417	0.747727	ID=KlGene001144;Name=KlGene001144;Alias=maker-Kl00001-augustus-gene-64.6;Note=Similar to At3g61750: Cytochrome b561 and DOMON domain-containing protein At3g61750 (Arabidopsis thaliana);Dbxref=CDD:cd08760,CDD:cd09631,InterPro:IPR005018,InterPro:IPR006593,Pfam:PF03188,Pfam:PF03351;	NO	0.166743	0.28945
KlGene001145	667.648	3.7051	0.748367	4.95091	7.38663e-07	1.0964e-05	ID=KlGene001145;Name=KlGene001145;Alias=augustus_masked-Kl00001-processed-gene-64.13;Note=Similar to EXO: Protein EXORDIUM (Arabidopsis thaliana);Dbxref=InterPro:IPR006766,Pfam:PF04674;	UP	10.422	163.088
KlGene001146	229.795	0.241129	0.192912	1.24994	0.21132	0.355704	ID=KlGene001146;Name=KlGene001146;Alias=augustus_masked-Kl00001-processed-gene-64.19;Note=Similar to PAT24: Protein S-acyltransferase 24 (Arabidopsis thaliana);Dbxref=CDD:cd00204,InterPro:IPR001594,InterPro:IPR020683,InterPro:IPR036770,Pfam:PF01529,Pfam:PF12796,SUPERFAMILY:SSF48403;	NO	4.14564	6.02995
KlGene001148	383.496	-0.21508	0.187745	-1.1456	0.251961	0.402141	ID=KlGene001148;Name=KlGene001148;Alias=maker-Kl00001-augustus-gene-64.1;Note=Similar to At5g34940: Heparanase-like protein 3 (Arabidopsis thaliana);Dbxref=InterPro:IPR005199,InterPro:IPR017853,Pfam:PF03662,SUPERFAMILY:SSF51445;Ontology_term=GO:0016020,GO:0016798;	NO	13.2051	13.827
KlGene001149	189.61	-0.0391377	0.259628	-0.150745	0.880177	0.925668	ID=KlGene001149;Name=KlGene001149;Alias=maker-Kl00001-augustus-gene-64.2;Note=Similar to CODM: Codeine O-demethylase (Papaver somniferum);Dbxref=InterPro:IPR005123,InterPro:IPR026992,Pfam:PF03171,Pfam:PF14226,SUPERFAMILY:SSF51197;Ontology_term=GO:0016491,GO:0055114;	NO	11.9954	14.3982
KlGene001150	8346.28	-1.78326	0.156954	-11.3617	6.48926e-30	3.76155e-27	ID=KlGene001150;Name=KlGene001150;Alias=maker-Kl00001-augustus-gene-64.8;Note=Similar to Pyrophosphate-energized vacuolar membrane proton pump (Vigna radiata var. radiata);Dbxref=InterPro:IPR004131,Pfam:PF03030,TIGRFAM:TIGR01104;Ontology_term=GO:0004427,GO:0009678,GO:0016020,GO:1902600;	DOWN	223.693	79.3648
KlGene001151	32.5563	-0.129398	0.538568	-0.240263	0.810126	0.880132	ID=KlGene001151;Name=KlGene001151;Alias=augustus_masked-Kl00001-processed-gene-64.15;Note=Similar to DEGP9: Protease Do-like 9 (Arabidopsis thaliana);Dbxref=InterPro:IPR009003,Pfam:PF13365,SUPERFAMILY:SSF50494;	NO	4.465	5.07456
KlGene001152	789.14	2.06812	0.653683	3.1638	0.00155724	0.00780107	ID=KlGene001152;Name=KlGene001152;Alias=augustus_masked-Kl00001-processed-gene-64.22;Note=Similar to EXO: Protein EXORDIUM (Arabidopsis thaliana);Dbxref=InterPro:IPR006766,Pfam:PF04674;	UP	32.0227	162.527
KlGene001153	38.0239	0.0713165	0.38155	0.186912	0.851729	0.907734	ID=KlGene001153;Name=KlGene001153;Alias=augustus_masked-Kl00001-processed-gene-64.16;Note=Protein of unknown function;Dbxref=CDD:cd16448,SUPERFAMILY:SSF57850;	NO	1.51819	1.9328
KlGene001154	159.262	1.8379	0.426418	4.31008	1.63199e-05	0.000163325	ID=KlGene001154;Name=KlGene001154;Alias=maker-Kl00001-augustus-gene-64.4;Note=Similar to MGD2: Monogalactosyldiacylglycerol synthase 2%2C chloroplastic (Arabidopsis thaliana);Dbxref=InterPro:IPR007235,InterPro:IPR009695,Pfam:PF04101,Pfam:PF06925,SUPERFAMILY:SSF53756;Ontology_term=GO:0009247,GO:0016758;	UP	2.43637	10.73
KlGene001155	202.762	1.24052	0.344411	3.60186	0.000315946	0.00207	ID=KlGene001155;Name=KlGene001155;Alias=augustus_masked-Kl00001-processed-gene-64.23;Note=Protein of unknown function;Dbxref=InterPro:IPR016024,SUPERFAMILY:SSF48371;	UP	9.60106	27.6988
KlGene001156	2268.73	0.0872505	0.285857	0.305225	0.760195	0.847453	ID=KlGene001156;Name=KlGene001156;Alias=maker-Kl00001-augustus-gene-64.9;Note=Similar to SYT5: Synaptotagmin-5 (Arabidopsis thaliana);Dbxref=CDD:cd00030,InterPro:IPR000008,InterPro:IPR039010,PRINTS:PR00360,Pfam:PF00168,Pfam:PF17047,SUPERFAMILY:SSF49562;	NO	37.4173	47.7594
KlGene001157	1154.05	-0.435645	0.158266	-2.75262	0.00591197	0.0230246	ID=KlGene001157;Name=KlGene001157;Alias=maker-Kl00001-augustus-gene-65.17;Note=Similar to CRCK3: Calmodulin-binding receptor-like cytoplasmic kinase 3 (Arabidopsis thaliana);Dbxref=CDD:cd14066,InterPro:IPR001245,InterPro:IPR011009,Pfam:PF07714,SUPERFAMILY:SSF56112;Ontology_term=GO:0004672,GO:0006468;	NO	38.3269	34.7214
KlGene001158	2408.8	0.0938319	0.138749	0.67627	0.498869	0.645497	ID=KlGene001158;Name=KlGene001158;Alias=maker-Kl00001-augustus-gene-65.13;Note=Similar to At5g35200: Putative clathrin assembly protein At5g35200 (Arabidopsis thaliana);Dbxref=CDD:cd03564,InterPro:IPR008942,InterPro:IPR011417,Pfam:PF07651,SUPERFAMILY:SSF48464,SUPERFAMILY:SSF89009;Ontology_term=GO:0005543;	NO	39.6561	51.8385
KlGene001159	1198.42	4.10967	0.806868	5.09336	3.51781e-07	5.65184e-06	ID=KlGene001159;Name=KlGene001159;Alias=augustus_masked-Kl00001-processed-gene-65.2;Note=Similar to At4g12490: pEARLI1-like lipid transfer protein 2 (Arabidopsis thaliana);Dbxref=CDD:cd01958,InterPro:IPR027923,InterPro:IPR036312,Pfam:PF14547,SUPERFAMILY:SSF47699;	UP	8.88664	184.924
KlGene001160	102.21	0.240924	0.309552	0.7783	0.436392	0.590239	ID=KlGene001160;Name=KlGene001160;Alias=maker-Kl00001-augustus-gene-65.19;Note=Similar to Rif1: Telomere-associated protein RIF1 (Mus musculus);Dbxref=InterPro:IPR016024,InterPro:IPR022031,Pfam:PF12231,SUPERFAMILY:SSF48371;	NO	1.65222	2.36431
KlGene001161	158.615	0.576701	0.222104	2.59654	0.00941682	0.0333533	ID=KlGene001161;Name=KlGene001161;Alias=maker-Kl00001-augustus-gene-65.20;Note=Protein of unknown function;Dbxref=InterPro:IPR019188,Pfam:PF09808;	NO	5.05291	9.19264
KlGene001162	177.527	-0.682291	0.197165	-3.46051	0.000539158	0.00324128	ID=KlGene001162;Name=KlGene001162;Alias=augustus_masked-Kl00001-processed-gene-65.8;Note=Similar to HAT: Zinc finger BED domain-containing protein DAYSLEEPER (Arabidopsis thaliana);Dbxref=InterPro:IPR008906,InterPro:IPR012337,InterPro:IPR025525,InterPro:IPR036236,Pfam:PF05699,Pfam:PF14372,SUPERFAMILY:SSF53098,SUPERFAMILY:SSF57667;Ontology_term=GO:0003677,GO:0046983;	NO	9.90962	7.58371
KlGene001163	0						ID=KlGene001163;Name=KlGene001163;Alias=augustus_masked-Kl00001-processed-gene-65.3;Note=Protein of unknown function;	NO	0	0
KlGene001165	354.014	2.0307	0.596755	3.40291	0.00066673	0.00387802	ID=KlGene001165;Name=KlGene001165;Alias=maker-Kl00001-augustus-gene-65.15;Note=Similar to IAA13: Auxin-responsive protein IAA13 (Arabidopsis thaliana);Dbxref=InterPro:IPR033389,Pfam:PF02309,SUPERFAMILY:SSF54277;	UP	9.70878	49.9084
KlGene001166	0						ID=KlGene001166;Name=KlGene001166;Alias=augustus_masked-Kl00001-processed-gene-65.10;Note=Similar to Pyruvate kinase%2C cytosolic isozyme (Glycine max);Dbxref=InterPro:IPR015795,InterPro:IPR036918,Pfam:PF02887,SUPERFAMILY:SSF52935;	NO	0	0
KlGene001167	0						ID=KlGene001167;Name=KlGene001167;Alias=augustus_masked-Kl00001-processed-gene-65.11;Note=Similar to ADK: Adenylate kinase 1%2C chloroplastic (Arabidopsis thaliana);Dbxref=InterPro:IPR027417,Pfam:PF00406,SUPERFAMILY:SSF52540;	NO	0	0
KlGene001168	2341.39	0.86429	0.205665	4.20242	2.64076e-05	0.000247896	ID=KlGene001168;Name=KlGene001168;Alias=maker-Kl00001-augustus-gene-65.16;Note=Similar to TPR4: Topless-related protein 4 (Arabidopsis thaliana);Dbxref=InterPro:IPR001680,InterPro:IPR036322,Pfam:PF00400,SUPERFAMILY:SSF50978;Ontology_term=GO:0005515;	NO	19.3214	43.3613
KlGene001169	7.9735	3.9815	1.31607	3.02531	0.00248382	0.0114578	ID=KlGene001169;Name=KlGene001169;Alias=maker-Kl00001-augustus-gene-65.21;Note=Similar to BCB: Blue copper protein (Arabidopsis thaliana);Dbxref=InterPro:IPR003245,InterPro:IPR008972,Pfam:PF02298,SUPERFAMILY:SSF49503;Ontology_term=GO:0009055;	UP	0.124162	2.43493
KlGene001170	156.457	0.0836796	0.35963	0.232682	0.816008	0.884166	ID=KlGene001170;Name=KlGene001170;Alias=maker-Kl00001-augustus-gene-66.3;Note=Similar to YAB5: Axial regulator YABBY 5 (Arabidopsis thaliana);Dbxref=InterPro:IPR006780,Pfam:PF04690;Ontology_term=GO:0007275;	NO	4.78404	6.1531
KlGene001171	231.425	0.384613	0.269834	1.42537	0.154051	0.282374	ID=KlGene001171;Name=KlGene001171;Alias=maker-Kl00001-augustus-gene-66.4;Note=Similar to rpmJ: 50S ribosomal protein L36 (Lactobacillus casei (strain BL23));Dbxref=InterPro:IPR000473,InterPro:IPR035977,Pfam:PF00444,SUPERFAMILY:SSF57840,TIGRFAM:TIGR01022;Ontology_term=GO:0003735,GO:0005622,GO:0005840,GO:0006412;	NO	8.16133	12.9904
KlGene001172	233.577	0.070758	0.437817	0.161615	0.871609	0.92037	ID=KlGene001172;Name=KlGene001172;Alias=maker-Kl00001-augustus-gene-66.5;Note=Protein of unknown function;	NO	26.0892	32.7556
KlGene001173	16.5601	0.676606	0.83166	0.81356	0.415897	0.571275	ID=KlGene001173;Name=KlGene001173;Alias=maker-Kl00001-augustus-gene-66.0;Note=Similar to WIN1: Ethylene-responsive transcription factor WIN1 (Arabidopsis thaliana);Dbxref=CDD:cd00018,InterPro:IPR001471,InterPro:IPR016177,PRINTS:PR00367,Pfam:PF00847,SUPERFAMILY:SSF54171;Ontology_term=GO:0003677,GO:0003700,GO:0006355;	NO	1.05359	2.0542
KlGene001174	1462.05	2.16111	0.338421	6.38586	1.70435e-10	6.00668e-09	ID=KlGene001174;Name=KlGene001174;Alias=maker-Kl00001-augustus-gene-66.1;Note=Similar to SPX1: SPX domain-containing protein 1 (Arabidopsis thaliana);Dbxref=CDD:cd14481,InterPro:IPR004331,Pfam:PF03105;	UP	27.1071	150.368
KlGene001175	551.063	-0.632418	0.192952	-3.27759	0.00104697	0.00565649	ID=KlGene001175;Name=KlGene001175;Alias=maker-Kl00001-augustus-gene-66.6;Note=Protein of unknown function;	NO	40.2477	31.6442
KlGene001176	1.33976	3.09396	2.47206	1.25157	0.210725	0.35511	ID=KlGene001176;Name=KlGene001176;Alias=maker-Kl00001-augustus-gene-66.2;Note=Similar to At1g80170: Probable polygalacturonase At1g80170 (Arabidopsis thaliana);Dbxref=InterPro:IPR000743,InterPro:IPR011050,Pfam:PF00295,SUPERFAMILY:SSF51126;Ontology_term=GO:0004650,GO:0005975;	NO	0.00675168	0.0960872
KlGene001177	21.964	-0.118638	0.439447	-0.269972	0.787182	0.865017	ID=KlGene001177;Name=KlGene001177;Alias=augustus_masked-Kl00001-processed-gene-66.11;Note=Similar to PCMP-H38: Pentatricopeptide repeat-containing protein At5g48910 (Arabidopsis thaliana);Dbxref=InterPro:IPR002885,Pfam:PF01535,Pfam:PF12854,Pfam:PF13041,TIGRFAM:TIGR00756;	NO	1.31482	1.47654
KlGene001178	60.8384	0.147515	0.384034	0.384119	0.70089	0.804508	ID=KlGene001178;Name=KlGene001178;Alias=maker-Kl00001-augustus-gene-66.7;Note=Similar to oxt: Xylosyltransferase oxt (Drosophila melanogaster);Dbxref=InterPro:IPR003406,Pfam:PF02485;Ontology_term=GO:0008375,GO:0016020;	NO	3.10271	4.23518
KlGene001179	0						ID=KlGene001179;Name=KlGene001179;Alias=maker-Kl00001-augustus-gene-67.21;Note=Similar to NPF6.2: Protein NRT1/ PTR FAMILY 6.2 (Arabidopsis thaliana);Dbxref=InterPro:IPR000109,InterPro:IPR036259,Pfam:PF00854,SUPERFAMILY:SSF103473;Ontology_term=GO:0016020,GO:0022857,GO:0055085;	NO	0	0
KlGene001180	210.012	-0.447477	0.419769	-1.06601	0.28642	0.439558	ID=KlGene001180;Name=KlGene001180;Alias=maker-Kl00001-augustus-gene-67.22;Note=Similar to NPF6.2: Protein NRT1/ PTR FAMILY 6.2 (Arabidopsis thaliana);Dbxref=InterPro:IPR000109,InterPro:IPR036259,Pfam:PF00854,SUPERFAMILY:SSF103473;Ontology_term=GO:0016020,GO:0022857,GO:0055085;	NO	5.73818	5.12245
KlGene001181	363.605	-0.308829	0.171169	-1.80424	0.0711939	0.160032	ID=KlGene001181;Name=KlGene001181;Alias=augustus_masked-Kl00001-processed-gene-67.3;Note=Similar to ATJ49: Chaperone protein dnaJ 49 (Arabidopsis thaliana);Dbxref=CDD:cd06257,InterPro:IPR001623,InterPro:IPR015399,InterPro:IPR036869,PRINTS:PR00625,Pfam:PF00226,Pfam:PF09320,SUPERFAMILY:SSF46565;	NO	34.3304	34.0126
KlGene001182	607.966	0.0561171	0.209591	0.267746	0.788895	0.8661	ID=KlGene001182;Name=KlGene001182;Alias=augustus_masked-Kl00001-processed-gene-67.0;Note=Similar to At2g37990: Ribosome biogenesis regulatory protein homolog (Arabidopsis thaliana);Dbxref=InterPro:IPR007023,Pfam:PF04939;Ontology_term=GO:0005634,GO:0042254;	NO	20.7153	26.3713
KlGene001183	609.013	-0.0212699	0.21591	-0.0985131	0.921525	0.953742	ID=KlGene001183;Name=KlGene001183;Alias=maker-Kl00001-augustus-gene-67.23;Note=Similar to At2g34160: Uncharacterized protein At2g34160 (Arabidopsis thaliana);Dbxref=InterPro:IPR036882,SUPERFAMILY:SSF82704;Ontology_term=GO:0003676;	NO	23.185	27.7813
KlGene001184	6.90559	-1.01726	0.901252	-1.12872	0.259016	0.410037	ID=KlGene001184;Name=KlGene001184;Alias=maker-Kl00001-augustus-gene-67.24;Note=Similar to Os11g0599500: DEAD-box ATP-dependent RNA helicase 52C (Oryza sativa subsp. japonica);Dbxref=CDD:cd00079,CDD:cd00268,InterPro:IPR001650,InterPro:IPR011545,InterPro:IPR027417,Pfam:PF00270,SUPERFAMILY:SSF52540;Ontology_term=GO:0003676,GO:0005524;	NO	0.0907101	0.0538834
KlGene001185	0.131758	0.675861	3.81695	0.177068	0.859455		ID=KlGene001185;Name=KlGene001185;Alias=augustus_masked-Kl00001-processed-gene-67.4;Note=Similar to TRPA1: Tryptophan synthase alpha chain (Arabidopsis thaliana);Dbxref=InterPro:IPR002028,InterPro:IPR011060,Pfam:PF00290,SUPERFAMILY:SSF51366;Ontology_term=GO:0003824,GO:0004834,GO:0006568;	NO	0	0.0164226
KlGene001186	0						ID=KlGene001186;Name=KlGene001186;Alias=maker-Kl00001-augustus-gene-67.25;Note=Similar to RPL37A: 60S ribosomal protein L37a (Gossypium hirsutum);Dbxref=InterPro:IPR002674,InterPro:IPR011332,Pfam:PF01780,SUPERFAMILY:SSF57829;Ontology_term=GO:0003735,GO:0005622,GO:0005840,GO:0006412;	NO	0	0
KlGene001187	337.251	-0.924238	0.209543	-4.41074	1.0302e-05	0.000109572	ID=KlGene001187;Name=KlGene001187;Alias=augustus_masked-Kl00001-processed-gene-67.12;Note=Similar to At1g55270: F-box/kelch-repeat protein At1g55270 (Arabidopsis thaliana);Dbxref=InterPro:IPR001810,InterPro:IPR006652,InterPro:IPR015915,InterPro:IPR036047,Pfam:PF00646,Pfam:PF01344,SUPERFAMILY:SSF117281,SUPERFAMILY:SSF81383;Ontology_term=GO:0005515;	NO	31.0108	20.1354
KlGene001188	2.05766	3.74654	2.26053	1.65737	0.0974452	0.202417	ID=KlGene001188;Name=KlGene001188;Alias=maker-Kl00001-augustus-gene-67.19;Note=Similar to STM3117: Virulence protein STM3117 (Salmonella typhimurium (strain LT2 / SGSC1412 / ATCC 700720));Dbxref=CDD:cd07245,InterPro:IPR004360,InterPro:IPR029068,Pfam:PF00903,SUPERFAMILY:SSF54593;	NO	0.0400581	0.719954
KlGene001189	0						ID=KlGene001189;Name=KlGene001189;Alias=augustus_masked-Kl00001-processed-gene-67.6;Note=Protein of unknown function;	NO	0	0
KlGene001190	18.6347	0.190524	0.493078	0.386397	0.699202	0.803324	ID=KlGene001190;Name=KlGene001190;Alias=maker-Kl00001-augustus-gene-67.26;Note=Similar to At3g19360: Zinc finger CCCH domain-containing protein 39 (Arabidopsis thaliana);Dbxref=InterPro:IPR000571,InterPro:IPR036855,Pfam:PF00642,SUPERFAMILY:SSF90229;Ontology_term=GO:0046872;	NO	0.864863	1.21876
KlGene001191	164.342	-2.0072	0.489433	-4.10108	4.11228e-05	0.000362325	ID=KlGene001191;Name=KlGene001191;Alias=augustus_masked-Kl00001-processed-gene-67.14;Note=Similar to SPAC17H9.04c: Uncharacterized RNA-binding protein C17H9.04c (Schizosaccharomyces pombe (strain 972 / ATCC 24843));Dbxref=InterPro:IPR001876,InterPro:IPR036443,Pfam:PF00641,SUPERFAMILY:SSF90209;	DOWN	13.613	4.0534
KlGene001192	0.637934	0.559563	2.98657	0.18736	0.851378		ID=KlGene001192;Name=KlGene001192;Alias=augustus_masked-Kl00001-processed-gene-67.7;Note=Protein of unknown function;Dbxref=InterPro:IPR019542,Pfam:PF10513;	NO	0.0421088	0.0833633
KlGene001193	139.665	1.27233	0.386118	3.29519	0.000983568	0.00537861	ID=KlGene001193;Name=KlGene001193;Alias=maker-Kl00001-augustus-gene-67.28;Note=Similar to Lypla2: Acyl-protein thioesterase 2 (Mus musculus);Dbxref=InterPro:IPR003140,InterPro:IPR029058,Pfam:PF02230,SUPERFAMILY:SSF53474;Ontology_term=GO:0016787;	UP	2.37589	6.87974
KlGene001194	21.0796	-1.19678	1.02363	-1.16915	0.242341	0.391525	ID=KlGene001194;Name=KlGene001194;Alias=augustus_masked-Kl00001-processed-gene-67.8;Note=Similar to TYDC2: Tyrosine/DOPA decarboxylase 2 (Papaver somniferum);Dbxref=CDD:cd06450,InterPro:IPR002129,InterPro:IPR010977,InterPro:IPR015424,PRINTS:PR00800,Pfam:PF00282,SUPERFAMILY:SSF53383;Ontology_term=GO:0006520,GO:0016831,GO:0019752,GO:0030170;	NO	1.72601	0.913318
KlGene001195	0						ID=KlGene001195;Name=KlGene001195;Alias=augustus_masked-Kl00001-processed-gene-67.16;Note=Similar to TYDC2: Tyrosine/DOPA decarboxylase 2 (Papaver somniferum);Dbxref=CDD:cd06450,InterPro:IPR002129,InterPro:IPR010977,InterPro:IPR015424,PRINTS:PR00800,Pfam:PF00282,SUPERFAMILY:SSF53383;Ontology_term=GO:0006520,GO:0016831,GO:0019752,GO:0030170;	NO	0	0
KlGene001198	0.103613	0.675861	3.81695	0.177068	0.859455		ID=KlGene001198;Name=KlGene001198;Alias=maker-Kl00001-augustus-gene-68.0;Note=Similar to WSD1: O-acyltransferase WSD1 (Arabidopsis thaliana);Dbxref=InterPro:IPR004255,InterPro:IPR009721,Pfam:PF03007,Pfam:PF06974,SUPERFAMILY:SSF52777;Ontology_term=GO:0004144,GO:0045017;	NO	0	0.00634801
KlGene001200	0						ID=KlGene001200;Name=KlGene001200;Alias=maker-Kl00001-augustus-gene-68.1;Note=Similar to NEC1: Bidirectional sugar transporter NEC1 (Petunia hybrida);Dbxref=InterPro:IPR004316,Pfam:PF03083;Ontology_term=GO:0016021;	NO	0	0
KlGene001201	0						ID=KlGene001201;Name=KlGene001201;Alias=maker-Kl00001-augustus-gene-68.6;Note=Similar to At1g11050: Probable receptor-like protein kinase At1g11050 (Arabidopsis thaliana);Dbxref=InterPro:IPR000719,InterPro:IPR011009,Pfam:PF00069,SUPERFAMILY:SSF56112;Ontology_term=GO:0004672,GO:0005524,GO:0006468;	NO	0	0
KlGene001202	3.27005	-5.11797	1.70529	-3.00124	0.00268884	0.012228	ID=KlGene001202;Name=KlGene001202;Alias=maker-Kl00001-augustus-gene-68.2;Note=Similar to MYB114: Transcription factor MYB114 (Arabidopsis thaliana);Dbxref=CDD:cd00167,InterPro:IPR001005,InterPro:IPR009057,Pfam:PF00249,SUPERFAMILY:SSF46689;Ontology_term=GO:0003677;	DOWNDOWN	0.396948	0
KlGene001203	0						ID=KlGene001203;Name=KlGene001203;Alias=augustus_masked-Kl00001-processed-gene-68.14;Note=Protein of unknown function;Dbxref=InterPro:IPR025322,Pfam:PF14009;	NO	0	0
KlGene001204	1055.55	0.162995	0.19684	0.82806	0.407637	0.562983	ID=KlGene001204;Name=KlGene001204;Alias=augustus_masked-Kl00001-processed-gene-68.19;Note=Similar to CHR4: Protein CHROMATIN REMODELING 4 (Arabidopsis thaliana);Dbxref=CDD:cd11660,InterPro:IPR009057,SUPERFAMILY:SSF46689;Ontology_term=GO:0003677;	NO	5.78434	7.97062
KlGene001206	206.614	0.0403568	0.232417	0.17364	0.862148	0.914238	ID=KlGene001206;Name=KlGene001206;Alias=maker-Kl00001-augustus-gene-68.3;Note=Similar to R3hdm2: R3H domain-containing protein 2 (Mus musculus);Dbxref=CDD:cd02642,InterPro:IPR001374,InterPro:IPR024771,InterPro:IPR036867,Pfam:PF01424,Pfam:PF12752,SUPERFAMILY:SSF82708;Ontology_term=GO:0003676;	NO	1.75636	2.21521
KlGene001207	351.316	0.328473	0.228908	1.43495	0.151301	0.278863	ID=KlGene001207;Name=KlGene001207;Alias=maker-Kl00001-augustus-gene-68.4;Note=Similar to SSO2163: Uncharacterized HIT-like protein SSO2163 (Sulfolobus solfataricus (strain ATCC 35092 / DSM 1617 / JCM 11322 / P2));Dbxref=InterPro:IPR001310,InterPro:IPR036265,PRINTS:PR00332,Pfam:PF01230,SUPERFAMILY:SSF54197;	NO	8.09207	12.4294
KlGene001208	189.622	0.001214	0.17926	0.00677227	0.994597	0.996905	ID=KlGene001208;Name=KlGene001208;Alias=maker-Kl00001-augustus-gene-68.9;Note=Similar to GAUT8: Galacturonosyltransferase 8 (Arabidopsis thaliana);Dbxref=CDD:cd06429,InterPro:IPR002495,InterPro:IPR029044,Pfam:PF01501,SUPERFAMILY:SSF53448;Ontology_term=GO:0016757;	NO	4.45479	5.44989
KlGene001209	438.075	-4.72335	1.59004	-2.97059	0.00297227	0.0132397	ID=KlGene001209;Name=KlGene001209;Alias=maker-Kl00001-augustus-gene-68.5;Note=Similar to PIN8: Putative auxin efflux carrier component 8 (Arabidopsis thaliana);Dbxref=InterPro:IPR004776,InterPro:IPR014024,Pfam:PF03547,TIGRFAM:TIGR00946;Ontology_term=GO:0016021,GO:0055085;	DOWN	22.3571	0.967478
KlGene001210	138.743	-0.196413	0.319085	-0.61555	0.538191	0.679043	ID=KlGene001210;Name=KlGene001210;Alias=maker-Kl00001-augustus-gene-69.25;Note=Protein of unknown function;	NO	5.65877	5.95995
KlGene001211	580.397	1.92089	0.383858	5.00416	5.61048e-07	8.63023e-06	ID=KlGene001211;Name=KlGene001211;Alias=maker-Kl00001-augustus-gene-69.19;Note=Similar to At5g36290: GDT1-like protein 3 (Arabidopsis thaliana);Dbxref=InterPro:IPR001727,Pfam:PF01169;	UP	7.87792	35.5231
KlGene001212	10057.4	-0.590235	0.24821	-2.37797	0.0174084	0.0542598	ID=KlGene001212;Name=KlGene001212;Alias=maker-Kl00001-augustus-gene-69.26;Note=Similar to PSAL: Photosystem I reaction center subunit XI%2C chloroplastic (Arabidopsis thaliana);Dbxref=InterPro:IPR003757,InterPro:IPR036592,Pfam:PF02605,SUPERFAMILY:SSF81568;Ontology_term=GO:0009522,GO:0009538,GO:0015979;	NO	788.075	638.142
KlGene001213	361.885	0.335255	0.344028	0.974499	0.329809	0.485771	ID=KlGene001213;Name=KlGene001213;Alias=augustus_masked-Kl00001-processed-gene-69.3;Note=Similar to Bscl2: Seipin (Rattus norvegicus);Dbxref=InterPro:IPR009617,Pfam:PF06775;Ontology_term=GO:0019915;	NO	6.789	10.5141
KlGene001214	679.783	0.97123	0.300597	3.231	0.00123359	0.00647732	ID=KlGene001214;Name=KlGene001214;Alias=augustus_masked-Kl00001-processed-gene-69.11;Note=Similar to At5g16450: Putative 4-hydroxy-4-methyl-2-oxoglutarate aldolase 2 (Arabidopsis thaliana);Dbxref=CDD:cd16841,InterPro:IPR005493,InterPro:IPR010203,InterPro:IPR036704,Pfam:PF03737,SUPERFAMILY:SSF89562,TIGRFAM:TIGR01935;Ontology_term=GO:0008428,GO:0051252;	NO	90.3597	221.027
KlGene001215	1175.72	0.940604	0.221921	4.23845	2.25066e-05	0.000216557	ID=KlGene001215;Name=KlGene001215;Alias=maker-Kl00001-augustus-gene-69.28;Note=Similar to IPI2: Isopentenyl-diphosphate Delta-isomerase II (Clarkia xantiana);Dbxref=CDD:cd02885,InterPro:IPR000086,InterPro:IPR011876,InterPro:IPR015797,Pfam:PF00293,SUPERFAMILY:SSF55811,TIGRFAM:TIGR02150;Ontology_term=GO:0004452,GO:0008299,GO:0016787;	NO	24.8334	58.0239
KlGene001216	4607.47	1.86292	0.2979	6.25352	4.01303e-10	1.2737e-08	ID=KlGene001216;Name=KlGene001216;Alias=maker-Kl00001-augustus-gene-69.21;Note=Similar to PPC6-1: Probable protein phosphatase 2C 33 (Arabidopsis thaliana);Dbxref=CDD:cd00143,InterPro:IPR001932,InterPro:IPR036457,Pfam:PF00481,SUPERFAMILY:SSF81606;Ontology_term=GO:0003824;	UP	57.3781	253.304
KlGene001217	582.099	0.930153	0.249366	3.73007	0.00019143	0.00135757	ID=KlGene001217;Name=KlGene001217;Alias=maker-Kl00001-augustus-gene-69.29;Note=Similar to At1g65240: Aspartic proteinase-like protein 2 (Arabidopsis thaliana);Dbxref=CDD:cd05476,InterPro:IPR001461,InterPro:IPR021109,InterPro:IPR032799,InterPro:IPR032861,InterPro:IPR034161,PRINTS:PR00792,Pfam:PF14541,Pfam:PF14543,SUPERFAMILY:SSF50630;Ontology_term=GO:0004190,GO:0006508;	NO	9.55731	22.0562
KlGene001218	5673.41	-0.46592	0.298455	-1.5611	0.118499	0.233489	ID=KlGene001218;Name=KlGene001218;Alias=maker-Kl00001-augustus-gene-69.22;Note=Similar to Thioredoxin F-type%2C chloroplastic (Mesembryanthemum crystallinum);Dbxref=CDD:cd02947,InterPro:IPR013766,InterPro:IPR036249,PRINTS:PR00421,Pfam:PF00085,SUPERFAMILY:SSF52833;Ontology_term=GO:0045454;	NO	271.341	241.741
KlGene001219	683.525	0.0444436	0.197017	0.225582	0.821526	0.887404	ID=KlGene001219;Name=KlGene001219;Alias=maker-Kl00001-augustus-gene-69.23;Note=Similar to BCCP1: Biotin carboxyl carrier protein of acetyl-CoA carboxylase 1%2C chloroplastic (Arabidopsis thaliana);Dbxref=CDD:cd06850,InterPro:IPR000089,InterPro:IPR001249,InterPro:IPR011053,PRINTS:PR01071,Pfam:PF00364,SUPERFAMILY:SSF51230,TIGRFAM:TIGR00531;Ontology_term=GO:0003989,GO:0006633,GO:0009317;	NO	23.2072	29.0645
KlGene001220	887.9	0.333971	0.223886	1.4917	0.135777	0.258716	ID=KlGene001220;Name=KlGene001220;Alias=maker-Kl00001-augustus-gene-69.30;Note=Similar to LUC7: Protein LUC7 (Saccharomyces cerevisiae (strain ATCC 204508 / S288c));Dbxref=InterPro:IPR004882,Pfam:PF03194;Ontology_term=GO:0003729,GO:0005685,GO:0006376;	NO	12.9389	20.0043
KlGene001221	456.872	0.354013	0.189972	1.8635	0.0623924	0.144836	ID=KlGene001221;Name=KlGene001221;Alias=maker-Kl00001-augustus-gene-69.24;Note=Similar to Wars: Tryptophan--tRNA ligase%2C cytoplasmic (Rattus norvegicus);Dbxref=InterPro:IPR002305,Pfam:PF00579,SUPERFAMILY:SSF52374;Ontology_term=GO:0000166,GO:0004812,GO:0005524,GO:0006418;	NO	6.94237	10.8064
KlGene001222	368.726	-0.413556	0.201359	-2.05382	0.039993	0.103395	ID=KlGene001222;Name=KlGene001222;Alias=maker-Kl00001-augustus-gene-69.31;Note=Similar to PRFB1: Peptide chain release factor PrfB1%2C chloroplastic (Arabidopsis thaliana);Dbxref=InterPro:IPR000352,InterPro:IPR004374,InterPro:IPR005139,Pfam:PF00472,Pfam:PF03462,SUPERFAMILY:SSF75620,TIGRFAM:TIGR00020;Ontology_term=GO:0003747,GO:0005737,GO:0006415,GO:0016149;	NO	9.38324	8.57708
KlGene001224	21.5273	-0.356823	0.598712	-0.595984	0.551186	0.68975	ID=KlGene001224;Name=KlGene001224;Alias=augustus_masked-Kl00001-processed-gene-69.16;Note=Similar to PCMP-H53: Pentatricopeptide repeat-containing protein At4g33170 (Arabidopsis thaliana);Dbxref=InterPro:IPR002885,InterPro:IPR032867,Pfam:PF01535,Pfam:PF13041,Pfam:PF14432,TIGRFAM:TIGR00756;Ontology_term=GO:0008270;	NO	1.07977	1.00804
KlGene001225	355.194	0.233504	0.232471	1.00444	0.315165	0.469826	ID=KlGene001225;Name=KlGene001225;Alias=maker-Kl00001-augustus-gene-69.32;Note=Protein of unknown function;	NO	11.8983	17.028
KlGene001226	59.8477	0.069159	0.38338	0.180393	0.856844	0.910849	ID=KlGene001226;Name=KlGene001226;Alias=augustus_masked-Kl00001-processed-gene-69.9;Note=Similar to lyrm4: LYR motif-containing protein 4 (Dictyostelium discoideum);Dbxref=InterPro:IPR008011,Pfam:PF05347;	NO	21.7799	27.7479
KlGene001227	1.15494	0.834428	2.17348	0.383913	0.701043	0.804618	ID=KlGene001227;Name=KlGene001227;Alias=maker-Kl00001-augustus-gene-69.33;Note=Similar to AMS: Transcription factor ABORTED MICROSPORES (Arabidopsis thaliana);Dbxref=CDD:cd00083,CDD:cd02116,InterPro:IPR011598,InterPro:IPR025610,InterPro:IPR036638,Pfam:PF00010,Pfam:PF14215,SUPERFAMILY:SSF47459;Ontology_term=GO:0046983;	NO	0.0361914	0.0767685
KlGene001229	3189.64	2.01723	0.327404	6.16131	7.21461e-10	2.18291e-08	ID=KlGene001229;Name=KlGene001229;Alias=maker-Kl00001-augustus-gene-70.5;Note=Similar to At3g03300: Endoribonuclease Dicer homolog 2 (Arabidopsis thaliana);Dbxref=CDD:cd00046,CDD:cd00079,CDD:cd00593,InterPro:IPR000999,InterPro:IPR001650,InterPro:IPR003100,InterPro:IPR005034,InterPro:IPR011545,InterPro:IPR027417,InterPro:IPR036085,InterPro:IPR036389,Pfam:PF00270,Pfam:PF00271,Pfam:PF00636,Pfam:PF02…	UP	12.8252	62.8275
KlGene001230	603.946	0.68194	0.220931	3.08666	0.00202419	0.00965501	ID=KlGene001230;Name=KlGene001230;Alias=maker-Kl00001-augustus-gene-70.0;Note=Similar to At3g03305: Putative metallophosphoesterase At3g03305 (Arabidopsis thaliana);Dbxref=InterPro:IPR004843,Pfam:PF00149,SUPERFAMILY:SSF56300;Ontology_term=GO:0016787;	NO	10.8267	21.0526
KlGene001231	965.522	-0.139817	0.163374	-0.85581	0.392103	0.547989	ID=KlGene001231;Name=KlGene001231;Alias=maker-Kl00001-augustus-gene-70.6;Note=Similar to ARI8: Probable E3 ubiquitin-protein ligase ARI8 (Arabidopsis thaliana);Dbxref=CDD:cd16623,InterPro:IPR002867,InterPro:IPR036443,Pfam:PF01485,SUPERFAMILY:SSF57850,SUPERFAMILY:SSF90209;	NO	13.3399	14.8394
KlGene001232	1627.77	-0.215115	0.180901	-1.18913	0.234387	0.38232	ID=KlGene001232;Name=KlGene001232;Alias=maker-Kl00001-augustus-gene-70.1;Note=Similar to FRA3: Type II inositol 1%2C4%2C5-trisphosphate 5-phosphatase FRA3 (Arabidopsis thaliana);Dbxref=InterPro:IPR005135,InterPro:IPR036322,InterPro:IPR036691,Pfam:PF03372,SUPERFAMILY:SSF50978,SUPERFAMILY:SSF56219;Ontology_term=GO:0005515;	NO	19.7607	20.8365
KlGene001233	0						ID=KlGene001233;Name=KlGene001233;Alias=maker-Kl00001-augustus-gene-70.2;Note=Similar to Polygalacturonase (Prunus persica);Dbxref=InterPro:IPR000743,InterPro:IPR011050,Pfam:PF00295,SUPERFAMILY:SSF51126;Ontology_term=GO:0004650,GO:0005975;	NO	0	0
KlGene001234	1093.02	-0.688147	0.165695	-4.15308	3.28029e-05	0.000298081	ID=KlGene001234;Name=KlGene001234;Alias=maker-Kl00001-augustus-gene-70.7;Note=Similar to At2g31810: Acetolactate synthase small subunit 2%2C chloroplastic (Arabidopsis thaliana);Dbxref=CDD:cd04878,InterPro:IPR004789,InterPro:IPR019455,InterPro:IPR039557,Pfam:PF10369,Pfam:PF13710,SUPERFAMILY:SSF55021,TIGRFAM:TIGR00119;Ontology_term=GO:0003984,GO:0009082;	NO	26.4221	19.9657
KlGene001235	830.044	-0.084837	0.246056	-0.344788	0.730254	0.825077	ID=KlGene001235;Name=KlGene001235;Alias=maker-Kl00001-augustus-gene-70.8;Note=Similar to CYCB1-2: Cyclin-B1-2 (Oryza sativa subsp. japonica);Dbxref=Pfam:PF05348;	NO	54.5529	62.6158
KlGene001236	0						ID=KlGene001236;Name=KlGene001236;Alias=maker-Kl00001-augustus-gene-70.9;Note=Protein of unknown function;	NO	0	0
KlGene001237	650.741	1.61993	0.560919	2.88799	0.00387716	0.0163764	ID=KlGene001237;Name=KlGene001237;Alias=maker-Kl00001-augustus-gene-70.3;Note=Protein of unknown function;Dbxref=InterPro:IPR007462,Pfam:PF04367;	UP	8.88531	32.1135
KlGene001238	460.923	0.364221	0.197006	1.84879	0.0644886	0.14854	ID=KlGene001238;Name=KlGene001238;Alias=maker-Kl00001-augustus-gene-70.4;Note=Similar to MBTPS1: Membrane-bound transcription factor site-1 protease (Homo sapiens);Dbxref=InterPro:IPR000209,InterPro:IPR015500,InterPro:IPR036852,PRINTS:PR00723,Pfam:PF00082,SUPERFAMILY:SSF52743;Ontology_term=GO:0004252,GO:0006508;	NO	5.7739	9.13295
KlGene001239	433.39	2.12832	0.418244	5.08869	3.60536e-07	5.77566e-06	ID=KlGene001239;Name=KlGene001239;Alias=maker-Kl00001-augustus-gene-70.10;Note=Similar to PERK1: Proline-rich receptor-like protein kinase PERK1 (Arabidopsis thaliana);Dbxref=CDD:cd14066,InterPro:IPR001245,InterPro:IPR011009,PRINTS:PR01217,Pfam:PF07714,SUPERFAMILY:SSF56112;Ontology_term=GO:0004672,GO:0006468;	UP	3.50307	18.6084
KlGene001241	3301.07	-0.263937	0.185668	-1.42155	0.155156	0.283878	ID=KlGene001241;Name=KlGene001241;Alias=maker-Kl00001-augustus-gene-70.11;Note=Similar to NYC1: Probable chlorophyll(ide) b reductase NYC1%2C chloroplastic (Oryza sativa subsp. japonica);Dbxref=CDD:cd05233,InterPro:IPR002347,InterPro:IPR036291,PRINTS:PR00080,PRINTS:PR00081,Pfam:PF00106,SUPERFAMILY:SSF51735;	NO	94.1267	95.4082
KlGene001242	677.576	0.346495	0.20142	1.72026	0.0853853	0.183796	ID=KlGene001242;Name=KlGene001242;Alias=maker-Kl00001-augustus-gene-70.12;Note=Similar to Tbl3: Transducin beta-like protein 3 (Mus musculus);Dbxref=CDD:cd00200,InterPro:IPR001680,InterPro:IPR011047,InterPro:IPR013934,InterPro:IPR020472,InterPro:IPR036322,PRINTS:PR00320,Pfam:PF00400,Pfam:PF08625,SUPERFAMILY:SSF50978,SUPERFAMILY:SSF50998;Ontology_term=GO:0005515,GO:0006364,GO:0032040;	NO	8.3705	12.9047
KlGene001243	9.06724	0.767702	0.896868	0.85598	0.392009	0.547892	ID=KlGene001243;Name=KlGene001243;Alias=augustus_masked-Kl00001-processed-gene-71.0;Note=Protein of unknown function;	NO	2.86549	5.89125
KlGene001244	43.9629	1.30097	0.33428	3.89186	9.94787e-05	0.000777139	ID=KlGene001244;Name=KlGene001244;Alias=maker-Kl00001-augustus-gene-71.14;Note=Similar to PLT5: Polyol transporter 5 (Arabidopsis thaliana);Dbxref=CDD:cd06174,InterPro:IPR003663,InterPro:IPR005828,InterPro:IPR020846,InterPro:IPR036259,PRINTS:PR00171,Pfam:PF00083,SUPERFAMILY:SSF103473;Ontology_term=GO:0016020,GO:0016021,GO:0022857,GO:0055085;	UP	1.95894	5.88152
KlGene001245	0						ID=KlGene001245;Name=KlGene001245;Alias=augustus_masked-Kl00001-processed-gene-71.2;Note=Protein of unknown function;	NO	0	0
KlGene001246	111.575	1.4776	0.512228	2.88466	0.00391841	0.0164967	ID=KlGene001246;Name=KlGene001246;Alias=maker-Kl00001-augustus-gene-71.20;Note=Similar to RHN1: Ras-related protein RHN1 (Nicotiana plumbaginifolia);Dbxref=CDD:cd01860,InterPro:IPR001806,InterPro:IPR005225,InterPro:IPR027417,PRINTS:PR00449,Pfam:PF00071,SUPERFAMILY:SSF52540,TIGRFAM:TIGR00231;Ontology_term=GO:0003924,GO:0005525;	UP	1.79143	5.94923
KlGene001247	351.541	-2.07991	0.87632	-2.37346	0.0176224	0.0547718	ID=KlGene001247;Name=KlGene001247;Alias=augustus_masked-Kl00001-processed-gene-71.10;Note=Similar to MBF1C: Multiprotein-bridging factor 1c (Arabidopsis thaliana);Dbxref=CDD:cd00093,InterPro:IPR001387,InterPro:IPR010982,InterPro:IPR013729,Pfam:PF01381,Pfam:PF08523,SUPERFAMILY:SSF47413;Ontology_term=GO:0003677,GO:0043565;	DOWN	23.0474	6.52428
KlGene001248	550.977	-0.637909	0.210984	-3.02349	0.00249878	0.0115051	ID=KlGene001248;Name=KlGene001248;Alias=augustus_masked-Kl00001-processed-gene-71.11;Note=Similar to ASIL2: Trihelix transcription factor ASIL2 (Arabidopsis thaliana);Dbxref=Pfam:PF13837;	NO	53.1374	42.0715
KlGene001249	0						ID=KlGene001249;Name=KlGene001249;Alias=augustus_masked-Kl00001-processed-gene-71.3;Note=Protein of unknown function;	NO	0	0
KlGene001250	1.31758	3.94732	3.65845	1.07896	0.280606	0.43323	ID=KlGene001250;Name=KlGene001250;Alias=maker-Kl00001-augustus-gene-71.16;Note=Similar to SULTR3%3B4: Probable sulfate transporter 3.4 (Arabidopsis thaliana);Dbxref=CDD:cd07042,InterPro:IPR001902,InterPro:IPR002645,InterPro:IPR011547,InterPro:IPR036513,Pfam:PF00916,Pfam:PF01740,SUPERFAMILY:SSF52091,TIGRFAM:TIGR00815;Ontology_term=GO:0008271,GO:0008272,GO:0015116,GO:0016020,GO:0016021,GO:0055085;	NO	0	0.0993159
KlGene001251	0						ID=KlGene001251;Name=KlGene001251;Alias=augustus_masked-Kl00001-processed-gene-71.12;Note=Protein of unknown function;Dbxref=PRINTS:PR01228;	NO	0	0
KlGene001252	1452.78	4.72107	0.653871	7.22019	5.19142e-13	2.93209e-11	ID=KlGene001252;Name=KlGene001252;Alias=augustus_masked-Kl00001-processed-gene-71.5;Note=Similar to LRX4: Leucine-rich repeat extensin-like protein 4 (Arabidopsis thaliana);Dbxref=InterPro:IPR001611,Pfam:PF13855,SUPERFAMILY:SSF52058;Ontology_term=GO:0005515;	UP	7.57518	243.528
KlGene001254	1.74529	3.49422	1.8026	1.93843	0.0525706	0.127348	ID=KlGene001254;Name=KlGene001254;Alias=maker-Kl00001-augustus-gene-71.17;Note=Protein of unknown function;Dbxref=CDD:cd00371,InterPro:IPR006121,InterPro:IPR036163,Pfam:PF00403,SUPERFAMILY:SSF55008;Ontology_term=GO:0030001,GO:0046872;	NO	0.0367483	0.63992
KlGene001255	361.092	2.37457	0.400535	5.92849	3.05738e-09	8.09434e-08	ID=KlGene001255;Name=KlGene001255;Alias=augustus_masked-Kl00001-processed-gene-71.7;Note=Similar to VIL1: VIN3-like protein 1 (Arabidopsis thaliana);Dbxref=InterPro:IPR032881,InterPro:IPR036116,Pfam:PF07227,SUPERFAMILY:SSF49265;Ontology_term=GO:0005515;	UP	2.67766	16.5658
KlGene001256	1766.56	-0.675555	0.18252	-3.70127	0.000214522	0.00149015	ID=KlGene001256;Name=KlGene001256;Alias=maker-Kl00001-augustus-gene-71.19;Note=Similar to HCF101: Fe-S cluster assembly factor HCF101%2C chloroplastic (Arabidopsis thaliana);Dbxref=CDD:cd02037,InterPro:IPR002744,InterPro:IPR010376,InterPro:IPR019591,InterPro:IPR027417,InterPro:IPR033756,InterPro:IPR034904,Pfam:PF01883,Pfam:PF06155,Pfam:PF10609,SUPERFAMILY:SSF117916,SUPERFAMILY:SSF52540;	NO	40.5974	31.0542
KlGene001257	751.794	-0.200757	0.176149	-1.1397	0.254411	0.404995	ID=KlGene001257;Name=KlGene001257;Alias=maker-Kl00001-augustus-gene-72.0;Note=Similar to At4g13360: 3-hydroxyisobutyryl-CoA hydrolase-like protein 3%2C mitochondrial (Arabidopsis thaliana);Dbxref=CDD:cd06558,InterPro:IPR029045,InterPro:IPR032259,Pfam:PF16113,SUPERFAMILY:SSF52096;Ontology_term=GO:0003860;	NO	12.3079	13.0919
KlGene001258	145.655	0.940041	0.290363	3.23747	0.00120597	0.00636106	ID=KlGene001258;Name=KlGene001258;Alias=maker-Kl00001-augustus-gene-72.6;Note=Similar to NUDT20: Nudix hydrolase 20%2C chloroplastic (Arabidopsis thaliana);Dbxref=CDD:cd03676,InterPro:IPR000086,InterPro:IPR015797,InterPro:IPR031804,Pfam:PF00293,Pfam:PF15916,SUPERFAMILY:SSF55811;Ontology_term=GO:0016787;	NO	2.56725	5.94766
KlGene001259	17.6726	-0.865323	0.575969	-1.50238	0.133	0.254813	ID=KlGene001259;Name=KlGene001259;Alias=maker-Kl00001-augustus-gene-72.1;Note=Similar to B'IOTA: Serine/threonine protein phosphatase 2A 57 kDa regulatory subunit B' iota isoform (Arabidopsis thaliana);Dbxref=InterPro:IPR002554,InterPro:IPR016024,Pfam:PF01603,SUPERFAMILY:SSF48371;Ontology_term=GO:0000159,GO:0007165,GO:0019888;	NO	0.679877	0.451119
KlGene001260	131.362	-0.151728	0.215433	-0.704293	0.48125	0.630794	ID=KlGene001260;Name=KlGene001260;Alias=maker-Kl00001-augustus-gene-72.7;Note=Similar to TMEM19: Transmembrane protein 19 (Pongo abelii);Dbxref=InterPro:IPR002794,Pfam:PF01940;Ontology_term=GO:0016021;	NO	5.23791	5.74726
KlGene001261	2014.36	-0.588272	0.308378	-1.90763	0.0564385	0.134368	ID=KlGene001261;Name=KlGene001261;Alias=maker-Kl00001-augustus-gene-72.8;Note=Similar to LUG: Transcriptional corepressor LEUNIG (Arabidopsis thaliana);Dbxref=CDD:cd00200,InterPro:IPR001680,InterPro:IPR006594,InterPro:IPR036322,Pfam:PF00400,Pfam:PF08513,SUPERFAMILY:SSF50978;Ontology_term=GO:0005515;	NO	23.913	19.8242
KlGene001262	0						ID=KlGene001262;Name=KlGene001262;Alias=augustus_masked-Kl00001-processed-gene-72.14;Note=Protein of unknown function;	NO	0	0
KlGene001263	4.50153	-0.634779	1.03411	-0.61384	0.539321	0.680172	ID=KlGene001263;Name=KlGene001263;Alias=maker-Kl00001-augustus-gene-72.2;Note=Similar to At2g26730: Probable inactive receptor kinase At2g26730 (Arabidopsis thaliana);Dbxref=InterPro:IPR001245,InterPro:IPR001611,InterPro:IPR011009,InterPro:IPR013210,Pfam:PF07714,Pfam:PF08263,Pfam:PF13855,SUPERFAMILY:SSF52058,SUPERFAMILY:SSF56112;Ontology_term=GO:0004672,GO:0005515,GO:0006468;	NO	0.236861	0.184299
KlGene001264	156.865	-0.217505	0.176249	-1.23408	0.217174	0.362539	ID=KlGene001264;Name=KlGene001264;Alias=augustus_masked-Kl00001-processed-gene-72.21;Note=Similar to GONST4: GDP-mannose transporter GONST4 (Arabidopsis thaliana);Dbxref=InterPro:IPR004853,Pfam:PF03151;	NO	14.977	15.7664
KlGene001265	324.624	-0.0349409	0.207247	-0.168596	0.866115	0.91681	ID=KlGene001265;Name=KlGene001265;Alias=maker-Kl00001-augustus-gene-72.3;Note=Similar to MARCH1: E3 ubiquitin-protein ligase MARCH1 (Homo sapiens);Dbxref=CDD:cd16495,InterPro:IPR011016,Pfam:PF12906,SUPERFAMILY:SSF57850;Ontology_term=GO:0008270;	NO	9.88982	11.8938
KlGene001266	0						ID=KlGene001266;Name=KlGene001266;Alias=maker-Kl00001-augustus-gene-72.4;Note=Similar to BOR4: Boron transporter 4 (Arabidopsis thaliana);Dbxref=InterPro:IPR011531,Pfam:PF00955;Ontology_term=GO:0006820,GO:0016021;	NO	0	0
KlGene001267	863.493	3.32684	0.244977	13.5802	5.24868e-42	1.15613e-38	ID=KlGene001267;Name=KlGene001267;Alias=maker-Kl00001-augustus-gene-72.9;Note=Similar to AKT1: Potassium channel AKT1 (Arabidopsis thaliana);Dbxref=CDD:cd00038,CDD:cd00204,InterPro:IPR000595,InterPro:IPR002110,InterPro:IPR003938,InterPro:IPR005821,InterPro:IPR018490,InterPro:IPR020683,InterPro:IPR021789,InterPro:IPR036770,PRINTS:PR01415,PRINTS:PR01463,Pfam:PF00027,Pfam:PF00520,Pfam:PF11834,Pfam:P…	UP	3.08166	38.0293
KlGene001268	0.963984	-0.978105	2.86118	-0.341853	0.732461	0.827084	ID=KlGene001268;Name=KlGene001268;Alias=augustus_masked-Kl00001-processed-gene-72.18;Note=Similar to FRO4: Ferric reduction oxidase 4 (Arabidopsis thaliana);Dbxref=InterPro:IPR013130,Pfam:PF01794;	NO	0.0496284	0.030641
KlGene001269	118.698	-1.39994	0.356158	-3.93068	8.4706e-05	0.000676022	ID=KlGene001269;Name=KlGene001269;Alias=maker-Kl00001-augustus-gene-72.10;Note=Similar to FRO4: Ferric reduction oxidase 4 (Arabidopsis thaliana);Dbxref=CDD:cd06186,InterPro:IPR013112,InterPro:IPR013121,InterPro:IPR013130,InterPro:IPR017938,InterPro:IPR039261,Pfam:PF01794,Pfam:PF08022,Pfam:PF08030,SUPERFAMILY:SSF52343,SUPERFAMILY:SSF63380;Ontology_term=GO:0016491,GO:0055114;	DOWN	4.77656	2.18249
[truncated: 26,576 more rows]

## Sheet: read numbers
sample	sequencing	n reads	total reads per sample
[truncated: 14 more rows]

## Sheet: Klax_stomatal_genes
gene_id	gene_name	log2FC	p-value	padj	TPM_WT	TPM_OE	species
[truncated: 58 more rows]
