# Supplementary material for: MUTE drives asymmetric divisions to form stomatal subsidiary cells in Crassulaceae succulents
Source: Sci Adv. 2026 Mar 25;12(13):eaeb8145. doi: 10.1126/sciadv.aeb8145 (PMC13015906; doi:10.1126/sciadv.aeb8145)
Supplement: Supplementary file 2 — Tables S2 to S4 [file sciadv.aeb8145_tables_s2_to_s4.zip › sciadv.aeb8145_table_s4.xlsx]

## Sheet: DESeq2_all_genes
gene_id	baseMean	log2FoldChange	lfcSE	stat	pvalue	padj	info	diffexpressed	mock_meanTPM	ind_meanTPM
AT1G01010	397.79	0.187863	0.107585	1.74619	0.0807787	0.205621	NAC domain containing protein 1	NO	12.619	14.8883
AT1G01020	1.79496	-0.853378	1.53483	-0.556009	0.578204		Arv1-like protein	NO	0.0625209	0.0367465
AT1G01030	330.36	-0.30677	0.123061	-2.49282	0.0126733	0.0479031	AP2/B3-like transcriptional factor family protein	NO	13.6118	11.3841
AT1G01040	57.3228	0.0730516	0.251251	0.290752	0.771241	0.885594	dicer-like 1	NO	0.557598	0.607726
AT1G01050	3399.19	0.0991073	0.0497897	1.99052	0.0465337	0.134881	pyrophosphorylase 1	NO	127.321	141.179
AT1G01060	0.317919	1.74548	3.36333	0.518973	0.60378		Homeodomain-like superfamily protein	NO	0	0.0121328
AT1G01070	0						nodulin MtN21 /EamA-like transporter family protein	NO	0	0
AT1G01073	0.168929	-1.06111	4.08047	-0.260046	0.794828			NO	0.231034	0
AT1G01080	0.801767	-0.630578	2.2749	-0.27719	0.781634		RNA-binding (RRM/RBD/RNP motifs) family protein	NO	0.0433689	0.0295405
AT1G01090	13476	0.195164	0.0357534	5.45863	4.79829e-08	6.58807e-07	pyruvate dehydrogenase E1 alpha	NO	536.981	636.023
AT1G01100	0.481337	0.803329	2.75296	0.291806	0.770435		60S acidic ribosomal protein family	NO	0.0242195	0.0504465
AT1G01110	42.1853	-0.0133864	0.306891	-0.0436195	0.965208	0.983147	IQ-domain 18	NO	1.32815	1.36272
AT1G01115	0							NO	0	0
AT1G01120	2140.83	-0.987253	0.0619949	-15.9248	4.26707e-57	1.2108e-54	3-ketoacyl-CoA synthase 1	DOWN	115.411	60.2036
AT1G01130	68.0559	-0.070358	0.239898	-0.293283	0.769306	0.884265	PTHR24347:SF140 - CBL-INTERACTING SERINE/THREONINE-PROTEIN KINASE 9 (1 of 2)	NO	2.81422	2.77428
AT1G01140	0						CBL-interacting protein kinase 9	NO	0	0
AT1G01150	5.77221	0.651398	0.812698	0.801525	0.422828		Homeodomain-like protein with RING/FYVE/PHD-type zinc finger domain	NO	0.170666	0.276901
AT1G01160	48.5746	-0.269302	0.274345	-0.981617	0.326288	0.542495	GRF1-interacting factor 2	NO	2.35322	2.01449
AT1G01170	0.491919	0.801396	2.73474	0.293043	0.769489		Protein of unknown function (DUF1138)	NO	0.0315307	0.0640329
AT1G01180	303.66	-0.173525	0.116423	-1.49046	0.136102	0.30003	S-adenosyl-L-methionine-dependent methyltransferases superfamily protein	NO	21.0777	19.3332
AT1G01190	105.318	-0.137557	0.188692	-0.729005	0.465999	0.675001	cytochrome P450, family 78, subfamily A, polypeptide 8	NO	4.66258	4.39287
AT1G01200	89.6662	-0.35095	0.206693	-1.69793	0.0895207	0.221766	RAB GTPase homolog A3	NO	4.5609	3.69037
AT1G01210	748.977	-0.137893	0.0796904	-1.73036	0.0835655	0.210988	DNA-directed RNA polymerase, subunit M, archaeal	NO	71.3491	67.0302
AT1G01220	1653.46	-0.109882	0.0585029	-1.87823	0.0603493	0.165019	L-fucokinase/GDP-L-fucose pyrophosphorylase	NO	30.9065	29.6166
AT1G01225	170.926	-0.0752345	0.15338	-0.49051	0.623773	0.793223	NC domain-containing protein-related	NO	9.52126	9.33351
AT1G01230	793.949	0.199051	0.0745242	2.67096	0.00756358	0.0312713	ORMDL family protein	NO	31.9082	37.8707
AT1G01240	9.05372	-0.0255577	0.651598	-0.0392232	0.968712		PTHR33868:SF2 - EXPRESSED PROTEIN (1 of 2)	NO	0.367178	0.375742
AT1G01250	25.5178	-0.413549	0.382397	-1.08146	0.27949	0.489972	Integrase-type DNA-binding superfamily protein	NO	2.67687	2.07737
AT1G01260	0						basic helix-loop-helix (bHLH) DNA-binding superfamily protein	NO	0	0
AT1G01280	0						cytochrome P450, family 703, subfamily A, polypeptide 2	NO	0	0
AT1G01290	38.5877	-0.445588	0.318481	-1.39911	0.161781	0.338462	cofactor of nitrate reductase and xanthine dehydrogenase 3	NO	2.70819	2.06611
AT1G01300	5070.73	0.375881	0.0470768	7.98442	1.41181e-15	4.78714e-14	Eukaryotic aspartyl protease family protein	NO	186.458	250.505
AT1G01305	0							NO	0	0
AT1G01310	0.836746	-0.693514	2.14	-0.324072	0.745884		CAP (Cysteine-rich secretory proteins, Antigen 5, and Pathogenesis-related 1 protein) superfamily protein	NO	0.0817332	0.0516253
AT1G01320	0						Tetratricopeptide repeat (TPR)-like superfamily protein	NO	0	0
AT1G01340	6.11535	-0.313985	0.772618	-0.406392	0.684455		cyclic nucleotide gated channel 10	NO	0.149139	0.124284
AT1G01350	915.061	-0.0710961	0.070183	-1.01301	0.311055	0.525824	Zinc finger (CCCH-type/C3HC4-type RING finger) family protein	NO	35.4133	34.8701
AT1G01355	1.83444	1.26893	1.47782	0.858647	0.390535		Putative endonuclease or glycosyl hydrolase	NO	0.0803967	0.193602
AT1G01360	387.619	0.0131565	0.105685	0.124488	0.900929	0.951399	regulatory component of ABA receptor 1	NO	24.4833	25.6011
AT1G01370	0.485348	-0.94168	2.74805	-0.342672	0.731845		Histone superfamily protein	NO	0.0240025	0.0122
AT1G01380	33.8871	0.0448044	0.35344	0.126767	0.899125	0.950596	Homeodomain-like superfamily protein	NO	3.24423	3.46762
AT1G01390	195.705	-0.801556	0.142441	-5.6273	1.83051e-08	2.68177e-07	UDP-Glycosyltransferase superfamily protein	DOWN	11.3538	6.73544
AT1G01400	0							NO	0	0
AT1G01410	0						pumilio 22	NO	0	0
AT1G01420	569.611	-0.4722	0.0864542	-5.46185	4.71194e-08	6.48052e-07	UDP-glucosyl transferase 72B3	NO	33.5396	25.0087
AT1G01430	2799.1	-0.443209	0.0524819	-8.445	3.04055e-17	1.20239e-15	TRICHOME BIREFRINGENCE-LIKE 25	NO	133.889	101.873
AT1G01440	1020.78	-0.0623594	0.0709564	-0.878841	0.379488	0.59608	Protein of unknown function (DUF3133)	NO	29.5493	29.2746
AT1G01450	335.456	-0.200942	0.110435	-1.81955	0.0688277	0.182345	Protein kinase superfamily protein	NO	19.5797	17.5931
AT1G01453	0						PTHR31234:SF12 - LATE EMBRYOGENESIS ABUNDANT HYDROXYPROLINE-RICH GLYCOPROTEIN (1 of 3)	NO	0	0
AT1G01460	2.48305	0.865089	1.35482	0.638529	0.523129		Phosphatidylinositol-4-phosphate 5-kinase, core	NO	0.0566822	0.104401
AT1G01470	1230.2	-0.0964142	0.0683875	-1.40982	0.158592	0.333941	Late embryogenesis abundant protein	NO	121.997	118.003
AT1G01471	0							NO	0	0
AT1G01480	1.6677	-0.107389	1.43818	-0.0746698	0.940477		1-amino-cyclopropane-1-carboxylate synthase 2	NO	0.0512335	0.0486807
AT1G01490	4.00921	-0.107326	0.963547	-0.111386	0.91131		Heavy metal transport/detoxification superfamily protein	NO	0.142915	0.136611
AT1G01500	387.618	0.000654043	0.102156	0.00640242	0.994892	0.997581	Erythronate-4-phosphate dehydrogenase family protein	NO	16.6593	17.253
AT1G01510	1795.23	0.0377597	0.0548816	0.68802	0.49144	0.695899	NAD(P)-binding Rossmann-fold superfamily protein	NO	47.9362	50.8995
AT1G01520	24.604	-0.663976	0.410555	-1.61726	0.105821	0.252033	Homeodomain-like superfamily protein	NO	1.50897	0.978426
AT1G01530	1.72754	-1.36813	1.61513	-0.847073	0.396954		AGAMOUS-like 28	NO	0.185206	0.0736266
AT1G01540	0.333255	-0.0993261	3.35445	-0.0296102	0.976378		Protein kinase superfamily protein	NO	0.00875129	0.00900874
AT1G01550	4.49039	0.206219	0.912366	0.226027	0.821181		Protein of unknown function (DUF793)	NO	0.151393	0.178664
AT1G01560	0						MAP kinase 11	NO	0	0
AT1G01570	119.765	-0.0929137	0.17883	-0.519563	0.603368	0.781523	Protein of unknown function (DUF604)	NO	4.21727	4.08051
AT1G01580	388.814	-0.584476	0.356249	-1.64064	0.100873	0.243365	ferric reduction oxidase 2	NO	9.85969	6.80415
AT1G01590	3.4784	-1.07605	1.03568	-1.03898	0.298812		ferric reduction oxidase 1	NO	0.118163	0.0581465
AT1G01600	196.335	-0.204492	0.148822	-1.37407	0.169419	0.349692	cytochrome P450, family 86, subfamily A, polypeptide 4	NO	7.058	6.33881
AT1G01610	3036.21	-0.294476	0.0482869	-6.09847	1.07086e-09	1.86439e-08	glycerol-3-phosphate acyltransferase 4	NO	97.1993	81.971
AT1G01620	0						plasma membrane intrinsic protein 1C	NO	0	0
AT1G01630	1913.39	-0.2946	0.0547506	-5.38076	7.41738e-08	9.8335e-07	Sec14p-like phosphatidylinositol transfer family protein	NO	85.1858	71.8788
AT1G01640	0.168929	-1.06111	4.08047	-0.260046	0.794828		BTB/POZ domain-containing protein	NO	0.0167858	0
AT1G01650	0						SIGNAL PEPTIDE PEPTIDASE-LIKE 4	NO	0	0
AT1G01660	107.115	-0.665365	0.192482	-3.45676	0.000546703	0.00330927	RING/U-box superfamily protein	NO	3.96963	2.58615
AT1G01670	35.4576	-0.0341757	0.34725	-0.0984182	0.9216	0.961314	RING/U-box superfamily protein	NO	0.881227	0.884119
AT1G01680	7.6381	-0.0992386	0.695925	-0.1426	0.886606		plant U-box 54	NO	0.312496	0.299761
AT1G01690	344.353	0.455919	0.113707	4.0096	6.08224e-05	0.000468225	putative recombination initiation defects 3	NO	6.72906	9.55849
AT1G01695	12.4587	0.772963	0.547291	1.41234	0.157849	0.332814	Phosphatidylinositol N-acetyglucosaminlytransferase subunit P-related	NO	0.456778	0.810607
AT1G01700	71.4293	-0.357448	0.234218	-1.52613	0.126977	0.285165	RHO guanyl-nucleotide exchange factor 2	NO	3.11411	2.52498
AT1G01710	1218.19	0.00996874	0.0644907	0.154576	0.877155	0.940618	Acyl-CoA thioesterase family protein	NO	18.9032	19.6928
AT1G01720	1004.08	0.32238	0.0778754	4.13969	3.47782e-05	0.000285694	NAC (No Apical Meristem) domain transcriptional regulator superfamily protein	NO	46.1849	59.6651
AT1G01725	174.719	0.836731	0.149686	5.58993	2.27167e-08	3.2515e-07		UP	9.80829	18.1572
AT1G01730	811.924	0.306829	0.0741319	4.13896	3.48882e-05	0.000286437		NO	50.5696	64.6914
AT1G01740	0						Protein kinase protein with tetratricopeptide repeat domain	NO	0	0
AT1G01750	645.362	-0.521561	0.0890828	-5.85478	4.77633e-09	7.64876e-08	actin depolymerizing factor 11	NO	62.0493	44.7121
AT1G01760	229.468	-0.130018	0.130423	-0.996893	0.318816	0.534079	adenosine deaminases;RNA binding;RNA binding;adenosine deaminases	NO	8.46259	7.99121
AT1G01770	946.084	-0.00215493	0.0704019	-0.030609	0.975581	0.988686	PTHR13943//PTHR13943:SF48 - HRAS-LIKE SUPPRESSOR - RELATED // SUBFAMILY NOT NAMED (1 of 1)	NO	17.0434	17.6116
AT1G01780	519.316	-0.223427	0.0914838	-2.44225	0.014596	0.0539044	GATA type zinc finger transcription factor family protein	NO	29.0323	25.6969
AT1G01790	7117.24	-0.241269	0.0478723	-5.03985	4.65897e-07	5.44074e-06	K+ efflux antiporter 1	NO	91.4606	80.1284
AT1G01800	0						NAD(P)-binding Rossmann-fold superfamily protein	NO	0	0
AT1G01810	23.8758	-0.0179855	0.403233	-0.0446033	0.964424	0.982986		NO	2.90848	2.95912
AT1G01820	2004.54	-0.0533956	0.0541553	-0.985972	0.324147	0.540044	peroxin 11c	NO	74.1469	73.9591
AT1G01830	15.7413	0.118183	0.473983	0.24934	0.803098	0.903835	ARM repeat superfamily protein	NO	0.529546	0.594665
AT1G01840	25.0676	-0.00537973	0.387473	-0.0138841	0.988922	0.994727		NO	2.35674	2.4244
AT1G01860	535.505	-0.101363	0.0893532	-1.13441	0.256623	0.463654	Ribosomal RNA adenine dimethylase family protein	NO	19.7919	19.1035
AT1G01880	0						5'-3' exonuclease family protein	NO	0	0
AT1G01900	496.181	0.0619277	0.0918065	0.674546	0.499964	0.703026	subtilase family protein	NO	13.2735	14.3454
AT1G01910	0						P-loop containing nucleoside triphosphate hydrolases superfamily protein	NO	0	0
AT1G01920	0.793001	1.78336	2.3096	0.772151	0.440025		SET domain-containing protein	NO	0.00713203	0.0293725
AT1G01930	682.091	-0.117961	0.0809513	-1.45718	0.145067	0.313762	zinc finger protein-related	NO	18.0757	17.2275
AT1G01940	756.701	0.0270885	0.076709	0.353133	0.723988	0.8583	Cyclophilin-like peptidyl-prolyl cis-trans isomerase family protein	NO	30.5366	32.1857
AT1G01950	0						armadillo repeat kinesin 2	NO	0	0
AT1G01960	6524.19	0.118677	0.0395379	3.00161	0.00268553	0.0130361	SEC7-like guanine nucleotide exchange family protein	NO	68.8617	77.3332
AT1G01970	1967.08	-0.339407	0.0552476	-6.14339	8.07787e-10	1.42322e-08	Tetratricopeptide repeat (TPR)-like superfamily protein	NO	94.683	77.4097
AT1G01980	6.86471	0.500077	0.781631	0.639786	0.522312		FAD-binding Berberine family protein	NO	0.237431	0.353134
AT1G01990	1086.61	-0.0457604	0.0677088	-0.675841	0.499141	0.702657		NO	72.3431	72.4656
AT1G02000	510.61	0.272912	0.0911299	2.99476	0.0027466	0.0132965	UDP-D-glucuronate 4-epimerase 2	NO	19.9865	25.0099
AT1G02010	9.92574	-0.447604	0.615943	-0.726697	0.467411		secretory 1A	NO	0.192919	0.14556
AT1G02020	0						nitroreductase family protein	NO	0	0
AT1G02030	19.279	-0.180886	0.441685	-0.409537	0.682145	0.8324	C2H2-like zinc finger protein	NO	0.814321	0.740831
AT1G02040	2.16957	-0.763143	1.32833	-0.574514	0.56562		C2H2-type zinc finger family protein	NO	0.215208	0.131316
AT1G02050	319.273	-0.0696537	0.12212	-0.570369	0.568427	0.754761	Chalcone and stilbene synthase family protein	NO	17.9709	17.7271
AT1G02060	495.367	-0.0866995	0.0971767	-0.892185	0.372294	0.588486	Tetratricopeptide repeat (TPR)-like superfamily protein	NO	18.034	17.6031
AT1G02065	1.29625	1.52594	1.76162	0.866213	0.386373		squamosa promoter binding protein-like 8	NO	0.0234956	0.0725366
AT1G02070	3.83405	-0.962259	1.09404	-0.87955	0.379103			NO	0.549439	0.288679
AT1G02074	0.19155	-1.06111	4.08047	-0.260046	0.794828			NO	0.203441	0
AT1G02080	1.16284	-1.40906	1.81836	-0.774908	0.438394		transcription regulators	NO	0.00960929	0.00374795
AT1G02090	61.5366	0.118701	0.247894	0.478836	0.632056	0.799161	Proteasome component (PCI) domain protein	NO	1.91856	2.14901
AT1G02100	0						Leucine carboxyl methyltransferase	NO	0	0
AT1G02110	1340.73	0.0608745	0.0707707	0.860165	0.389698	0.605939	Protein of unknown function (DUF630 and DUF632)	NO	37.4378	40.4359
AT1G02120	2933.46	-0.0953292	0.0470807	-2.02481	0.0428873	0.126673	GRAM domain family protein	NO	56.4046	54.612
AT1G02130	1792.9	0.0721771	0.0554938	1.30063	0.193384	0.381849	RAS 5	NO	72.8304	79.2523
AT1G02140	3844.31	0.0111595	0.0448891	0.248602	0.803669	0.903835	mago nashi family protein	NO	232.704	242.741
AT1G02145	0						homolog of asparagine-linked glycosylation 12	NO	0	0
AT1G02150	6023.22	-0.165844	0.0433916	-3.82202	0.000132365	0.000941041	Tetratricopeptide repeat (TPR)-like superfamily protein	NO	246.309	227.308
AT1G02160	0						Cox19 family protein (CHCH motif)	NO	0	0
AT1G02170	994.67	0.0926201	0.0702669	1.31812	0.187464	0.374442	metacaspase 1	NO	41.7492	46.0487
AT1G02180	179.848	0.212258	0.147738	1.43672	0.150798	0.322307	ferredoxin-related	NO	11.4252	13.6912
AT1G02190	0						Fatty acid hydroxylase superfamily	NO	0	0
AT1G02205	0						Fatty acid hydroxylase superfamily	NO	0	0
AT1G02210	0						NAC (No Apical Meristem) domain transcriptional regulator superfamily protein	NO	0	0
AT1G02220	291.843	-0.805398	0.12469	-6.4592	1.05259e-10	2.08379e-09	NAC domain containing protein 3	DOWN	15.6031	9.23546
AT1G02230	16.9731	-0.0471263	0.469908	-0.100288	0.920115	0.960932	NAC domain containing protein 4	NO	0.830651	0.827724
AT1G02250	1.48182	0.242335	1.52256	0.159163	0.87354		NAC domain containing protein 5	NO	0.0649422	0.0797004
AT1G02260	698.515	0.0959571	0.0881564	1.08849	0.27638	0.486311	Divalent ion symporter	NO	21.3553	23.6047
AT1G02270	881.256	0.245958	0.0739189	3.3274	0.000876613	0.00498535	Calcium-binding endonuclease/exonuclease/phosphatase family	NO	20.109	24.6791
AT1G02280	0						translocon at the outer envelope membrane of chloroplasts 33	NO	0	0
AT1G02290	500.681	0.175536	0.0928525	1.89049	0.0586931	0.161446	PTHR13052//PTHR13052:SF1 - NFRKB-RELATED // SUBFAMILY NOT NAMED (1 of 1)	NO	16.3736	19.1422
AT1G02300	329.09	-0.485282	0.109043	-4.45037	8.57221e-06	7.99117e-05	Cysteine proteinases superfamily protein	NO	13.5827	10.042
AT1G02305	2572.96	0.0947293	0.0580008	1.63324	0.102419	0.246139	Cysteine proteinases superfamily protein	NO	77.4373	85.4561
AT1G02310	10.5407	-0.335348	0.589798	-0.568582	0.56964	0.755688	Glycosyl hydrolase superfamily protein	NO	0.353956	0.2886
AT1G02320	0.518235	-2.54455	2.61313	-0.973754	0.330179			NO	0.546381	0
AT1G02330	1060.54	-0.044525	0.0660797	-0.673807	0.500434	0.703026	PTHR13486:SF2 - NOVEL PROTEIN (ZGC:103692) (1 of 1)	NO	53.9076	54.112
AT1G02335	588.388	-0.0890434	0.0852983	-1.04391	0.296529	0.509352	germin-like protein subfamily 2 member 2 precursor	NO	43.6647	42.4716
AT1G02340	116.808	-0.522219	0.19274	-2.70944	0.00673961	0.0283281	basic helix-loop-helix (bHLH) DNA-binding superfamily protein	NO	4.98758	3.59373
AT1G02350	38.7648	-0.386975	0.325015	-1.19064	0.233797	0.435197	protoporphyrinogen oxidase-related	NO	3.87345	3.04941
AT1G02360	673.413	0.20548	0.0925603	2.21996	0.0264218	0.0871069	Chitinase family protein	NO	41.1212	49.0954
AT1G02370	592.827	-0.118727	0.0875261	-1.35648	0.174947	0.357724	Tetratricopeptide repeat (TPR)-like superfamily protein	NO	23.6033	22.5129
AT1G02380	74.7356	-0.558005	0.222166	-2.51166	0.0120165	0.04586	PTHR34188:SF1 - T6A9.7 PROTEIN (1 of 3)	NO	3.47881	2.44187
AT1G02390	51.5321	0.132909	0.285517	0.465502	0.641572	0.806653	glycerol-3-phosphate acyltransferase 2	NO	1.55634	1.75458
AT1G02391	0							NO	0	0
AT1G02400	223.216	-0.536486	0.131972	-4.06516	4.79999e-05	0.000379819	gibberellin 2-oxidase 6	NO	7.3265	5.2275
AT1G02405	3.60135	-1.45349	1.08987	-1.33364	0.182323		proline-rich family protein	NO	0.776033	0.288834
AT1G02410	785.639	-0.0266658	0.0790725	-0.337232	0.735942	0.864877	cytochrome c oxidase assembly protein CtaG / Cox11 family	NO	30.4922	30.9895
AT1G02420	248.543	0.0118742	0.136788	0.0868074	0.930825	0.966143	Pentatricopeptide repeat (PPR) superfamily protein	NO	12.8972	13.4944
AT1G02430	102.116	-0.189694	0.190229	-0.997189	0.318673	0.53395	ADP-ribosylation factor D1B	NO	8.26601	7.51436
AT1G02440	3.3505	-0.0876301	1.07591	-0.0814476	0.935086		ADP-ribosylation factor D1A	NO	0.296448	0.290281
AT1G02450	0.799256	1.79425	2.17899	0.823432	0.410263		NIM1-interacting 1	NO	0.0456582	0.188883
AT1G02460	125.406	-0.447463	0.176425	-2.53627	0.0112039	0.0433938	Pectin lyase-like superfamily protein	NO	4.39652	3.33936
AT1G02470	0.164326	0.862443	4.08047	0.211359	0.832607		Polyketide cyclase/dehydrase and lipid transport superfamily protein	NO	0	0.0141719
AT1G02475	2340.79	0.123143	0.0567984	2.16807	0.0301537	0.0967095	Polyketide cyclase/dehydrase and lipid transport superfamily protein	NO	110.498	124.452
AT1G02490	6.51684	0.658216	0.770652	0.854103	0.393048			NO	3.32098	5.50612
AT1G02500	0						S-adenosylmethionine synthetase 1	NO	0	0
AT1G02510	0						Outward rectifying potassium channel protein	NO	0	0
AT1G02520	336.445	-0.162277	0.107655	-1.50739	0.131711	0.292583	P-glycoprotein 11	NO	5.37121	4.96304
AT1G02530	13.3369	0.0458076	0.527811	0.0867879	0.93084	0.966143	P-glycoprotein 12	NO	0.206646	0.220633
AT1G02540	0							NO	0	0
AT1G02550	0						Plant invertase/pectin methylesterase inhibitor superfamily protein	NO	0	0
AT1G02560	11752.4	-0.0269143	0.0359947	-0.747729	0.454624	0.6668	nuclear encoded CLP protease 5	NO	405.842	412.218
AT1G02570	40.6781	-0.7289	0.308603	-2.36193	0.0181799	0.06437		NO	4.32441	2.69102
AT1G02575	13.241	-0.587414	0.546793	-1.07429	0.282693	0.493659		NO	1.36784	0.943216
AT1G02580	11.1939	-0.314346	0.576556	-0.545212	0.585608	0.768127	SET domain-containing protein	NO	0.215197	0.179723
AT1G02590	0						Aldehyde oxidase/xanthine dehydrogenase, molybdopterin binding protein	NO	0	0
AT1G02610	55.4126	-0.128246	0.259033	-0.495093	0.620534	0.791711	RING/FYVE/PHD zinc finger superfamily protein	NO	1.51445	1.43248
AT1G02620	4.72207	-1.67507	0.931924	-1.79744	0.0722664		Ras-related small GTP-binding family protein	NO	0.618964	0.20137
AT1G02630	0						Nucleoside transporter family protein	NO	0	0
AT1G02640	982.237	-0.333677	0.0747717	-4.4626	8.09695e-06	7.58749e-05	beta-xylosidase 2	NO	23.6536	19.4287
AT1G02650	78.4592	-0.0614102	0.219846	-0.279332	0.77999	0.890448	Tetratricopeptide repeat (TPR)-like superfamily protein	NO	3.59253	3.56816
AT1G02660	235.983	0.124278	0.128049	0.970551	0.331772	0.548063	alpha/beta-Hydrolases superfamily protein	NO	5.74472	6.47908
AT1G02670	101.426	0.565964	0.196182	2.88489	0.00391545	0.0179299	P-loop containing nucleoside triphosphate hydrolases superfamily protein	NO	1.47977	2.26941
AT1G02680	303.069	0.048631	0.113292	0.429253	0.667739	0.823989	TBP-associated factor 13	NO	13.618	14.5643
AT1G02690	0						importin alpha isoform 6	NO	0	0
AT1G02700	74.8125	-0.230805	0.225354	-1.02419	0.305747	0.520379		NO	5.41443	4.75496
AT1G02710	200.195	-0.200375	0.152259	-1.31601	0.18817	0.375227	glycine-rich protein	NO	56.9154	51.1346
AT1G02720	75.8026	0.123749	0.221634	0.558351	0.576605	0.761307	galacturonosyltransferase 5	NO	2.31657	2.60992
AT1G02730	2938.84	0.42165	0.0533141	7.90878	2.59915e-15	8.5271e-14	cellulose synthase-like D5	NO	47.3355	65.6404
AT1G02740	375.8	-0.171724	0.102908	-1.66872	0.0951723	0.23256	MRG family protein	NO	11.6821	10.7382
AT1G02750	1.31202	0.655471	1.76227	0.371948	0.709932		Drought-responsive family protein	NO	0.0424742	0.0715399
AT1G02770	32.951	-0.171386	0.350493	-0.488984	0.624853	0.793902	Protein of unknown function (DUF626)	NO	1.47669	1.35596
AT1G02780	36841.8	-0.0773831	0.0365665	-2.11623	0.0343254	0.107074	Ribosomal protein L19e family protein	NO	1756.67	1723.02
AT1G02790	0						polygalacturonase 4	NO	0	0
AT1G02800	126.072	0.0370923	0.175419	0.211449	0.832537	0.91802	cellulase 2	NO	3.22559	3.41688
AT1G02810	531.897	0.155398	0.106436	1.46001	0.144286	0.312533	Plant invertase/pectin methylesterase inhibitor superfamily	NO	17.4538	20.1518
AT1G02813	3.37576	-0.986682	1.05849	-0.932156	0.351256		Protein of unknown function, DUF538	NO	0.56383	0.295805
AT1G02816	556.714	0.0355385	0.0884223	0.401917	0.687745	0.836855	Protein of unknown function, DUF538	NO	41.9946	44.495
AT1G02820	110.119	-1.04318	0.19367	-5.38641	7.18795e-08	9.54499e-07	Late embryogenesis abundant 3 (LEA3) family protein	DOWN	16.099	8.06459
AT1G02830	2.56175	-1.56483	1.24262	-1.25931	0.20792		Ribosomal L22e protein family	NO	0.63592	0.222387
AT1G02840	304.199	-0.0448154	0.116507	-0.384658	0.700491	0.843991	RNA-binding (RRM/RBD/RNP motifs) family protein	NO	7.72612	7.74298
AT1G02850	0						beta glucosidase 11	NO	0	0
AT1G02860	0						SPX (SYG1/Pho81/XPR1) domain-containing protein	NO	0	0
AT1G02870	1193.79	-0.138779	0.0703138	-1.97371	0.0484149	0.139162	K14839 - nucleolar protein 16 (NOP16) (1 of 1)	NO	65.785	61.8957
AT1G02880	3.76218	0.573245	1.01254	0.566146	0.571294		thiamin pyrophosphokinase1	NO	0.128696	0.201451
AT1G02890	0.317326	1.74273	3.65718	0.476523	0.633702		AAA-type ATPase family protein	NO	0	0.00746857
AT1G02900	794.133	-0.346417	0.0814135	-4.25503	2.09022e-05	0.000180564	rapid alkalinization factor 1	NO	118.286	96.3787
AT1G02910	2433.33	-0.0557667	0.0532293	-1.04767	0.294791	0.507441	tetratricopeptide repeat (TPR)-containing protein	NO	74.1982	73.9171
AT1G02920	691.141	-0.0179587	0.266331	-0.0674299	0.946239	0.973505	glutathione S-transferase 7	NO	48.2384	49.0945
AT1G02930	3.27576	0.812102	1.06983	0.759093	0.447797		glutathione S-transferase 6	NO	0.146752	0.266906
AT1G02940	11.2133	-0.921021	0.610576	-1.50844	0.131441	0.292143	glutathione S-transferase (class phi) 5	NO	1.07707	0.590535
AT1G02950	0						glutathione S-transferase F4	NO	0	0
AT1G02960	0.485348	-0.94168	2.74805	-0.342672	0.731845			NO	0.0168867	0.00858319
AT1G02965	0.485941	-0.941697	2.74703	-0.342806	0.731745			NO	0.0434251	0.0218501
AT1G02970	383.613	0.595392	0.106249	5.60376	2.09746e-08	3.03167e-07	WEE1 kinase homolog	NO	7.64522	11.9727
AT1G02980	5.36838	-0.117033	0.841413	-0.139091	0.889379		cullin 2	NO	0.125792	0.118938
AT1G02990	0.644604	-0.0618906	2.36465	-0.0261732	0.979119		PTHR23336:SF14 - CW-TYPE ZINC-FINGER PROTEIN (1 of 3)	NO	0.00845906	0.00855589
AT1G03000	1451.48	-0.0330713	0.0617877	-0.53524	0.592484	0.774245	peroxin 6	NO	24.2096	24.4612
AT1G03010	73.0132	-0.108086	0.235884	-0.458218	0.646796	0.809446	Phototropic-responsive NPH3 family protein	NO	2.00299	1.93281
AT1G03020	51.8787	0.568738	0.281129	2.02305	0.0430684	0.127115	Thioredoxin superfamily protein	NO	10.3931	16.0366
AT1G03022	0							NO	0	0
AT1G03030	917.399	0.194861	0.0713521	2.73098	0.00631469	0.0268773	P-loop containing nucleoside triphosphate hydrolases superfamily protein	NO	27.6154	32.6673
AT1G03040	1.80791	-0.332602	1.38761	-0.239694	0.810568		basic helix-loop-helix (bHLH) DNA-binding superfamily protein	NO	0.0566958	0.0471245
AT1G03050	0.159256	0.862443	4.08047	0.211359	0.832607		ENTH/ANTH/VHS superfamily protein	NO	0	0.0108826
AT1G03055	1.6725	-0.10396	1.52433	-0.0682002	0.945626		K17911 - beta-carotene isomerase (DWARF27) (1 of 1)	NO	0.0735896	0.0719407
AT1G03060	3979.65	0.22631	0.0520532	4.34767	1.37593e-05	0.000123224	Beige/BEACH domain ;WD domain, G-beta repeat protein	NO	19.5905	23.7005
AT1G03070	0						Bax inhibitor-1 family protein	NO	0	0
AT1G03080	3995.89	-0.0904194	0.048513	-1.86382	0.0623473	0.168884	kinase interacting (KIP1-like) family protein	NO	49.2324	47.827
AT1G03090	2.88326	0.0284955	1.14192	0.024954	0.980092		methylcrotonyl-CoA carboxylase alpha chain, mitochondrial / 3-methylcrotonyl-CoA carboxylase 1 (MCCA)	NO	0.0495531	0.0509875
AT1G03100	298.908	0.010376	0.119086	0.0871301	0.930568	0.966109	Pentatricopeptide repeat (PPR) superfamily protein	NO	8.82936	9.21456
AT1G03103	0						Bifunctional inhibitor/lipid-transfer protein/seed storage 2S albumin superfamily protein	NO	0	0
AT1G03106	9.48691	0.0601422	0.647338	0.0929069	0.925977			NO	0.76275	0.826856
AT1G03110	1238.62	0.0498407	0.0704253	0.707709	0.479126	0.686454	Transducin/WD40 repeat-like superfamily protein	NO	34.4742	36.9516
AT1G03120	13.1489	0.204695	0.54609	0.374837	0.707781	0.848422	responsive to abscisic acid 28	NO	1.08558	1.29257
AT1G03130	5018.92	-0.220916	0.110099	-2.00652	0.0448007	0.131166	photosystem I subunit D-2	NO	466.316	414.111
AT1G03140	1491.01	0.0718456	0.0587833	1.22221	0.221628	0.41891	splicing factor Prp18 family protein	NO	57.9021	63.0027
AT1G03150	645.002	-0.0950115	0.0829183	-1.14585	0.251859	0.457193	Acyl-CoA N-acyltransferases (NAT) superfamily protein	NO	23.3221	22.5898
AT1G03160	0.355876	-0.0993258	3.27805	-0.0303003	0.975828		FZO-like	NO	0.0060978	0.00537084
AT1G03170	16.1669	1.85721	0.581379	3.19449	0.00140077	0.00750945	Protein of unknown function (DUF3049)	UP	0.502014	1.93091
AT1G03180	10.9486	0.000916618	0.590366	0.00155263	0.998761	0.999379	PTHR15681:SF1 - MAD2L1-BINDING PROTEIN (1 of 1)	NO	0.437016	0.452099
AT1G03190	0.164326	0.862443	4.08047	0.211359	0.832607		RAD3-like DNA-binding helicase protein	NO	0	0.00581364
AT1G03200	16.6124	0.311749	0.491484	0.634301	0.525885	0.72274		NO	1.66312	2.14536
AT1G03210	663.342	0.219493	0.0808044	2.71635	0.00660063	0.027867	Phenazine biosynthesis PhzC/PhzF protein	NO	36.5242	43.9972
AT1G03220	5949.45	-0.0787589	0.0441402	-1.78429	0.0743767	0.193	Eukaryotic aspartyl protease family protein	NO	307.773	301.405
AT1G03230	1791.57	0.0769156	0.0605339	1.27062	0.203864	0.396167	Eukaryotic aspartyl protease family protein	NO	89.4325	97.5816
AT1G03240	5.69016	-0.44038	0.790187	-0.557312	0.577315			NO	0.659742	0.502307
AT1G03250	0.486256	0.782709	2.92712	0.267399	0.789162		PTHR32019:SF2 - R3H DOMAIN-CONTAINING PROTEIN 4 (1 of 1)	NO	0.0125998	0.0252347
AT1G03260	352.12	0.0749441	0.110827	0.676227	0.498896	0.702581	SNARE associated Golgi protein family	NO	8.99754	9.82689
AT1G03270	149.633	0.130874	0.1753	0.746569	0.455324	0.667242	CBS domain-containing protein with a domain of unknown function (DUF21)	NO	3.37999	3.83745
AT1G03280	1432.55	0.0477359	0.0588927	0.810557	0.41762	0.634353	Transcription factor TFIIE, alpha subunit	NO	26.8979	28.7641
AT1G03290	5.87117	0.419969	0.796606	0.527198	0.598056		PTHR16223:SF12 - F15K9.11 PROTEIN (1 of 2)	NO	0.11649	0.16343
AT1G03300	342.717	-0.277911	0.107809	-2.5778	0.00994301	0.0392815	DOMAIN OF UNKNOWN FUNCTION 724 1	NO	14.0889	12.0143
AT1G03310	0.491919	0.801396	2.73474	0.293043	0.769489		debranching enzyme 1	NO	0.00775282	0.0157445
AT1G03320	15.8675	-0.322501	0.497708	-0.647972	0.517003	0.71703		NO	1.8393	1.52217
AT1G03330	1016.8	0.105089	0.0693385	1.51559	0.129622	0.289293	Small nuclear ribonucleoprotein family protein	NO	47.7278	53.0883
AT1G03340	118.227	0.422515	0.179142	2.35854	0.0183469	0.0647627		NO	4.69467	6.51498
AT1G03350	1928.92	0.0868367	0.054307	1.599	0.109821	0.258627	BSD domain-containing protein	NO	82.0318	90.1456
AT1G03360	906.295	-0.0277139	0.0753539	-0.367783	0.713035	0.851644	ribosomal RNA processing 4	NO	38.6457	39.2807
AT1G03365	1291.32	0.015447	0.0621618	0.248496	0.80375	0.903835	RING/U-box superfamily protein	NO	25.9275	27.0996
AT1G03370	1463.72	-0.0685995	0.0583829	-1.17499	0.239997	0.442545	C2 calcium/lipid-binding and GRAM domain containing protein	NO	24.3724	24.035
AT1G03380	1981.88	0.121818	0.053258	2.28732	0.0221773	0.0754991	homolog of yeast autophagy 18 (ATG18) G	NO	28.3524	31.9025
AT1G03390	1.93058	1.52842	1.45608	1.04968	0.293866		HXXXD-type acyl-transferase family protein	NO	0.0539528	0.166547
AT1G03400	345.515	0.166036	0.114519	1.44986	0.147097	0.316798	2-oxoglutarate (2OG) and Fe(II)-dependent oxygenase superfamily protein	NO	17.3347	20.1701
AT1G03410	1155.8	0.0539112	0.0675625	0.797945	0.424903	0.640421	2-oxoglutarate (2OG) and Fe(II)-dependent oxygenase superfamily protein	NO	26.8658	28.8802
AT1G03430	431.979	0.19324	0.103145	1.87348	0.0610021	0.16627	histidine-containing phosphotransfer factor 5	NO	19.0802	22.5458
AT1G03440	968.175	-0.141114	0.0696461	-2.02616	0.0427487	0.126379	Leucine-rich repeat (LRR) family protein	NO	46.9313	44.0172
AT1G03445	44.8299	-0.300708	0.285635	-1.05277	0.292447	0.504698	Serine/threonine protein phosphatase family protein	NO	0.721064	0.604503
AT1G03457	0						RNA-binding (RRM/RBD/RNP motifs) family protein	NO	0	0
AT1G03470	0.840316	-1.97449	2.15058	-0.918117	0.358558		Kinase interacting (KIP1-like) family protein	NO	0.0574406	0.0143902
AT1G03475	9778.27	-0.0467959	0.0418642	-1.1178	0.263651	0.471915	Coproporphyrinogen III oxidase	NO	353.889	354.653
AT1G03490	1.36556	-1.70446	1.73816	-0.980611	0.326785		NAC domain containing protein 6	NO	0.155331	0.049072
AT1G03495	688.622	-0.305458	0.0867418	-3.52146	0.000429182	0.00267771	HXXXD-type acyl-transferase family protein	NO	33.4945	28.0203
AT1G03510	137.249	0.000586883	0.176215	0.00333049	0.997343	0.99876	Tetratricopeptide repeat (TPR)-like superfamily protein	NO	8.17728	8.49489
AT1G03520	101.649	0.320106	0.194043	1.64967	0.0990111	0.240127	Core-2/I-branching beta-1,6-N-acetylglucosaminyltransferase family protein	NO	3.02887	3.91741
AT1G03530	1519.64	-0.1373	0.0588249	-2.33405	0.0195932	0.0681214	nuclear assembly factor 1	NO	42.3224	39.8139
AT1G03540	170.843	-0.150349	0.147802	-1.01723	0.309044	0.523729	Pentatricopeptide repeat (PPR-like) superfamily protein	NO	7.56393	7.05344
AT1G03550	564.545	-0.0692214	0.0883413	-0.783567	0.433294	0.646981	Secretory carrier membrane protein (SCAMP) family protein	NO	19.0832	18.805
AT1G03560	636.233	-0.106316	0.0835554	-1.2724	0.20323	0.395314	Pentatricopeptide repeat (PPR-like) superfamily protein	NO	22.5191	21.6576
AT1G03590	1260.48	0.149866	0.0614864	2.43739	0.0147937	0.0544421	Protein phosphatase 2C family protein	NO	28.1689	32.3521
AT1G03600	7872.52	-0.238455	0.050959	-4.67935	2.87786e-06	2.9293e-05	photosystem II family protein	NO	841.123	738.349
AT1G03610	601.098	0.3478	0.0878921	3.95713	7.58557e-05	0.000572778	Protein of unknown function (DUF789)	NO	19.2494	25.337
AT1G03620	26.7408	0.227697	0.37489	0.607369	0.543606	0.735699	ELMO/CED-12 family protein	NO	1.01504	1.23159
AT1G03630	0						protochlorophyllide oxidoreductase C	NO	0	0
AT1G03650	171.836	0.0983244	0.147099	0.668422	0.503865	0.705463	Acyl-CoA N-acyltransferases (NAT) superfamily protein	NO	10.9199	12.0951
AT1G03660	23.6791	0.373049	0.391802	0.952136	0.341028	0.557861	Ankyrin-repeat containing protein	NO	4.92144	6.58811
AT1G03670	0.168929	-1.06111	4.08047	-0.260046	0.794828		ankyrin repeat family protein	NO	0.0127069	0
AT1G03680	10526	-0.109623	0.0455219	-2.40814	0.0160341	0.0582514	thioredoxin M-type 1	NO	674.859	647.71
AT1G03687	0.158663	0.862443	4.08047	0.211359	0.832607		DTW domain-containing protein	NO	0	0.0115259
AT1G03700	28.8754	-0.107185	0.39491	-0.271417	0.78607	0.894266	Uncharacterised protein family (UPF0497)	NO	2.43591	2.31471
AT1G03710	0.635838	2.74535	2.56903	1.06863	0.285236		Cystatin/monellin superfamily protein	NO	0	0.0779112
AT1G03720	0						Cysteine proteinases superfamily protein	NO	0	0
AT1G03730	280.881	0.00408789	0.117237	0.0348686	0.972184	0.987014		NO	20.2199	20.9942
AT1G03740	0						Protein kinase superfamily protein	NO	0	0
AT1G03750	274.869	0.132701	0.120651	1.09987	0.271387	0.480032	switch 2	NO	6.22398	7.0642
AT1G03760	565.685	0.0669827	0.086646	0.773062	0.439486	0.652731	Prefoldin chaperone subunit family protein	NO	18.3809	19.9079
AT1G03770	0						RING 1B	NO	0	0
AT1G03780	0.164326	0.862443	4.08047	0.211359	0.832607		targeting protein for XKLP2	NO	0	0.00607415
AT1G03790	75.0035	0.379811	0.242942	1.56338	0.117963	0.271904	Zinc finger C-x8-C-x5-C-x3-H type family protein	NO	3.1955	4.29137
AT1G03800	18.8681	-0.272701	0.449891	-0.606149	0.544416	0.736214	ERF domain protein 10	NO	2.14936	1.8468
AT1G03810	0						Nucleic acid-binding, OB-fold-like protein	NO	0	0
AT1G03820	361.209	-0.375303	0.116304	-3.22691	0.00125134	0.00678477		NO	36.4903	29.1444
AT1G03830	4.45531	1.12293	0.949975	1.18206	0.237182		guanylate-binding family protein	NO	0.0461818	0.102063
AT1G03840	0						C2H2 and C2HC zinc fingers superfamily protein	NO	0	0
AT1G03850	31.7578	-0.15091	0.351884	-0.428863	0.668023	0.824087	Glutaredoxin family protein	NO	1.54384	1.44302
AT1G03860	4.76029	0.232661	0.915897	0.254025	0.799476		prohibitin 2	NO	0.12869	0.159822
AT1G03870	6328.35	-0.572838	0.0490138	-11.6873	1.4808e-31	1.42563e-29	FASCICLIN-like arabinoogalactan 9	NO	562.944	391.789
AT1G03880	0.859367	-0.737101	2.22967	-0.330587	0.740956		cruciferin 2	NO	0.0350982	0.0210381
AT1G03890	0.168929	-1.06111	4.08047	-0.260046	0.794828		RmlC-like cupins superfamily protein	NO	0.0139483	0
AT1G03900	2741.69	0.117248	0.0513394	2.28379	0.0223839	0.0759784	non-intrinsic ABC protein 4	NO	102.356	114.782
AT1G03905	228.349	-0.209102	0.14403	-1.45179	0.14656	0.315977	P-loop containing nucleoside triphosphate hydrolases superfamily protein	NO	7.91267	7.0841
AT1G03910	44.8402	0.149043	0.294615	0.505892	0.612933	0.787196	PTHR21737:SF4 - CACTIN (1 of 2)	NO	0.759057	0.868759
AT1G03920	183.003	-0.272216	0.144849	-1.8793	0.0602032	0.164787	Protein kinase family protein	NO	5.03165	4.31128
AT1G03930	1773.38	-0.0644246	0.0549754	-1.17188	0.241245	0.444053	dual specificity kinase 1	NO	38.7555	38.3406
AT1G03940	686.023	-0.322677	0.0935097	-3.45073	0.00055907	0.00337403	HXXXD-type acyl-transferase family protein	NO	38.7984	32.0653
AT1G03950	426.225	0.277789	0.0982958	2.82605	0.00471258	0.0210034	vacuolar protein sorting-associated protein 2.3	NO	13.5256	16.964
AT1G03960	0.168929	-1.06111	4.08047	-0.260046	0.794828		Calcium-binding EF hand family protein	NO	0.00603079	0
AT1G03970	139.894	0.342698	0.163903	2.09086	0.0365405	0.112273	G-box binding factor 4	NO	8.26811	10.8665
AT1G03980	57.6694	0.0572472	0.254661	0.224798	0.822136	0.9128	phytochelatin synthase 2	NO	1.22654	1.32482
AT1G03982	0						PAK-box/P21-Rho-binding family protein	NO	0	0
AT1G03990	154.461	-0.176496	0.169468	-1.04147	0.297656	0.510421	Long-chain fatty alcohol dehydrogenase family protein	NO	4.55635	4.167
AT1G04000	567.79	-0.00272937	0.0875054	-0.0311909	0.975117	0.988686	PTHR34657:SF2 - F21M11.6 PROTEIN-RELATED (1 of 2)	NO	43.1669	44.5913
AT1G04010	453.576	0.0610265	0.0947145	0.644321	0.519367	0.718512	phospholipid sterol acyl transferase 1	NO	6.78403	7.32406
AT1G04020	0						breast cancer associated RING 1	NO	0	0
AT1G04030	297.594	0.478606	0.117962	4.0573	4.96436e-05	0.000391485		NO	7.62948	11.0003
AT1G04040	4315.05	-0.668494	0.0622815	-10.7334	7.09237e-27	5.09831e-25	HAD superfamily, subfamily IIIB acid phosphatase	NO	271.123	176.651
AT1G04050	247.237	-0.0356155	0.134165	-0.26546	0.790655	0.896589	homolog of SU(var)3-9 1	NO	5.20948	5.26253
AT1G04070	257.573	0.0811334	0.128142	0.633154	0.526633	0.723254	translocase of outer membrane 22-I	NO	30.3808	33.3205
AT1G04080	122.121	-0.338833	0.178818	-1.89485	0.0581129	0.160341	Tetratricopeptide repeat (TPR)-like superfamily protein	NO	1.9061	1.55654
AT1G04090	62.523	0.173703	0.246281	0.705305	0.48062	0.68756	Plant protein of unknown function (DUF946)	NO	1.99038	2.32742
AT1G04100	164.473	-0.0131319	0.153692	-0.0854425	0.93191	0.967005	indoleacetic acid-induced protein 10	NO	7.5475	7.74142
AT1G04110	2801.01	4.04802	0.193794	20.8882	6.8533e-97	5.27834e-94	Subtilase family protein	UP	10.5625	180.964
AT1G04120	0.316419	-0.0993263	3.41678	-0.0290701	0.976809		multidrug resistance-associated protein 5	NO	0.00380896	0.00393159
AT1G04130	449.244	-0.0022262	0.0944232	-0.0235768	0.98119	0.990792	Tetratricopeptide repeat (TPR)-like superfamily protein	NO	16.1662	16.6975
AT1G04140	0						Transducin family protein / WD-40 repeat family protein	NO	0	0
AT1G04150	22.5844	-0.336724	0.401432	-0.838808	0.401577	0.616761	C2 calcium/lipid-binding plant phosphoribosyltransferase family protein	NO	0.638805	0.522777
AT1G04160	752.527	-0.090731	0.0765813	-1.18477	0.236109	0.438141	myosin XI B	NO	6.19342	6.01248
AT1G04170	8499.67	-0.0160337	0.0386204	-0.415161	0.678024	0.829278	eukaryotic translation initiation factor 2 gamma subunit	NO	222.803	228.02
AT1G04171	0							NO	0	0
AT1G04180	53.1623	-0.198952	0.266765	-0.745794	0.455792	0.667449	YUCCA 9	NO	3.20684	2.88727
AT1G04190	1821.04	0.0575651	0.055907	1.02966	0.303171	0.516973	Tetratricopeptide repeat (TPR)-like superfamily protein	NO	60.0903	64.6735
AT1G04200	1444.1	0.0930848	0.0601622	1.54723	0.121808	0.277229	PTHR12895:SF9 - DYMECLIN (1 of 1)	NO	23.2636	25.657
AT1G04210	4127.56	-0.000298937	0.0424194	-0.00704717	0.994377	0.997461	Leucine-rich repeat protein kinase family protein	NO	59.553	61.6173
AT1G04220	546.739	-0.0381044	0.113422	-0.335952	0.736907	0.865376	3-ketoacyl-CoA synthase 2	NO	15.0996	15.1777
AT1G04230	364.497	0.141898	0.106574	1.33146	0.183039	0.368804	Protein of unknown function (DUF2361)	NO	10.0727	11.4907
AT1G04240	579.373	-0.951512	0.0904371	-10.5213	6.89481e-26	4.66597e-24	AUX/IAA transcriptional regulator family protein	DOWN	43.1163	23.0733
AT1G04250	1953.74	-0.522292	0.057238	-9.12492	7.17908e-20	3.48692e-18	AUX/IAA transcriptional regulator family protein	NO	75.2354	54.2277
AT1G04260	479.801	0.0978152	0.0928933	1.05298	0.292348	0.504608	CAMV movement protein interacting protein 7	NO	42.6237	47.1941
AT1G04270	1.48764	0.87614	1.63203	0.536842	0.591377		cytosolic ribosomal protein S15	NO	0.0555762	0.105694
AT1G04280	1371.5	-0.224451	0.0608071	-3.69119	0.000223204	0.00151177	P-loop containing nucleoside triphosphate hydrolases superfamily protein	NO	35.36	31.3053
AT1G04290	653.44	0.0454341	0.0840519	0.540549	0.588819	0.770452	Thioesterase superfamily protein	NO	48.9576	52.3482
AT1G04300	0.326685	-1.89627	3.33077	-0.569318	0.56914		TRAF-like superfamily protein	NO	0.00835461	0
AT1G04310	624.107	0.486826	0.0914134	5.32554	1.00655e-07	1.30239e-06	ethylene response sensor 2	NO	13.5715	19.6809
AT1G04330	48.3143	0.144491	0.289786	0.498614	0.618051	0.790159		NO	5.24502	6.01941
AT1G04340	1101.35	0.173135	0.0656146	2.63867	0.0083231	0.0339057	HR-like lesion-inducing protein-related	NO	45.4198	53.0068
AT1G04350	1527.96	0.123051	0.0781599	1.57435	0.115406	0.268017	2-oxoglutarate (2OG) and Fe(II)-dependent oxygenase superfamily protein	NO	70.1364	79.1285
AT1G04360	144.03	-0.0871734	0.1765	-0.4939	0.621377	0.79238	RING/U-box superfamily protein	NO	8.02057	7.83759
AT1G04370	2.74927	0.116886	1.18897	0.0983089	0.921687		Ethylene-responsive element binding factor 14	NO	0.506356	0.571538
AT1G04380	9.08953	-0.655767	0.658142	-0.996393	0.319059		2-oxoglutarate (2OG) and Fe(II)-dependent oxygenase superfamily protein	NO	0.577307	0.376658
AT1G04390	467.041	-0.090364	0.0949108	-0.952095	0.341049	0.557861	BTB/POZ domain-containing protein	NO	8.54914	8.29479
AT1G04400	12.5087	-0.215571	0.573075	-0.376166	0.706793	0.847918	cryptochrome 2	NO	0.347397	0.311149
AT1G04410	47613.6	0.138374	0.0339491	4.07593	4.5831e-05	0.000365879	Lactate/malate dehydrogenase family protein	NO	1494.95	1702.22
AT1G04420	4449.41	-0.214399	0.0481916	-4.44889	8.63155e-06	8.04186e-05	NAD(P)-linked oxidoreductase superfamily protein	NO	161.516	144.134
AT1G04430	186.765	0.0668423	0.157085	0.425517	0.67046	0.825393	S-adenosyl-L-methionine-dependent methyltransferases superfamily protein	NO	4.11656	4.46463
AT1G04440	3195.58	-0.036894	0.046947	-0.785865	0.431947	0.64614	casein kinase like 13	NO	70.2361	70.804
AT1G04445	6.64516	0.480873	0.738737	0.65094	0.515085		C2H2-like zinc finger protein	NO	0.827336	1.18852
AT1G04450	0						ROP-interactive CRIB motif-containing protein 3	NO	0	0
AT1G04470	3.963	0.65791	1.06602	0.617165	0.537126		Protein of unknown function (DUF810)	NO	0.0650501	0.107431
AT1G04480	7477.43	-0.100507	0.0446119	-2.25291	0.0242646	0.0813041	Ribosomal protein L14p/L23e family protein	NO	433.924	418.932
AT1G04490	0.157756	-1.06111	4.08047	-0.260046	0.794828		Protein of unknown function (DUF3527)	NO	0.0129154	0
AT1G04500	9.17821	-0.902761	0.654491	-1.37933	0.167792		CCT motif family protein	NO	0.313324	0.173392
AT1G04501	0							NO	0	0
AT1G04510	0						MOS4-associated complex 3A	NO	0	0
AT1G04520	1404.4	-0.119104	0.0630015	-1.8905	0.0586909	0.161446	plasmodesmata-located protein 2	NO	45.8523	43.6746
AT1G04530	1861.24	-0.339537	0.0550861	-6.16375	7.10429e-10	1.26687e-08	Tetratricopeptide repeat (TPR)-like superfamily protein	NO	86.1622	70.4127
AT1G04540	92.6155	0.0955483	0.201098	0.475134	0.634692	0.801139	Calcium-dependent lipid-binding (CaLB domain) family protein	NO	3.81978	4.22005
AT1G04550	0						AUX/IAA transcriptional regulator family protein	NO	0	0
AT1G04555	149.188	0.0612353	0.168764	0.362846	0.71672	0.853374		NO	6.66153	7.18709
AT1G04560	2.32382	0.751532	1.33368	0.563503	0.573092		AWPM-19-like family protein	NO	0.12062	0.209176
AT1G04570	49.3833	-0.216497	0.271244	-0.798162	0.424776	0.640421	Major facilitator superfamily protein	NO	1.99877	1.77565
AT1G04580	7.02488	-0.514113	0.737929	-0.696697	0.485992		aldehyde oxidase 4	NO	0.118303	0.0852052
AT1G04590	0							NO	0	0
AT1G04600	45.4727	0.0657797	0.304899	0.215743	0.829188	0.915759	myosin XI A	NO	0.333504	0.362431
AT1G04610	161.003	-0.30376	0.15518	-1.95747	0.0502922	0.143563	YUCCA 3	NO	6.13439	5.14757
AT1G04620	2219.32	0.115908	0.053968	2.14771	0.0317366	0.100906	coenzyme F420 hydrogenase family / dehydrogenase, beta subunit family	NO	42.6426	47.8394
AT1G04625	0						Polynucleotidyl transferase, ribonuclease H-like superfamily protein	NO	0	0
AT1G04630	1299.19	0.0548541	0.0626145	0.876062	0.380997	0.597348	GRIM-19 protein	NO	71.1643	76.4847
AT1G04635	145.176	-0.000706626	0.165586	-0.00426744	0.996595	0.998624	ribonuclease P family protein / Rpp14 family protein	NO	16.3985	16.9971
AT1G04640	13.2315	0.119743	0.539459	0.221969	0.824338	0.913897	lipoyltransferase 2	NO	0.760629	0.85911
AT1G04645	0.168929	-1.06111	4.08047	-0.260046	0.794828		Plant self-incompatibility protein S1 family	NO	0.0515492	0
AT1G04650	330.418	0.48879	0.112507	4.34455	1.39563e-05	0.00012492	PF14868 - Domain of unknown function (DUF4487) (DUF4487) (1 of 1)	NO	5.14611	7.48268
AT1G04660	24.669	-0.103268	0.384892	-0.268303	0.788466	0.895237	glycine-rich protein	NO	1.53041	1.46878
AT1G04670	0.485348	-0.94168	2.74805	-0.342672	0.731845			NO	0.0580176	0.0294892
AT1G04680	2623.73	-0.358521	0.0507415	-7.06564	1.59879e-12	3.87109e-11	Pectin lyase-like superfamily protein	NO	52.096	42.0337
AT1G04684	0							NO	0	0
AT1G04690	4152.19	0.127642	0.0461006	2.76877	0.00562684	0.0243925	potassium channel beta subunit 1	NO	139.782	157.926
AT1G04700	270.367	-0.257353	0.124441	-2.06807	0.0386334	0.117102	PB1 domain-containing protein tyrosine kinase	NO	4.85856	4.20763
AT1G04710	1330.18	-0.0967276	0.0605252	-1.59814	0.110012	0.258888	peroxisomal 3-ketoacyl-CoA thiolase 4	NO	36.7704	35.5618
AT1G04730	739.547	0.46618	0.0817008	5.70594	1.15706e-08	1.76217e-07	P-loop containing nucleoside triphosphate hydrolases superfamily protein	NO	8.26775	11.7932
AT1G04750	5.56964	0.785732	0.814746	0.964389	0.334851		vesicle-associated membrane protein 721	NO	0.149471	0.267299
AT1G04760	104.862	0.463432	0.196862	2.3541	0.0185677	0.0653852	vesicle-associated membrane protein 726	NO	5.16629	7.39353
AT1G04770	587.485	0.154001	0.0970809	1.58631	0.112668	0.26349	Tetratricopeptide repeat (TPR)-like superfamily protein	NO	28.9541	33.3494
AT1G04778	17.2067	-0.255018	0.473868	-0.538163	0.590465	0.772168		NO	3.29842	2.87973
AT1G04780	1875.22	0.140614	0.0570727	2.46377	0.0137483	0.0512355	Ankyrin repeat family protein	NO	47.1316	53.7234
AT1G04790	1210.62	-0.0427788	0.0643634	-0.664645	0.506278	0.707407	RING/U-box superfamily protein	NO	27.6875	27.8145
AT1G04800	6391.23	-0.222832	0.0440879	-5.05426	4.3206e-07	5.06847e-06	glycine-rich protein	NO	635.081	563.244
AT1G04810	4306.38	0.0924418	0.0476781	1.93888	0.0525165	0.148888	26S proteasome regulatory complex, non-ATPase subcomplex, Rpn2/Psmd1 subunit	NO	61.0081	67.2612
AT1G04820	31100.6	0.384384	0.0343715	11.1832	4.92608e-29	4.10693e-27	tubulin alpha-4 chain	NO	946.132	1277.63
AT1G04830	0.82498	-0.673281	2.14826	-0.313407	0.753971		Ypt/Rab-GAP domain of gyp1p superfamily protein	NO	0.0229356	0.0147002
AT1G04840	125.871	-0.0490712	0.181375	-0.270551	0.786736	0.894266	Tetratricopeptide repeat (TPR)-like superfamily protein	NO	4.70811	4.6951
AT1G04850	3949.4	0.057418	0.0423667	1.35526	0.175334	0.358288	ubiquitin-associated (UBA)/TS-N domain-containing protein	NO	79.9633	86.0888
AT1G04860	2094.6	-0.122552	0.0519095	-2.36088	0.0182319	0.0644585	ubiquitin-specific protease 2	NO	41.5268	39.4649
AT1G04870	0						protein arginine methyltransferase 10	NO	0	0
AT1G04880	46.0194	-0.164623	0.313751	-0.524694	0.599796	0.779205	HMG (high mobility group) box protein with ARID/BRIGHT DNA-binding domain	NO	1.16183	1.0688
AT1G04890	0						Protein of unknown function, DUF593	NO	0	0
AT1G04900	1177.08	0.192226	0.0625017	3.07553	0.00210129	0.0106108	Protein of unknown function (DUF185)	NO	20.8606	24.6586
AT1G04910	1324.54	0.175935	0.0614699	2.86214	0.00420792	0.0190962	O-fucosyltransferase family protein	NO	28.8818	33.7342
AT1G04920	140.983	-0.178514	0.165851	-1.07635	0.28177	0.492687	sucrose phosphate synthase 3F	NO	2.63996	2.41645
AT1G04930	0.157756	-1.06111	4.08047	-0.260046	0.794828		hydroxyproline-rich glycoprotein family protein	NO	0.00892665	0
AT1G04940	69.592	-0.158977	0.243546	-0.652758	0.513912	0.714397	translocon at the inner envelope membrane of chloroplasts 20	NO	3.55159	3.30393
AT1G04945	3.41231	-0.470311	1.09691	-0.428759	0.668099		HIT-type Zinc finger family protein	NO	0.0793782	0.0595121
AT1G04950	0						TATA BOX ASSOCIATED FACTOR II 59	NO	0	0
AT1G04960	7.56535	0.164307	0.691402	0.237644	0.812157		Protein of unknown function (DUF1664)	NO	0.178776	0.208169
AT1G04970	295.002	0.281281	0.11621	2.42046	0.0155008	0.0566704	lipid-binding serum glycoprotein family protein	NO	8.35089	10.4888
AT1G04980	1194.3	-0.179444	0.0651843	-2.75287	0.00590746	0.0254159	PDI-like 2-2	NO	39.0405	35.6931
AT1G04985	1054.55	-0.15032	0.0701124	-2.14398	0.0320343	0.101673		NO	39.8883	37.2152
AT1G04990	5.52767	-0.0146684	0.808752	-0.0181371	0.985529		Zinc finger C-x8-C-x5-C-x3-H type family protein	NO	0.158199	0.161428
AT1G05000	4.98556	-0.0983541	0.840503	-0.117018	0.906846		Phosphotyrosine protein phosphatases superfamily protein	NO	0.125149	0.120499
AT1G05010	13939.1	-0.227453	0.0539266	-4.21783	2.46665e-05	0.000209646	ethylene-forming enzyme	NO	693.77	612.92
AT1G05020	202.537	-0.313288	0.159273	-1.96698	0.0491849	0.140775	ENTH/ANTH/VHS superfamily protein	NO	7.16602	5.95947
AT1G05030	592.272	0.0838119	0.0872823	0.960239	0.336935	0.553903	Major facilitator superfamily protein	NO	13.5562	14.8662
AT1G05040	0						PF14555 - UBA-like domain (UBA_4) (1 of 12)	NO	0	0
AT1G05055	586.112	0.145079	0.0838477	1.73027	0.0835821	0.210997	general transcription factor II H2	NO	19.7476	22.5979
AT1G05060	502.301	0.285674	0.0910086	3.13898	0.00169539	0.00881148		NO	18.9135	23.8554
AT1G05065	44.3188	-0.740618	0.29919	-2.47541	0.0133084	0.0498784	CLAVATA3/ESR-RELATED 20	NO	16.9703	10.526
AT1G05070	566.212	0.0497572	0.0865309	0.575022	0.565276	0.752059	Protein of unknown function (DUF1068)	NO	25.4853	27.2835
AT1G05080	0.168929	-1.06111	4.08047	-0.260046	0.794828		F-box/RNI-like/FBD-like domains-containing protein	NO	0.0170791	0
AT1G05085	0							NO	0	0
AT1G05090	90.3366	-0.00850873	0.217434	-0.0391325	0.968785	0.985046	dentin sialophosphoprotein-related	NO	2.89322	2.95827
AT1G05100	33.5092	0.26128	0.357918	0.73	0.46539	0.674409	mitogen-activated protein kinase kinase kinase 18	NO	1.85249	2.2802
AT1G05120	1406.82	0.128066	0.0618176	2.07167	0.0382959	0.116341	Helicase protein with RING/U-box domain	NO	22.1592	25.0412
AT1G05136	10.1033	-0.31657	0.602856	-0.525117	0.599502			NO	6.1542	5.13625
AT1G05140	2563.77	-0.126766	0.0554373	-2.28666	0.0222158	0.0755983	Peptidase M50 family protein	NO	136.5	129.432
AT1G05150	2262.5	0.0347578	0.0515005	0.674902	0.499738	0.703019	Calcium-binding tetratricopeptide family protein	NO	59.4688	63.0279
AT1G05160	443.497	-0.080051	0.100018	-0.800369	0.423497	0.639343	cytochrome P450, family 88, subfamily A, polypeptide 3	NO	9.84289	9.61892
AT1G05170	0.643104	-1.51204	2.47236	-0.611579	0.540816		Galactosyltransferase family protein	NO	0.0242298	0.008252
AT1G05180	0.650582	1.38033	2.46448	0.560089	0.575418		NAD(P)-binding Rossmann-fold superfamily protein	NO	0.00685007	0.0207708
AT1G05190	15388.7	-0.130287	0.0431698	-3.01802	0.00254432	0.0124589	Ribosomal protein L6 family	NO	832.422	787.455
AT1G05200	14.2636	-0.545548	0.505219	-1.07982	0.280221	0.490899	glutamate receptor 3.4	NO	0.340362	0.240644
AT1G05205	648.314	0.236099	0.0824952	2.86197	0.00421019	0.0190971		NO	38.8695	47.4127
AT1G05210	287.325	-0.0509003	0.11701	-0.435009	0.663556	0.820641	Transmembrane protein 97, predicted	NO	17.5823	17.5807
AT1G05220	0.990529	2.11199	2.16539	0.97534	0.329391		Transmembrane protein 97, predicted	UP	0.0317673	0.136853
AT1G05230	0.327593	-0.0993262	3.37486	-0.0294312	0.976521		homeodomain GLABROUS 2	NO	0.00584627	0.00585442
AT1G05240	4.77044	-1.22307	0.940548	-1.30039	0.193469		Peroxidase superfamily protein	NO	0.33082	0.148142
AT1G05250	6.75564	-1.69183	0.832003	-2.03344	0.0420079		Peroxidase superfamily protein	NO	0.488911	0.156368
AT1G05260	2177.32	0.0644735	0.0556145	1.15929	0.246337	0.450912	Peroxidase superfamily protein	NO	97.9615	106.056
AT1G05270	1323	0.0198901	0.0637433	0.312034	0.755014	0.874807	TraB family protein	NO	36.5008	38.3116
AT1G05280	149.081	0.169943	0.168818	1.00666	0.314097	0.528912	Protein of unknown function (DUF604)	NO	5.20324	6.02924
AT1G05290	0						CCT motif family protein	NO	0	0
AT1G05291	0						Protein of unknown function (DUF1218)	NO	0	0
AT1G05300	3.73845	-0.924854	0.993237	-0.931152	0.351775		zinc transporter 5 precursor	NO	0.137984	0.0744621
AT1G05310	242.178	-0.127631	0.134975	-0.945588	0.344359	0.561175	Pectin lyase-like superfamily protein	NO	9.86354	9.34882
AT1G05320	1.35219	0.581864	1.66369	0.349744	0.726531		KOG0978 - E3 ubiquitin ligase involved in syntaxin degradation (1 of 13)	NO	0.0205621	0.030896
AT1G05330	1.87919	-1.52673	1.43402	-1.06465	0.287037			NO	0.519756	0.185965
AT1G05340	155.655	-0.236304	0.190023	-1.24355	0.213664	0.408536	PTHR31568:SF17 - EXPRESSED PROTEIN (1 of 5)	NO	12.2649	10.7295
AT1G05350	1491.97	0.161978	0.0578397	2.80047	0.00510289	0.0224095	NAD(P)-binding Rossmann-fold superfamily protein	NO	31.4579	36.4259
AT1G05360	649.244	0.109552	0.0856332	1.27931	0.200787	0.391787	PTHR10281//PTHR10281:SF44 - MEMBRANE-ASSOCIATED PROGESTERONE RECEPTOR COMPONENT-RELATED // SUBFAMILY NOT NAMED (1 of 2)	NO	16.7803	18.7187
AT1G05370	91.9844	0.0407167	0.204333	0.199266	0.842055	0.921883	Sec14p-like phosphatidylinositol transfer family protein	NO	2.26404	2.40475
AT1G05380	0.19155	-1.06111	4.08047	-0.260046	0.794828		Acyl-CoA N-acyltransferase with RING/FYVE/PHD-type zinc finger protein	NO	0.00516473	0
AT1G05385	641.494	-0.0443071	0.0901219	-0.491635	0.622977	0.792827	photosystem II 11 kDa protein-related	NO	47.8598	48.0201
AT1G05400	0.158663	0.862443	4.08047	0.211359	0.832607			NO	0	0.0188792
AT1G05410	0.157756	-1.06111	4.08047	-0.260046	0.794828		Protein of unknown function (DUF1423)	NO	0.0102432	0
AT1G05420	44.4115	-0.193015	0.28546	-0.676154	0.498943	0.702586	ovate family protein 12	NO	5.35736	4.85356
AT1G05430	1398.3	0.161056	0.060494	2.66235	0.00775976	0.0319761		NO	57.7245	66.7434
AT1G05440	124.023	0.366612	0.184117	1.99119	0.0464597	0.134739	C-8 sterol isomerases	NO	4.52295	6.04414
AT1G05450	6.42296	1.41226	0.80843	1.74692	0.0806514		Bifunctional inhibitor/lipid-transfer protein/seed storage 2S albumin superfamily protein	NO	0.210333	0.56713
AT1G05460	941.4	0.145315	0.0695592	2.08908	0.0367005	0.112645	P-loop containing nucleoside triphosphate hydrolases superfamily protein	NO	17.7453	20.2999
AT1G05470	821.822	-0.140008	0.0777713	-1.80025	0.0718211	0.188058	DNAse I-like superfamily protein	NO	15.2507	14.3294
AT1G05490	82.4487	0.639761	0.216671	2.95268	0.00315031	0.0149466	chromatin remodeling 31	NO	1.02583	1.64731
AT1G05500	2440.58	0.0692484	0.05121	1.35224	0.176297	0.359673	Calcium-dependent lipid-binding (CaLB domain) family protein	NO	42.9405	46.613
AT1G05510	1.47143	0.947086	1.70084	0.556833	0.577641		Protein of unknown function (DUF1264)	NO	0.0532695	0.109408
AT1G05520	2863.98	0.179894	0.0488804	3.68029	0.000232967	0.00157	Sec23/Sec24 protein transport family protein	NO	42.96	50.3472
AT1G05530	89.1519	0.0979752	0.224967	0.435509	0.663193	0.820504	UDP-glucosyl transferase 75B2	NO	4.8322	5.37504
AT1G05540	135.718	-0.077748	0.169233	-0.459413	0.645938	0.808937	Protein of unknown function (DUF295)	NO	7.02448	6.89432
AT1G05550	0.862937	-2.00866	2.2363	-0.898207	0.369075		Protein of unknown function (DUF295)	NO	0.0367531	0.00884428
AT1G05560	7427.95	0.544767	0.106867	5.09763	3.43925e-07	4.0972e-06	UDP-glucosyltransferase 75B1	NO	282.343	425.776
AT1G05570	3.78154	1.39707	1.06079	1.31701	0.187835		callose synthase 1	NO	0.0139011	0.0371567
AT1G05575	51.0006	0.344945	0.282808	1.21972	0.222572	0.419843		NO	6.97592	9.16672
AT1G05577	21.043	-0.0953384	0.434042	-0.219652	0.826142	0.914518	Domain of unknown function (DUF966)	NO	0.829804	0.795557
AT1G05580	0						cation/H+ exchanger 23	NO	0	0
AT1G05590	914.351	0.149667	0.0700779	2.13573	0.0327016	0.103344	beta-hexosaminidase 2	NO	26.4213	30.3093
AT1G05600	1.29546	-0.0506347	1.75518	-0.0288487	0.976985		Tetratricopeptide repeat (TPR)-like superfamily protein	NO	0.0607267	0.0616985
AT1G05610	29.4034	-0.339906	0.363634	-0.934747	0.349919	0.566355	ADP-glucose pyrophosphorylase small subunit 2	NO	1.21692	0.996971
AT1G05615	0.164326	0.862443	4.08047	0.211359	0.832607		Domain of unknown function (DUF313)	NO	0	0.0342875
AT1G05620	19.5051	-0.966295	0.453765	-2.1295	0.0332126	0.104632	uridine-ribohydrolase 2	NO	0.776717	0.411622
AT1G05630	16.5949	0.121074	0.480227	0.252118	0.80095	0.902946	Endonuclease/exonuclease/phosphatase family protein	NO	0.240853	0.273835
AT1G05640	207.633	0.127424	0.138055	0.922995	0.35601	0.572419	Ankyrin repeat family protein	NO	7.39963	8.36528
AT1G05650	52.9167	0.412628	0.306118	1.34794	0.177678	0.361525	Pectin lyase-like superfamily protein	NO	1.88336	2.57782
AT1G05660	270.422	0.258722	0.158275	1.63464	0.102125	0.245689	Pectin lyase-like superfamily protein	NO	10.6847	13.2225
AT1G05670	0						Pentatricopeptide repeat (PPR-like) superfamily protein	NO	0	0
AT1G05675	34.0753	0.682514	0.440696	1.54872	0.121449	0.27686	UDP-Glycosyltransferase superfamily protein	NO	1.23155	2.05199
AT1G05680	804.467	0.00560953	0.617554	0.00908346	0.992753	0.996882	Uridine diphosphate glycosyltransferase 74E2	NO	38.8077	40.2514
AT1G05690	107.501	0.0037873	0.183991	0.0205841	0.983577	0.991856	BTB and TAZ domain protein 3	NO	3.53556	3.67025
AT1G05700	246.304	-0.367656	0.132177	-2.78154	0.00541019	0.0236052	Leucine-rich repeat transmembrane protein kinase protein	NO	6.18333	4.97009
AT1G05710	5.829	-0.0274493	0.807418	-0.0339965	0.97288		basic helix-loop-helix (bHLH) DNA-binding superfamily protein	NO	0.196873	0.197599
AT1G05720	502.298	0.271033	0.0900692	3.00916	0.0026197	0.0127657	selenoprotein family protein	NO	23.9572	29.9299
AT1G05730	89.8872	0.0990769	0.207408	0.47769	0.632871	0.799749	Eukaryotic protein of unknown function (DUF842)	NO	3.82629	4.2373
AT1G05740	1.63391	-0.073432	1.45942	-0.0503158	0.959871		Eukaryotic protein of unknown function (DUF842)	NO	0.203279	0.200702
AT1G05750	392.543	-0.071105	0.102024	-0.696946	0.485836	0.691414	Tetratricopeptide repeat (TPR)-like superfamily protein	NO	9.60321	9.44831
AT1G05760	0						Mannose-binding lectin superfamily protein	NO	0	0
AT1G05770	26.1032	-0.0095539	0.375695	-0.0254299	0.979712	0.99049	Mannose-binding lectin superfamily protein	NO	2.2558	2.31078
AT1G05780	228.913	0.266881	0.130185	2.05001	0.040363	0.12085	Vacuolar ATPase assembly integral membrane protein VMA21-like domain	NO	8.91437	11.0839
AT1G05785	0.322989	1.76388	3.34377	0.527512	0.597838		Got1/Sft2-like vescicle transport protein family	NO	0	0.0217125
AT1G05790	34.0833	0.109267	0.327897	0.333236	0.738956	0.866392	lipase class 3 family protein	NO	0.569232	0.632527
AT1G05800	0						alpha/beta-Hydrolases superfamily protein	NO	0	0
AT1G05805	684.367	-0.115332	0.0826906	-1.39474	0.163094	0.340768	basic helix-loop-helix (bHLH) DNA-binding superfamily protein	NO	18.7677	17.9059
AT1G05810	419.073	-0.231275	0.0977482	-2.36603	0.0179799	0.0638153	RAB GTPase homolog A5E	NO	30.4072	26.7825
AT1G05820	5.3465	0.0720463	0.896797	0.0803374	0.935969		SIGNAL PEPTIDE PEPTIDASE-LIKE 5	NO	0.099368	0.106829
AT1G05830	0						trithorax-like protein 2	NO	0	0
AT1G05835	82.0861	-0.423692	0.222604	-1.90334	0.0569956	0.158121	PHD finger protein	NO	12.2722	9.44285
AT1G05840	933.795	0.177902	0.0702704	2.53168	0.0113519	0.0438722	Eukaryotic aspartyl protease family protein	NO	19.0231	22.2537
AT1G05850	17069.9	-0.125172	0.0368156	-3.39997	0.000673932	0.00397962	Chitinase family protein	NO	625.127	593.198
AT1G05860	399.926	-0.243528	0.100003	-2.43521	0.0148833	0.0547219	PF13891 - Potential DNA-binding domain (zf-C3Hc3H) (1 of 3)	NO	15.8863	13.881
AT1G05870	5.82499	0.107111	0.876651	0.122182	0.902755		Protein of unknown function (DUF1685)	NO	0.393685	0.447393
AT1G05880	0						RING/U-box superfamily protein	NO	0	0
AT1G05890	25.7686	0.132418	0.381247	0.347328	0.728345	0.860582	RING/U-box superfamily protein	NO	0.36658	0.415266
AT1G05894	19.3227	-0.902062	0.457205	-1.97299	0.0484962	0.139296		NO	1.29399	0.722302
AT1G05900	0.317919	1.74548	3.36333	0.518973	0.60378		endonuclease III 2	NO	0	0.0179583
AT1G05910	2452.55	0.0336422	0.0515781	0.652257	0.514235	0.714601	cell division cycle protein 48-related / CDC48-related	NO	29.0544	30.7557
AT1G05920	0						Domain of unknown function (DUF313)	NO	0	0
AT1G05925	0							NO	0	0
AT1G05930	0						Domain of unknown function (DUF313)	NO	0	0
AT1G05940	1510.41	-0.0233442	0.0603325	-0.386925	0.698811	0.842784	cationic amino acid transporter 9	NO	41.5133	42.2729
AT1G05950	593.615	0.466134	0.0924944	5.03959	4.66527e-07	5.44416e-06		NO	12.4889	17.8818
AT1G05960	0						ARM repeat superfamily protein	NO	0	0
AT1G05970	0						RNA-binding (RRM/RBD/RNP motifs) family protein	NO	0	0
AT1G05990	18.9947	-1.42962	0.478367	-2.98853	0.0028032	0.0135179	EF hand calcium-binding protein family	DOWN	3.5921	1.37961
AT1G06000	3961.88	-0.41253	0.0565138	-7.29963	2.88561e-13	7.55207e-12	UDP-Glycosyltransferase superfamily protein	NO	219.397	170.728
AT1G06010	372.196	0.29351	0.105214	2.78965	0.00527655	0.0230843		NO	18.6692	23.6678
AT1G06020	9.22517	-0.0733616	0.636382	-0.115279	0.908224		pfkB-like carbohydrate kinase family protein	NO	0.467933	0.462858
AT1G06030	9.63042	-0.589697	0.620267	-0.950715	0.341749		pfkB-like carbohydrate kinase family protein	NO	0.693613	0.479492
AT1G06040	0						B-box zinc finger family protein	NO	0	0
AT1G06050	136.03	0.156708	0.167845	0.933646	0.350487	0.566792	Protein of unknown function (DUF1336)	NO	5.07875	5.85582
AT1G06060	662.803	0.334313	0.0812944	4.11237	3.91616e-05	0.000317334	LisH and RanBPM domains containing protein	NO	23.511	30.6969
AT1G06070	881.811	-0.0705876	0.0745312	-0.947088	0.343594	0.560493	Basic-leucine zipper (bZIP) transcription factor family protein	NO	24.6552	24.3174
AT1G06080	354.777	-0.186402	0.111046	-1.6786	0.09323	0.22906	delta 9 desaturase 1	NO	10.6197	9.67145
AT1G06090	982.383	0.189765	0.0753857	2.51726	0.0118273	0.0452982	Fatty acid desaturase family protein	NO	38.9947	46.0543
AT1G06100	123.981	-0.0128933	0.172627	-0.0746887	0.940462	0.970587	Fatty acid desaturase family protein	NO	6.43415	6.60065
AT1G06110	1471.49	0.190534	0.0619542	3.0754	0.00210222	0.0106122	SKP1/ASK-interacting protein 16	NO	54.1732	63.9242
AT1G06120	207.65	1.0264	0.152056	6.75013	1.47709e-11	3.24586e-10	Fatty acid desaturase family protein	UP	5.93076	12.4819
AT1G06130	0						glyoxalase 2-4	NO	0	0
AT1G06135	0							NO	0	0
AT1G06137	0							NO	0	0
AT1G06140	97.401	0.15923	0.195854	0.813005	0.416215	0.633051	Pentatricopeptide repeat (PPR) superfamily protein	NO	4.2271	4.88703
AT1G06148	2.52711	0.0533861	1.26689	0.0421394	0.966388			NO	0.0721764	0.07701
AT1G06149	0						conserved peptide upstream open reading frame 8	NO	0	0
AT1G06150	223.389	-0.248807	0.134106	-1.8553	0.0635529	0.171546	basic helix-loop-helix (bHLH) DNA-binding superfamily protein	NO	2.78643	2.42567
AT1G06160	118.003	-1.58119	0.194077	-8.14725	3.72299e-16	1.31475e-14	octadecanoid-responsive Arabidopsis AP2/ERF 59	DOWN	14.6626	5.05719
AT1G06170	0.3831	-2.08382	3.40184	-0.612559	0.540168		basic helix-loop-helix (bHLH) DNA-binding superfamily protein	NO	0.0311672	0
AT1G06180	430.891	-0.53673	0.101762	-5.27438	1.33208e-07	1.70048e-06	myb domain protein 13	NO	22.4418	16.0143
AT1G06190	157.263	-0.47546	0.160547	-2.9615	0.00306147	0.0145936	Rho termination factor	NO	7.50664	5.5874
AT1G06200	1745.87	0.175584	0.0551777	3.18216	0.00146182	0.00778512	Peptidase S24/S26A/S26B/S26C family protein	NO	48.5593	56.7452
AT1G06210	1.26927	1.5394	1.93017	0.797545	0.425135		ENTH/VHS/GAT family protein	NO	0.0245939	0.075774
AT1G06220	1.65685	0.470205	1.53353	0.306616	0.759136		Ribosomal protein S5/Elongation factor G/III/V family protein	NO	0.0221462	0.031198
AT1G06225	0						CLAVATA3/ESR-RELATED 3	NO	0	0
AT1G06230	0.158663	0.862443	4.08047	0.211359	0.832607		global transcription factor group E4	NO	0	0.00677019
AT1G06240	654.687	-0.0919337	0.0830521	-1.10694	0.26832	0.476902	Protein of unknown function DUF455	NO	24.9656	24.2368
AT1G06250	130.282	-0.0660384	0.170133	-0.388157	0.6979	0.842248	alpha/beta-Hydrolases superfamily protein	NO	6.25295	6.18282
AT1G06260	142.627	-0.218489	0.17548	-1.2451	0.213097	0.407981	Cysteine proteinases superfamily protein	NO	10.2392	9.0918
AT1G06270	224.085	-0.0162825	0.130453	-0.124815	0.90067	0.951312	Pentatricopeptide repeat (PPR) superfamily protein	NO	10.3765	10.6074
AT1G06280	0						LOB domain-containing protein 2	NO	0	0
AT1G06290	3995.84	0.262741	0.0463822	5.6647	1.47284e-08	2.19555e-07	acyl-CoA oxidase 3	NO	71.2521	88.393
AT1G06310	68.3279	-0.129178	0.248519	-0.519791	0.603209	0.781505	acyl-CoA oxidase 6	NO	1.57993	1.50017
AT1G06320	37.3025	0.434777	0.323889	1.34236	0.179478	0.364117		NO	2.63547	3.68355
AT1G06330	30.6776	-0.218534	0.361509	-0.604505	0.545508	0.737042	Heavy metal transport/detoxification superfamily protein	NO	4.27538	3.79959
AT1G06340	4.4923	-0.407367	0.914643	-0.445384	0.656042		Plant Tudor-like protein	NO	0.543264	0.421818
AT1G06350	95.3665	-0.114114	0.194818	-0.585744	0.558047	0.746656	Fatty acid desaturase family protein	NO	4.99916	4.78089
AT1G06360	730.722	-0.865963	0.0798714	-10.842	2.1774e-27	1.62291e-25	Fatty acid desaturase family protein	DOWN	48.5769	27.5539
AT1G06380	647.463	-0.0230019	0.0802793	-0.286524	0.774477	0.887327	Ribosomal protein L1p/L10e family	NO	52.756	53.7323
AT1G06390	10.5324	-0.418866	0.581852	-0.719884	0.471596	0.680228	GSK3/SHAGGY-like protein kinase 1	NO	0.233818	0.180776
AT1G06400	1594	-0.0348436	0.0578988	-0.601802	0.547306	0.738354	Ras-related small GTP-binding family protein	NO	63.9712	64.6175
AT1G06410	7308.71	0.0156811	0.0397709	0.394284	0.693371	0.840044	trehalose-phosphatase/synthase 7	NO	143.229	149.789
AT1G06420	0							NO	0	0
AT1G06430	4181.86	-0.112377	0.0477715	-2.35239	0.0186534	0.0655586	FTSH protease 8	NO	113.196	108.37
AT1G06440	214.935	-0.0301174	0.132864	-0.226679	0.820674	0.91173	Ubiquitin carboxyl-terminal hydrolase family protein	NO	10.0022	10.1417
AT1G06450	221.012	0.219502	0.134328	1.63407	0.102244	0.245829	Polynucleotidyl transferase, ribonuclease H-like superfamily protein	NO	11.3949	13.7433
AT1G06460	2861.3	0.314224	0.0521805	6.02187	1.72411e-09	2.91387e-08	alpha-crystallin domain 32.1	NO	79.2993	102.122
AT1G06470	0.360479	-2.00906	3.21336	-0.625221	0.531826		Nucleotide/sugar transporter family protein	NO	0.0136494	0
AT1G06475	83.5679	-0.0798745	0.218668	-0.365277	0.714905	0.852643		NO	11.973	11.7089
AT1G06490	442.274	-0.147636	0.0947319	-1.55846	0.119124	0.273499	glucan synthase-like 7	NO	3.36023	3.13974
AT1G06500	3.97123	-0.567032	0.945954	-0.599429	0.548887			NO	0.291054	0.204525
AT1G06510	763.451	0.0153435	0.0762665	0.201182	0.840556	0.921331		NO	38.7584	40.5636
AT1G06515	0.159256	0.862443	4.08047	0.211359	0.832607		Protein of unknown function (DUF3317)	NO	0	0.0161391
AT1G06520	52.1385	-0.106954	0.274485	-0.389653	0.696793	0.841955	glycerol-3-phosphate acyltransferase 1	NO	1.951	1.87052
AT1G06530	2434.02	-0.10577	0.0506755	-2.0872	0.0368698	0.113113	Tropomyosin-related	NO	193.708	186.366
AT1G06540	41.3533	-0.604596	0.299676	-2.0175	0.0436434	0.128437		NO	7.43662	5.06407
AT1G06550	3562.52	-0.425489	0.0489419	-8.69376	3.50634e-18	1.48459e-16	ATP-dependent caseinolytic (Clp) protease/crotonase family protein	NO	88.1747	67.9839
AT1G06560	1079.36	-0.0632289	0.0673066	-0.939416	0.347517	0.564105	NOL1/NOP2/sun family protein	NO	19.347	19.1448
AT1G06570	0						phytoene desaturation 1	NO	0	0
AT1G06580	90.0907	0.139763	0.208723	0.669611	0.503106	0.704767	Pentatricopeptide repeat (PPR) superfamily protein	NO	3.2123	3.67026
AT1G06590	876.689	0.166752	0.0756549	2.20412	0.0275161	0.0897993	K03352 - anaphase-promoting complex subunit 5 (APC5) (1 of 1)	NO	7.61778	8.83951
AT1G06620	573.099	-0.0801326	0.0879008	-0.911626	0.361966	0.578262	2-oxoglutarate (2OG) and Fe(II)-dependent oxygenase superfamily protein	NO	27.1698	26.5696
AT1G06630	142.865	0.023551	0.169883	0.138631	0.889742	0.947284	F-box/RNI-like superfamily protein	NO	2.99602	3.13879
AT1G06640	0.158663	0.862443	4.08047	0.211359	0.832607		2-oxoglutarate (2OG) and Fe(II)-dependent oxygenase superfamily protein	NO	0	0.0151483
AT1G06645	545.974	-0.00468649	0.0880897	-0.0532013	0.957571	0.979675	2-oxoglutarate (2OG) and Fe(II)-dependent oxygenase superfamily protein	NO	28.6394	29.5231
AT1G06650	2.49748	0.0825391	1.29087	0.0639407	0.949017		2-oxoglutarate (2OG) and Fe(II)-dependent oxygenase superfamily protein	NO	0.123436	0.134262
AT1G06660	228.563	0.564094	0.137944	4.08931	4.32661e-05	0.000346772		NO	4.84376	7.4011
AT1G06670	4926.5	-0.0996607	0.0426222	-2.33824	0.019375	0.0675661	nuclear DEIH-boxhelicase	NO	54.6432	52.7678
AT1G06680	0.801452	-1.91889	2.30038	-0.834161	0.40419		photosystem II subunit P-1	NO	0.0623854	0.0158149
AT1G06690	2299.23	-0.202331	0.0583509	-3.46749	0.000525337	0.00319549	NAD(P)-linked oxidoreductase superfamily protein	NO	74.1258	66.7292
AT1G06700	1.47882	-1.04869	1.63248	-0.642391	0.520619		Protein kinase superfamily protein	NO	0.0549653	0.0278055
AT1G06710	523.679	-0.161696	0.0917367	-1.76261	0.0779655	0.200097	Tetratricopeptide repeat (TPR)-like superfamily protein	NO	11.6142	10.7372
AT1G06720	3649.27	-0.14164	0.0434938	-3.25656	0.00112773	0.00619562	P-loop containing nucleoside triphosphate hydrolases superfamily protein	NO	42.8353	40.1764
AT1G06730	1137.2	-0.0820717	0.0632925	-1.2967	0.194733	0.383519	pfkB-like carbohydrate kinase family protein	NO	30.8608	30.1607
AT1G06750	50.017	0.101731	0.272754	0.372979	0.709164	0.849065	P-loop containing nucleoside triphosphate hydrolases superfamily protein	NO	1.32427	1.46963
AT1G06760	7639.59	0.222315	0.036766	6.04674	1.47805e-09	2.52705e-08	winged-helix DNA-binding transcription factor family protein	NO	454.639	548.66
AT1G06770	4.53903	-1.10054	0.912402	-1.2062	0.227739		DREB2A-interacting protein 1	NO	0.157526	0.0761601
AT1G06780	2.25401	1.79594	1.39783	1.2848	0.198862		galacturonosyltransferase 6	NO	0.0197599	0.0734547
AT1G06790	1.14265	1.27892	1.94407	0.657859	0.510629		RNA polymerase Rpb7 N-terminal domain-containing protein	NO	0.0226046	0.0587335
AT1G06800	3.133	0.0603618	1.06571	0.0566398	0.954832		alpha/beta-Hydrolases superfamily protein	NO	0.103581	0.112224
AT1G06810	1.48469	2.80273	1.8004	1.55673	0.119536		PTHR14379 - LIMKAIN B LKAP (1 of 25)	NO	0.037598	0.260671
AT1G06820	2335.6	-0.00832936	0.0519171	-0.160436	0.872538	0.938575	carotenoid isomerase	NO	54.8496	56.4295
AT1G06830	482.867	0.0956977	0.112138	0.853388	0.393444	0.608945	Glutaredoxin family protein	NO	71.1336	78.8769
AT1G06840	1339.53	-0.0328247	0.0644752	-0.509105	0.610678	0.785831	Leucine-rich repeat protein kinase family protein	NO	18.1854	18.4068
AT1G06850	0.984866	2.10346	2.31266	0.909539	0.363066		basic leucine-zipper 52	NO	0.0174617	0.0748064
AT1G06870	1131.96	0.151851	0.0691745	2.19518	0.0281505	0.0915293	Peptidase S24/S26A/S26B/S26C family protein	NO	34.5016	39.6462
AT1G06890	9.68554	-0.203793	0.615569	-0.331065	0.740595		nodulin MtN21 /EamA-like transporter family protein	NO	0.262829	0.23584
AT1G06900	4276.16	-0.0035032	0.0425982	-0.0822381	0.934457	0.968084	Insulinase (Peptidase family M16) family protein	NO	56.6431	58.4642
AT1G06910	293.727	-0.0607672	0.117621	-0.516636	0.60541	0.782789	TRF-like 7	NO	8.3792	8.2967
AT1G06920	2.48821	-0.297393	1.28228	-0.231924	0.816597		ovate family protein 4	NO	0.225071	0.186762
AT1G06923	64.7733	-0.875047	0.242224	-3.61256	0.00030319	0.00197495		DOWN	4.92694	2.7734
AT1G06925	0						PTHR14379 - LIMKAIN B LKAP (1 of 25)	NO	0	0
AT1G06930	75.2536	0.541091	0.225595	2.39851	0.0164619	0.0595915	PTHR33257:SF5 - EXPRESSED PROTEIN (1 of 1)	NO	4.5429	6.8248
AT1G06950	17321.9	-0.160202	0.0371398	-4.31349	1.60695e-05	0.000141872	translocon at the inner envelope membrane of chloroplasts 110	NO	254.693	235.892
AT1G06960	0						RNA-binding (RRM/RBD/RNP motifs) family protein	NO	0	0
AT1G06970	4.23763	-1.46192	0.96732	-1.5113	0.130711		cation/hydrogen exchanger 14	NO	0.176681	0.0664543
AT1G06980	61.9332	-1.11301	0.251871	-4.41897	9.91739e-06	9.11904e-05	PF14009 - Domain of unknown function (DUF4228) (DUF4228) (1 of 28)	DOWN	8.25476	3.94781
AT1G06990	0.656837	1.39415	2.45773	0.567249	0.570545		GDSL-like Lipase/Acylhydrolase superfamily protein	NO	0.0143987	0.0439184
AT1G07000	410.256	-0.212859	0.0995828	-2.13751	0.0325568	0.102987	exocyst subunit exo70 family protein B2	NO	15.8951	14.2061
AT1G07010	0.350806	-0.0993258	3.2945	-0.030149	0.975948		Calcineurin-like metallo-phosphoesterase superfamily protein	NO	0.0125964	0.0106841
AT1G07020	318.068	0.160674	0.114734	1.40041	0.16139	0.337862		NO	29.0472	33.6344
AT1G07025	0						Mitochondrial substrate carrier family protein	NO	0	0
AT1G07030	1043.54	0.0744407	0.0681056	1.09302	0.274386	0.483802	Mitochondrial substrate carrier family protein	NO	32.7625	35.685
AT1G07040	694.902	0.357112	0.0889002	4.01699	5.89454e-05	0.000456164	PF07063 - Domain of unknown function (DUF1338) (DUF1338) (1 of 3)	NO	19.827	26.2127
AT1G07050	659.852	-0.407587	0.083599	-4.8755	1.08533e-06	1.18449e-05	CCT motif family protein	NO	55.0899	42.9797
AT1G07060	7.01784	0.434029	0.739193	0.587166	0.557092			NO	0.359155	0.495875
AT1G07070	1257.61	-0.191465	0.0642381	-2.98056	0.00287723	0.0138295	Ribosomal protein L35Ae family protein	NO	80.1371	72.6544
AT1G07080	2378.46	0.0688861	0.0500429	1.37654	0.168654	0.348813	Thioredoxin superfamily protein	NO	80.8044	87.6533
AT1G07090	326.573	-0.156704	0.110925	-1.4127	0.157743	0.332682	Protein of unknown function (DUF640)	NO	28.1284	26.1
AT1G07110	6209.24	-0.225613	0.0458797	-4.91749	8.76629e-07	9.77835e-06	fructose-2,6-bisphosphatase	NO	85.1923	75.418
AT1G07120	146.794	-0.0404374	0.163362	-0.247533	0.804496	0.904014	PTHR31342:SF9 - F10K1.18 PROTEIN (1 of 1)	NO	6.28898	6.33583
AT1G07130	246.26	-0.0333223	0.129474	-0.257367	0.796895	0.900505	Nucleic acid-binding, OB-fold-like protein	NO	20.0168	20.2809
AT1G07135	134.977	-0.511804	0.205005	-2.49655	0.0125408	0.0475358	glycine-rich protein	NO	16.7101	12.1386
AT1G07140	7230.24	0.041164	0.0415322	0.991133	0.32162	0.536997	Pleckstrin homology (PH) domain superfamily protein	NO	264.849	282.107
AT1G07150	0						mitogen-activated protein kinase kinase kinase 13	NO	0	0
AT1G07160	44.2694	-0.671427	0.31005	-2.16555	0.0303459	0.0971717	Protein phosphatase 2C family protein	NO	2.26856	1.4805
AT1G07170	3.82836	0.0104435	0.992919	0.010518	0.991608		PHF5-like protein	NO	0.29094	0.300955
AT1G07175	32.5175	0.530487	0.350456	1.51371	0.130101	0.289921		NO	4.59233	6.9009
AT1G07180	559.099	-1.2891	0.121096	-10.6453	1.83402e-26	1.28972e-24	alternative NAD(P)H dehydrogenase 1	DOWN	23.3576	9.88304
AT1G07190	0.157756	-1.06111	4.08047	-0.260046	0.794828		3.4.21.53 - Endopeptidase La / ATP-dependent serine proteinase (1 of 8)	NO	0.150338	0
AT1G07200	585.815	-0.203068	0.0851649	-2.38441	0.0171065	0.0613074	Double Clp-N motif-containing P-loop nucleoside triphosphate hydrolases superfamily protein	NO	12.6056	11.3314
AT1G07210	1969.99	-0.00851396	0.0597865	-0.142406	0.886759	0.94576	Ribosomal protein S18	NO	86.3778	88.9389
AT1G07220	682.501	0.575724	0.0804574	7.15564	8.32806e-13	2.07881e-11	Arabidopsis thaliana protein of unknown function (DUF821)	NO	16.5515	25.5274
AT1G07230	1165.82	0.324981	0.0683969	4.75141	2.02007e-06	2.11336e-05	non-specific phospholipase C1	NO	29.2132	37.831
AT1G07240	823.878	-0.0862521	0.0730793	-1.18025	0.2379	0.440061	UDP-glucosyl transferase 71C5	NO	37.1036	36.1302
AT1G07250	1201.94	0.0627952	0.0648095	0.96892	0.332585	0.549013	UDP-glucosyl transferase 71C4	NO	54.3364	58.6815
AT1G07260	367.637	-0.175642	0.115363	-1.52252	0.127878	0.286588	UDP-glucosyl transferase 71C3	NO	17.4106	15.945
AT1G07270	118.27	0.311784	0.182143	1.71176	0.0869414	0.217139	Cell division control, Cdc6	NO	2.59259	3.31769
AT1G07280	1.66963	-2.08556	1.65026	-1.26378	0.206309		Tetratricopeptide repeat (TPR)-like superfamily protein	NO	0.0658409	0.0161796
AT1G07290	146.874	0.128032	0.160608	0.797172	0.425351	0.640621	golgi nucleotide sugar transporter 2	NO	4.9699	5.62584
AT1G07300	143.06	-0.0503148	0.173505	-0.289991	0.771823	0.88573	josephin protein-related	NO	15.2918	15.2339
AT1G07310	1412.86	0.255157	0.0633752	4.02613	5.67022e-05	0.000440702	Calcium-dependent lipid-binding (CaLB domain) family protein	NO	68.3157	84.3035
AT1G07320	3.92651	0.906696	1.02808	0.881934	0.377813		ribosomal protein L4	NO	0.148166	0.292988
AT1G07330	11.7475	-0.612687	0.576586	-1.06261	0.287959	0.500047		NO	0.443682	0.30302
AT1G07340	0						sugar transporter 2	NO	0	0
AT1G07350	57.1379	-0.1335	0.269772	-0.494861	0.620698	0.791717	RNA-binding (RRM/RBD/RNP motifs) family protein	NO	1.7162	1.6267
AT1G07360	2479.61	0.0685057	0.0534071	1.28271	0.199594	0.390167	CCCH-type zinc fingerfamily protein with RNA-binding domain	NO	75.2816	81.6191
AT1G07370	1682.84	0.433223	0.0571085	7.58595	3.30055e-14	9.41502e-13	proliferating cellular nuclear antigen 1	NO	78.1384	109.139
AT1G07380	626.369	0.104273	0.0841555	1.23905	0.215327	0.410647	Neutral/alkaline non-lysosomal ceramidase	NO	13.3731	14.8619
AT1G07390	0.818604	-0.640402	2.15193	-0.297594	0.766013		receptor like protein 1	NO	0.0153203	0.010475
AT1G07400	165.187	0.529679	0.210206	2.5198	0.011742	0.0450835	HSP20-like chaperones superfamily protein	NO	12.7981	19.087
AT1G07410	147.417	0.0151639	0.160385	0.0945465	0.924675	0.962615	RAB GTPase homolog A2B	NO	10.2576	10.7134
AT1G07420	12.3373	-0.501211	0.572944	-0.874799	0.381683	0.597903	sterol 4-alpha-methyl-oxidase 2-1	NO	0.445142	0.328523
AT1G07430	9.81373	1.07375	0.661536	1.62312	0.104564		highly ABA-induced PP2C gene 2	NO	0.2456	0.529146
AT1G07440	0.349305	-1.97177	3.25021	-0.60666	0.544076		NAD(P)-binding Rossmann-fold superfamily protein	NO	0.0379329	0
AT1G07450	62.5354	-0.566855	0.251803	-2.25119	0.0243737	0.0815854	NAD(P)-binding Rossmann-fold superfamily protein	NO	4.0644	2.8485
AT1G07460	0.97463	3.3559	2.22901	1.50555	0.132182		Concanavalin A-like lectin family protein	NO	0	0.200443
AT1G07470	850.741	0.0679128	0.0728355	0.932413	0.351123	0.567453	Transcription factor IIA, alpha/beta subunit	NO	20.4284	22.1459
AT1G07473	1.874	-0.91958	1.42976	-0.643169	0.520114		PTHR33912:SF1 - F22G5.17 (1 of 2)	NO	0.205033	0.111832
AT1G07476	0						PTHR33912:SF1 - F22G5.17 (1 of 2)	NO	0	0
AT1G07480	0						Transcription factor IIA, alpha/beta subunit	NO	0	0
AT1G07485	0.486408	0.820521	2.92625	0.2804	0.77917			NO	0.0330502	0.0701377
AT1G07490	0						ROTUNDIFOLIA like 3	NO	0	0
AT1G07500	4.67421	-1.14586	0.972294	-1.17852	0.238591			NO	1.86901	0.866788
AT1G07510	1761.34	0.148187	0.0541278	2.73771	0.00618677	0.0264324	FTSH protease 10	NO	30.8689	35.3934
AT1G07520	442.658	0.0853084	0.0945813	0.901958	0.367079	0.583044	GRAS family transcription factor	NO	14.754	16.1974
AT1G07530	1299.7	-0.0115036	0.0624889	-0.18409	0.853943	0.928141	SCARECROW-like 14	NO	34.7983	35.7086
AT1G07540	0.360479	-2.00906	3.21336	-0.625221	0.531826		TRF-like 2	NO	0.0210769	0
AT1G07550	36.8311	0.160259	0.327856	0.48881	0.624976	0.793934	Leucine-rich repeat protein kinase family protein	NO	0.683883	0.794261
AT1G07560	197.748	-0.276046	0.157042	-1.75779	0.0787836	0.201813	Leucine-rich repeat protein kinase family protein	NO	4.40898	3.77586
AT1G07570	5.38128	1.79542	0.88359	2.03196	0.0421581		Protein kinase superfamily protein	NO	0.0769371	0.276652
AT1G07590	6953.21	-0.186454	0.0561644	-3.31979	0.000900845	0.0050945	Tetratricopeptide repeat (TPR)-like superfamily protein	NO	198.825	180.614
AT1G07600	0						metallothionein 1A	NO	0	0
AT1G07610	2367.3	-0.360973	0.0624349	-5.7816	7.39953e-09	1.16081e-07	metallothionein 1C	NO	352.993	284.093
AT1G07615	573.352	-0.0176782	0.0858858	-0.205834	0.836921	0.919715	GTP-binding protein Obg/CgtA	NO	21.4109	21.885
AT1G07620	63.2758	0.176242	0.249638	0.705989	0.480195	0.687134	GTP-binding protein Obg/CgtA	NO	1.86966	2.18081
AT1G07630	1085.35	0.358789	0.0748894	4.79093	1.66014e-06	1.76408e-05	pol-like 5	NO	28.2262	37.4216
AT1G07640	6.86565	-0.884246	0.737211	-1.19945	0.230354		Dof-type zinc finger DNA-binding family protein	NO	0.365164	0.205682
AT1G07645	0.796848	-0.588952	2.29826	-0.25626	0.79775		dessication-induced 1VOC superfamily protein	NO	0.0780235	0.0541714
AT1G07650	5.67317	-0.44654	0.810658	-0.550837	0.581746		Leucine-rich repeat transmembrane protein kinase	NO	0.0744085	0.0563368
AT1G07660	0						Histone superfamily protein	NO	0	0
AT1G07670	3446.2	-0.0720957	0.0469154	-1.53672	0.124363	0.281046	endomembrane-type CA-ATPase 4	NO	60.5126	59.5577
AT1G07680	6.79439	-0.421627	0.79755	-0.528653	0.597046			NO	0.509044	0.396647
AT1G07690	9.65862	-0.0916804	0.614343	-0.149233	0.88137			NO	0.830362	0.80681
AT1G07700	0						Thioredoxin superfamily protein	NO	0	0
AT1G07705	7.1424	0.366234	0.713966	0.512957	0.607981		NOT2 / NOT3 / NOT5 family	NO	0.107866	0.142824
AT1G07710	59.2768	-0.283893	0.267528	-1.06117	0.288612	0.500538	Ankyrin repeat family protein	NO	2.94139	2.48357
AT1G07720	1733.02	-0.468063	0.0555041	-8.43294	3.37094e-17	1.32013e-15	3-ketoacyl-CoA synthase 3	NO	86.1204	64.3983
AT1G07725	510.373	0.0713002	0.0992139	0.718651	0.472356	0.680856	exocyst subunit exo70 family protein H6	NO	15.519	16.8399
AT1G07730	0						Disease resistance-responsive (dirigent-like protein) family protein	NO	0	0
AT1G07740	228.851	0.0268381	0.129688	0.206944	0.836054	0.919429	Tetratricopeptide repeat (TPR)-like superfamily protein	NO	5.69134	6.00298
AT1G07745	2.54063	-1.1036	1.21818	-0.905938	0.364969		homolog of RAD51 D	NO	0.117264	0.056607
AT1G07747	0						Bifunctional inhibitor/lipid-transfer protein/seed storage 2S albumin superfamily protein	NO	0	0
AT1G07750	1532.38	0.0911068	0.0580363	1.56982	0.116456	0.269581	RmlC-like cupins superfamily protein	NO	59.9472	66.0449
AT1G07770	0						ribosomal protein S15A	NO	0	0
AT1G07780	1.62663	-0.628323	1.52971	-0.410746	0.681259		phosphoribosylanthranilate isomerase 1	NO	0.0587437	0.0402679
AT1G07790	2296.84	0.128195	0.0509829	2.51447	0.0119212	0.045561	Histone superfamily protein	NO	231.959	262.394
AT1G07795	11.91	-0.0850897	0.54714	-0.155517	0.876414	0.940244		NO	1.38343	1.35441
AT1G07810	2723.17	0.138881	0.0502319	2.76479	0.00569592	0.0246233	ER-type Ca2+-ATPase 1	NO	44.4313	50.5796
AT1G07820	6.2773	1.18876	0.793562	1.49801	0.134132		Histone superfamily protein	NO	0.407157	0.955743
AT1G07830	909.66	0.0415642	0.0748592	0.555231	0.578737	0.763107	ribosomal protein L29 family protein	NO	48.8441	51.9443
AT1G07840	1.50845	-0.428525	1.51617	-0.282637	0.777455		Sas10/Utp3/C1D family	NO	0.0511554	0.038998
AT1G07850	2.88981	-0.975169	1.1822	-0.824876	0.409442		Protein of unknown function (DUF604)	NO	0.149154	0.0787963
AT1G07860	0							NO	0	0
AT1G07870	8.21339	-0.508872	0.66958	-0.759987	0.447262		Protein kinase superfamily protein	NO	0.226127	0.164517
AT1G07880	0.679458	1.39405	2.43333	0.572897	0.566714		Protein kinase superfamily protein	NO	0.0176171	0.0459762
AT1G07885	10.4965	-0.406051	0.603558	-0.672761	0.501099	0.703174		NO	1.87194	1.46547
AT1G07890	0.700426	-0.219092	2.56875	-0.0852911	0.93203		ascorbate peroxidase 1	NO	0.025441	0.021798
AT1G07900	11.4963	-0.362796	0.59806	-0.606622	0.544102	0.736113	LOB domain-containing protein 1	NO	0.987183	0.79158
AT1G07901	50.3192	0.264842	0.278318	0.95158	0.34131	0.557979		NO	23.1229	28.7851
AT1G07910	50.528	-0.14717	0.270995	-0.543071	0.587081	0.769006	RNAligase	NO	0.446021	0.41553
AT1G07920	16114.8	-0.0287597	0.0410952	-0.69983	0.484033	0.690197	GTP binding Elongation factor Tu family protein	NO	505.963	513.317
AT1G07930	79.2286	0.333273	0.217948	1.52914	0.126229	0.283968	GTP binding Elongation factor Tu family protein	NO	2.12097	2.76085
AT1G07940	28.5231	-0.224423	0.365802	-0.613509	0.53954	0.73285	GTP binding Elongation factor Tu family protein	NO	0.926548	0.821132
AT1G07950	535.443	-0.0425406	0.0912585	-0.466154	0.641105	0.806535	Surfeit locus protein 5 subunit 22 of Mediator complex	NO	33.3949	33.5468
AT1G07960	26.8067	-0.622237	0.385039	-1.61604	0.106086	0.252428	PDI-like 5-1	NO	1.26146	0.851789
AT1G07970	948.421	0.153883	0.0723011	2.12837	0.0333067	0.104816	PTHR21780:SF0 - TRANSMEMBRANE PROTEIN 209 (1 of 1)	NO	20.6812	23.8046
AT1G07980	500.016	0.101787	0.0917996	1.10879	0.267519	0.476001	nuclear factor Y, subunit C10	NO	21.0557	23.4105
AT1G07985	34.2699	0.206679	0.333438	0.619843	0.535361	0.729306	Expressed protein	NO	3.27847	3.89404
AT1G07990	2181.24	0.108425	0.0522126	2.07662	0.037837	0.115228	SIT4 phosphatase-associated family protein	NO	27.0265	30.1263
AT1G08000	22.0496	0.0450097	0.413542	0.108839	0.91333	0.95712	GATA transcription factor 10	NO	0.89141	0.956587
AT1G08005	4.64849	0.31644	0.869581	0.363899	0.715934			NO	1.9107	2.45617
AT1G08010	131.399	0.0972472	0.17202	0.565325	0.571853	0.757444	GATA transcription factor 11	NO	4.60348	5.10704
AT1G08030	806.214	0.11789	0.0746196	1.57987	0.114136	0.26596	tyrosylprotein sulfotransferase	NO	15.8818	17.8178
AT1G08032	0							NO	0	0
AT1G08035	5.88944	0.246042	0.806877	0.304932	0.760418		PTHR36310:SF1 - T6D22.11 (1 of 1)	NO	0.553439	0.682367
AT1G08040	0						Protein of unknown function (DUF707)	NO	0	0
AT1G08050	261.772	0.169073	0.13369	1.26467	0.205989	0.398525	Zinc finger (C3HC4-type RING finger) family protein	NO	7.33752	8.512
AT1G08060	37.2421	-0.210645	0.321743	-0.6547	0.512661	0.713271	ATP-dependent helicase family protein	NO	0.329823	0.293658
AT1G08065	0						alpha carbonic anhydrase 5	NO	0	0
AT1G08070	133.375	-0.0286826	0.181415	-0.158105	0.874374	0.939239	Tetratricopeptide repeat (TPR)-like superfamily protein	NO	4.3073	4.3585
AT1G08080	0.355876	-0.0993258	3.27805	-0.0303003	0.975828		alpha carbonic anhydrase 7	NO	0.0191012	0.016824
AT1G08090	20.5484	-1.09052	0.470153	-2.31949	0.0203684	0.0702278	nitrate transporter 2:1	DOWN	1.03656	0.500706
AT1G08100	0						nitrate transporter 2.2	NO	0	0
AT1G08110	0						lactoylglutathione lyase family protein / glyoxalase I family protein	NO	0	0
AT1G08120	2.26037	-0.047319	1.31811	-0.035899	0.971363		PTHR12209 - O-SIALOGLYCOPROTEIN ENDOPEPTIDASE (1 of 2)	NO	0.167173	0.171427
AT1G08125	0						S-adenosyl-L-methionine-dependent methyltransferases superfamily protein	NO	0	0
AT1G08130	3551.11	0.108924	0.0438004	2.48682	0.0128891	0.048628	DNA ligase 1	NO	50.1417	55.9591
AT1G08135	0.164326	0.862443	4.08047	0.211359	0.832607		cation/H+ exchanger 6B	NO	0	0.00985734
AT1G08140	0.350806	-0.0993258	3.2945	-0.030149	0.975948		cation/H+ exchanger 6A	NO	0.00950476	0.00806181
AT1G08150	0						Cation/hydrogen exchanger family protein	NO	0	0
AT1G08160	465.786	-0.0399816	0.0967942	-0.413058	0.679564	0.830595	Late embryogenesis abundant (LEA) hydroxyproline-rich glycoprotein family	NO	39.718	39.9029
AT1G08165	42.4633	-0.306896	0.314304	-0.97643	0.328851	0.545286		NO	6.90435	5.80823
AT1G08170	0.157756	-1.06111	4.08047	-0.260046	0.794828		Histone superfamily protein	NO	0.0337283	0
AT1G08180	170.731	-0.137589	0.157026	-0.876219	0.380911	0.597329		NO	25.0578	23.6009
AT1G08190	5231.12	-0.0620082	0.0427785	-1.44952	0.147193	0.316961	vacuolar protein sorting 41	NO	69.5202	68.874
AT1G08200	10789.2	0.18849	0.0381629	4.93909	7.84881e-07	8.78524e-06	UDP-D-apiose/UDP-D-xylose synthase 2	NO	270.801	319.289
AT1G08210	830.728	0.135363	0.0788725	1.71622	0.0861211	0.21565	Eukaryotic aspartyl protease family protein	NO	16.7224	18.9739
AT1G08220	47.1727	-0.225316	0.299621	-0.752003	0.452049	0.664254	K18192 - mitochondrial ATPase complex subunit ATP10 (ATP10) (1 of 1)	NO	1.69744	1.50817
AT1G08230	540.848	-0.300548	0.0874513	-3.43674	0.000588753	0.00353733	Transmembrane amino acid transporter family protein	NO	14.8677	12.4894
AT1G08250	628.313	-0.201676	0.0842982	-2.39241	0.0167383	0.0603892	arogenate dehydratase 6	NO	35.8537	32.2131
AT1G08260	2206.94	0.225685	0.0512712	4.40179	1.07362e-05	9.79948e-05	DNA polymerase epsilon catalytic subunit	NO	9.82178	11.88
AT1G08270	2.92996	0.252749	1.1792	0.21434	0.830282		K12196 - vacuolar protein-sorting-associated protein 4 (VPS4) (1 of 2)	NO	0.167478	0.20589
AT1G08280	668.943	-0.0418251	0.0852089	-0.490854	0.62353	0.793156	Glycosyltransferase family 29 (sialyltransferase) family protein	NO	36.1306	36.3284
AT1G08290	48.6763	-0.124083	0.284325	-0.436413	0.662537	0.820009	WIP domain protein 3	NO	1.20316	1.14422
AT1G08300	252.037	-0.00773925	0.123444	-0.0626943	0.95001	0.975523	no vein-like	NO	4.80538	4.94187
AT1G08310	0						alpha/beta-Hydrolases superfamily protein	NO	0	0
AT1G08315	320.26	0.167857	0.114189	1.46999	0.141565	0.308416	ARM repeat superfamily protein	NO	19.188	22.3068
AT1G08320	3.46688	0.342166	1.05402	0.32463	0.745461		bZIP transcription factor family protein	NO	0.0394125	0.0520443
AT1G08340	307.83	-0.402082	0.121266	-3.31571	0.000914104	0.00515686	Rho GTPase activating protein with PAK-box/P21-Rho-binding domain	NO	14.9458	11.7218
AT1G08350	0.830643	-0.658644	2.14338	-0.307291	0.758622		Endomembrane protein 70 protein family	NO	0.0259741	0.0168818
AT1G08360	15961	-0.045879	0.0388772	-1.1801	0.23796	0.440061	Ribosomal protein L1p/L10e family	NO	655.476	656.942
AT1G08370	1819.35	0.111284	0.0541998	2.05323	0.0400506	0.120315	decapping 1	NO	56.7352	63.3987
AT1G08380	20458.1	0.0520333	0.0597255	0.871208	0.38364	0.599749	photosystem I subunit O	NO	1521.36	1633.83
AT1G08390	136.262	0.0831679	0.16714	0.497594	0.61877	0.790481	K15365 - RecQ-mediated genome instability protein 2 (RMI2) (1 of 1)	NO	9.5067	10.4169
AT1G08400	346.701	0.116098	0.109061	1.06453	0.28709	0.49913	RINT-1 / TIP-1 family	NO	9.46818	10.6105
AT1G08410	1549	-0.108098	0.0574275	-1.88233	0.0597906	0.163824	P-loop containing nucleoside triphosphate hydrolases superfamily protein	NO	38.7737	37.2257
AT1G08420	6.12639	-0.772046	0.802039	-0.962605	0.335746		BRI1 suppressor 1 (BSU1)-like 2	NO	0.0819757	0.0493053
AT1G08430	149.846	-0.0903682	0.166409	-0.54305	0.587095	0.769006	aluminum-activated malate transporter 1	NO	5.13878	5.00038
AT1G08440	1.12744	1.25624	1.85232	0.678198	0.497646		Aluminium activated malate transporter family protein	NO	0.0216188	0.0549179
AT1G08450	0.317011	-0.0993263	3.4145	-0.0290896	0.976793		calreticulin 3	NO	0.00615309	0.00628728
AT1G08460	609.947	-0.0344072	0.0896886	-0.38363	0.701253	0.844643	histone deacetylase 8	NO	21.8432	22.0255
AT1G08465	490.431	-0.0309392	0.092409	-0.334807	0.73777	0.865818	Plant-specific transcription factor YABBY family protein	NO	9.61755	9.73776
AT1G08470	828.603	-0.0281405	0.0752689	-0.373867	0.708503	0.848574	strictosidine synthase-like 3	NO	32.6077	33.1294
AT1G08480	2944.84	0.172201	0.0462442	3.72373	0.000196297	0.00134246	1.3.5.1 - Succinate dehydrogenase (quinone) / Succinic dehydrogenase (1 of 13)	NO	153.684	179.151
AT1G08490	2774.4	-0.121179	0.0463945	-2.61193	0.00900318	0.0360975	chloroplastic NIFS-like cysteine desulfurase	NO	75.7768	72.0933
AT1G08500	316.274	0.350819	0.123542	2.83967	0.00451609	0.0202785	early nodulin-like protein 18	NO	20.8282	27.4008
AT1G08510	4201.48	0.103637	0.0422441	2.4533	0.0141553	0.0525281	fatty acyl-ACP thioesterases B	NO	94.5759	105.116
AT1G08520	9935.44	-0.128326	0.0383297	-3.34795	0.000814119	0.00467764	ALBINA 1	NO	175.592	166.271
AT1G08530	710.767	0.30682	0.0793028	3.86897	0.000109298	0.000793439		NO	26.2362	33.5498
AT1G08540	7313.6	-0.196391	0.0407057	-4.82465	1.40251e-06	1.51027e-05	RNApolymerase sigma subunit 2	NO	171.238	154.691
AT1G08550	46.7668	-0.215464	0.300024	-0.718154	0.472662	0.681115	non-photochemical quenching 1	NO	1.47851	1.32643
AT1G08560	1305.44	0.224241	0.0646973	3.46601	0.000528252	0.0032108	syntaxin of plants 111	NO	72.4415	87.5384
AT1G08570	0						atypical CYS HIS rich thioredoxin 4	NO	0	0
AT1G08580	1940.47	-0.131038	0.052446	-2.49852	0.0124712	0.0472939		NO	117.825	111.329
AT1G08590	1122.89	0.00496096	0.0644681	0.0769521	0.938662	0.969428	Leucine-rich receptor-like protein kinase family protein	NO	25.0538	26.0167
AT1G08600	1.60969	1.92964	1.64104	1.17586	0.23965		P-loop containing nucleoside triphosphate hydrolases superfamily protein	NO	0.00511484	0.0208391
AT1G08610	706.236	-0.35258	0.0841237	-4.19121	2.77475e-05	0.000233379	Pentatricopeptide repeat (PPR) superfamily protein	NO	28.1759	22.8675
AT1G08620	5.56934	0.267587	0.81383	0.3288	0.742307		Transcription factor jumonji (jmj) family protein / zinc finger (C5HC2 type) family protein	NO	0.0575577	0.0727984
AT1G08630	0.996317	0.855037	1.99776	0.427998	0.668653		threonine aldolase 1	NO	0.017343	0.0318705
AT1G08640	4875.63	-0.149216	0.0444582	-3.35631	0.000789887	0.00456599	Chloroplast J-like domain 1	NO	136.949	127.853
AT1G08650	108.586	-0.601006	0.203447	-2.95412	0.00313566	0.0148946	phosphoenolpyruvate carboxylase kinase 1	DOWN	6.4911	4.44937
AT1G08660	0						MALE GAMETOPHYTE DEFECTIVE 2	NO	0	0
AT1G08670	64.8491	-0.213707	0.240204	-0.889689	0.373633	0.58992	ENTH/VHS family protein	NO	4.36176	3.89709
AT1G08680	0						ARF GAP-like zinc finger-containing protein ZIGA4	NO	0	0
AT1G08695	0						SCR-like 3	NO	0	0
AT1G08700	1176.48	0.111106	0.0627677	1.77011	0.0767094	0.197721	Presenilin-1	NO	52.3728	58.5387
AT1G08710	40.4321	0.0132473	0.316729	0.0418255	0.966638	0.9841	F-box family protein	NO	2.19592	2.28652
AT1G08720	1207.76	0.0983001	0.0645569	1.52269	0.127837	0.286534	Protein kinase superfamily protein	NO	17.0538	18.8735
AT1G08730	70.0009	-0.268457	0.242403	-1.10748	0.268087	0.476646	Myosin family protein with Dil domain	NO	0.694997	0.594775
AT1G08750	0						Peptidase C13 family	NO	0	0
AT1G08760	1024.87	0.2245	0.0711989	3.15313	0.00161528	0.00846032	Plant protein of unknown function (DUF936)	NO	22.3902	27.0591
AT1G08770	409.026	0.213511	0.105697	2.02004	0.0433797	0.127828	prenylated RAB acceptor 1.E	NO	33.7927	40.4379
AT1G08780	828.071	0.0879461	0.072704	1.20965	0.226415	0.424879	ABI3-interacting protein 3	NO	43.7352	48.0842
AT1G08790	0						Protein of unknown function (DUF1685)	NO	0	0
AT1G08800	3.65769	-0.0876631	1.04456	-0.0839235	0.933117		Protein of unknown function, DUF593	NO	0.0626064	0.0616474
AT1G08810	102.931	0.244301	0.195474	1.24979	0.211376	0.405645	myb domain protein 60	NO	5.45768	6.67221
AT1G08820	2.97394	0.554641	1.12919	0.491184	0.623297		vamp/synaptobrevin-associated protein 27-2	NO	0.0496795	0.0758887
AT1G08830	0						copper/zinc superoxide dismutase 1	NO	0	0
AT1G08840	11.7301	-0.276605	0.574639	-0.481354	0.630265	0.798168	DNA replication helicase, putative	NO	0.105938	0.090076
AT1G08845	9.4305	-0.529626	0.646258	-0.819527	0.412486		Ribosomal L18p/L5e family protein	NO	0.398976	0.282447
AT1G08860	11.1041	0.453221	0.596516	0.75978	0.447386	0.660462	Calcium-dependent phospholipid-binding Copine family protein	NO	0.181618	0.255737
AT1G08880	3606.6	0.253191	0.0480507	5.26925	1.36982e-07	1.74041e-06	Histone superfamily protein	NO	297.458	367.07
AT1G08890	462.334	-0.128443	0.104126	-1.23354	0.217375	0.413384	Major facilitator superfamily protein	NO	9.48052	8.9608
AT1G08900	0						Major facilitator superfamily protein	NO	0	0
AT1G08910	1344.44	-0.0767598	0.0665679	-1.15311	0.248867	0.453756	zinc ion binding;zinc ion binding	NO	21.5086	21.0727
AT1G08920	0.164326	0.862443	4.08047	0.211359	0.832607		ERD (early response to dehydration) six-like 1	NO	0	0.00770132
AT1G08930	0						Major facilitator superfamily protein	NO	0	0
AT1G08940	290.337	-0.020765	0.117988	-0.175992	0.8603	0.931552	Phosphoglycerate mutase family protein	NO	15.2385	15.5362
AT1G08960	719.806	0.203048	0.0800388	2.53687	0.0111849	0.0433306	cation exchanger 11	NO	19.8938	23.6961
AT1G08970	15.4382	0.345973	0.499177	0.693087	0.488255	0.693456	nuclear factor Y, subunit C9	NO	0.701422	0.926101
AT1G08980	2662.08	0.0411131	0.047942	0.85756	0.391136	0.607245	amidase 1	NO	91.4013	97.3403
AT1G08985	0.168929	-1.06111	4.08047	-0.260046	0.794828		AP2/B3-like transcriptional factor family protein	NO	0.0603652	0
AT1G08990	430.197	-0.0580714	0.0994259	-0.584067	0.559175	0.747601	plant glycogenin-like starch initiation protein 5	NO	15.3095	15.2136
AT1G09000	362.85	0.22728	0.109819	2.06958	0.0384919	0.116822	NPK1-related protein kinase 1	NO	6.20524	7.52542
AT1G09010	3180.89	0.131194	0.0454527	2.88639	0.00389683	0.0178548	glycoside hydrolase family 2 protein	NO	55.401	62.786
AT1G09020	2842.34	0.102614	0.047843	2.14482	0.0319675	0.1015	homolog of yeast sucrose nonfermenting 4	NO	43.0387	47.8304
AT1G09026	0							NO	0	0
AT1G09030	2.23557	4.55821	1.65254	2.75831	0.00581004		nuclear factor Y, subunit B4	NO	0	0.850674
AT1G09040	256.931	0.184594	0.127465	1.44819	0.147563	0.317589	PTHR13859 - ATROPHIN-RELATED (1 of 4)	NO	4.57158	5.36991
AT1G09050	208.559	0.142381	0.137402	1.03624	0.300089	0.513233	PTHR13859 - ATROPHIN-RELATED (1 of 4)	NO	5.34139	6.10124
AT1G09060	0.487441	0.786723	2.92467	0.268995	0.787933		Zinc finger, RING-type;Transcription factor jumonji/aspartyl beta-hydroxylase	NO	0.0054164	0.0107388
AT1G09070	1899.76	0.130506	0.0616392	2.11725	0.0342386	0.106865	soybean gene regulated by cold-2	NO	110.439	124.999
AT1G09080	0						Heat shock protein 70 (Hsp 70) family protein	NO	0	0
AT1G09090	0						respiratory burst oxidase homolog B	NO	0	0
AT1G09100	1327.11	0.395903	0.0663898	5.9633	2.47192e-09	4.11325e-08	26S proteasome AAA-ATPase subunit RPT5B	NO	31.5414	42.928
AT1G09130	2.63352	-0.0844885	1.18166	-0.0715001	0.943		ATP-dependent caseinolytic (Clp) protease/crotonase family protein	NO	0.076017	0.0754355
AT1G09140	164.611	-0.0138492	0.15306	-0.0904825	0.927904	0.964477	SERINE-ARGININE PROTEIN 30	NO	3.7474	3.84357
AT1G09150	1774.34	0.0798355	0.0548322	1.456	0.145394	0.3143	pseudouridine synthase and archaeosine transglycosylase (PUA) domain-containing protein	NO	45.3265	49.5532
AT1G09155	78.9656	-0.131536	0.226404	-0.580978	0.561255	0.749071	phloem protein 2-B15	NO	4.84497	4.56116
AT1G09157	0.168929	-1.06111	4.08047	-0.260046	0.794828		Protein of unknown function (DUF679)	NO	0.0347657	0
AT1G09160	0.168929	-1.06111	4.08047	-0.260046	0.794828		Protein phosphatase 2C family protein	NO	0.00877547	0
AT1G09170	256.959	-0.202887	0.129471	-1.56704	0.117105	0.270696	P-loop nucleoside triphosphate hydrolases superfamily protein with CH (Calponin Homology) domain	NO	3.77234	3.38527
AT1G09176	8.03976	-1.65416	0.725607	-2.2797	0.0226258			NO	2.08226	0.682387
AT1G09180	7.98145	-0.698626	0.674432	-1.03587	0.300262		secretion-associated RAS super family 1	NO	0.79945	0.511384
AT1G09190	295.493	0.00153262	0.120345	0.0127352	0.989839	0.995068	Tetratricopeptide repeat (TPR)-like superfamily protein	NO	14.2029	14.742
AT1G09195	29.357	0.179647	0.350541	0.512487	0.60831	0.784573	3.6.1.11 - Exopolyphosphatase / Metaphosphatase (1 of 1)	NO	0.596575	0.697582
AT1G09200	4758.1	0.358976	0.0501519	7.15778	8.19915e-13	2.05283e-11	Histone superfamily protein	NO	529.239	702.473
AT1G09210	7948.74	-0.151865	0.0439628	-3.45439	0.000551531	0.00333725	calreticulin 1b	NO	164.832	153.418
AT1G09220	109.714	-0.00249012	0.185931	-0.0133927	0.989314	0.994727	Pentatricopeptide repeat (PPR) superfamily protein	NO	5.05507	5.21592
AT1G09230	783.081	-0.192102	0.0769871	-2.49525	0.0125868	0.0476544	RNA-binding (RRM/RBD/RNP motifs) family protein	NO	20.7097	18.7611
AT1G09240	107.133	-0.628577	0.209422	-3.00149	0.00268663	0.0130374	nicotianamine synthase 3	NO	7.99104	5.37177
AT1G09245	0						Plant self-incompatibility protein S1 family	NO	0	0
AT1G09250	538.028	-0.190947	0.0903622	-2.11313	0.0345894	0.107711	basic helix-loop-helix (bHLH) DNA-binding superfamily protein	NO	45.0528	40.8789
AT1G09260	0						Chaperone DnaJ-domain superfamily protein	NO	0	0
AT1G09270	0						importin alpha isoform 4	NO	0	0
AT1G09280	772.921	0.0267241	0.0786594	0.339745	0.734049	0.864084	PTHR22778:SF0 - OVARIAN CANCER-ASSOCIATED GENE 2 PROTEIN (1 of 1)	NO	18.35	19.3105
AT1G09290	518.64	0.0627946	0.0910746	0.689485	0.490518	0.695123	PTHR13452//PTHR13452:SF9 - THUMP DOMAIN CONTAINING PROTEIN 1-RELATED // SUBFAMILY NOT NAMED (1 of 1)	NO	17.3935	18.794
AT1G09300	0.496522	-0.975409	2.9073	-0.335504	0.737245		Metallopeptidase M24 family protein	NO	0.0118369	0.00592668
AT1G09310	23733.2	-0.532028	0.0509534	-10.4415	1.60306e-25	1.05828e-23	Protein of unknown function, DUF538	NO	2615.21	1872.91
AT1G09320	437.018	0.0190498	0.0977807	0.194822	0.845532	0.923645	agenet domain-containing protein	NO	13.7895	14.4691
AT1G09330	1478.56	0.129557	0.061545	2.10507	0.0352852	0.109519	KOG3195 - Uncharacterized membrane protein NPD008/CGI-148 (1 of 1)	NO	46.6531	52.8244
AT1G09340	29803	-0.368612	0.0529559	-6.96074	3.38495e-12	7.93453e-11	chloroplast RNA binding	NO	888.612	712.92
AT1G09350	20.4437	-1.89627	0.468745	-4.04542	5.22291e-05	0.000409677	galactinol synthase 3	DOWN	1.53048	0.425159
AT1G09360	0						Plant invertase/pectin methylesterase inhibitor superfamily protein	NO	0	0
AT1G09370	0.317011	-0.0993263	3.4145	-0.0290896	0.976793		Plant invertase/pectin methylesterase inhibitor superfamily protein	NO	0.0457429	0.0467405
AT1G09380	21.5933	-0.00275315	0.429083	-0.00641636	0.994881	0.997581	nodulin MtN21 /EamA-like transporter family protein	NO	0.489967	0.500813
AT1G09390	344.679	-0.55458	0.111777	-4.96148	6.99572e-07	7.90698e-06	GDSL-like Lipase/Acylhydrolase superfamily protein	NO	13.2604	9.35327
AT1G09400	14.7721	-0.63959	0.50119	-1.27614	0.201905	0.393419	FMN-linked oxidoreductases superfamily protein	NO	0.906633	0.605053
AT1G09410	106.198	-0.0260989	0.189369	-0.13782	0.890383	0.947375	pentatricopeptide (PPR) repeat-containing protein	NO	3.89669	3.95935
AT1G09415	543.032	0.678578	0.0975441	6.95662	3.48522e-12	8.14594e-11	NIM1-interacting 3	NO	49.1182	81.4438
AT1G09420	0.832458	1.7933	2.15607	0.831744	0.405553		glucose-6-phosphate dehydrogenase 4	NO	0.00872573	0.030039
AT1G09430	2641.4	-0.0138219	0.0479801	-0.288076	0.773289	0.886467	ATP-citrate lyase A-3	NO	59.9682	61.4719
AT1G09440	491.079	-0.0662076	0.0948551	-0.697987	0.485185	0.691095	Protein kinase superfamily protein	NO	16.2484	16.0435
AT1G09450	364.852	0.459524	0.106802	4.30256	1.68836e-05	0.000148491	Protein kinase superfamily protein	NO	5.78409	8.23348
AT1G09460	485.628	0.19146	0.0932764	2.05261	0.0401104	0.120399	Carbohydrate-binding X8 domain superfamily protein	NO	23.9284	28.2437
AT1G09470	9.38765	-0.327349	0.633348	-0.516854	0.605258			NO	0.460231	0.381682
AT1G09480	63.2924	0.16918	0.252307	0.670534	0.502518	0.704428	NAD(P)-binding Rossmann-fold superfamily protein	NO	1.70851	1.98944
AT1G09483	0.158663	0.862443	4.08047	0.211359	0.832607			NO	0	0.0345307
AT1G09490	68.8641	-0.169238	0.231049	-0.732474	0.463879	0.673304	NAD(P)-binding Rossmann-fold superfamily protein	NO	3.09378	2.84945
AT1G09500	1.47187	1.70057	1.6995	1.00063	0.317007		NAD(P)-binding Rossmann-fold superfamily protein	NO	0.0294622	0.0971883
AT1G09510	0.83005	-0.660193	2.14389	-0.307941	0.758127		NAD(P)-binding Rossmann-fold superfamily protein	NO	0.051812	0.033843
AT1G09520	511.749	0.0225149	0.0917607	0.245366	0.806173	0.904735	PTHR34451:SF2 - GENOMIC DNA, CHROMOSOME 3, P1 CLONE:MTO12 (1 of 1)	NO	35.4107	37.191
AT1G09530	5.16463	-0.186994	0.831987	-0.224756	0.822169		phytochrome interacting factor 3	NO	0.143224	0.130282
AT1G09540	170.611	0.470003	0.16727	2.80985	0.0049564	0.0218671	myb domain protein 61	NO	6.27708	8.98862
AT1G09550	0.164326	0.862443	4.08047	0.211359	0.832607		Pectinacetylesterase family protein	NO	0	0.0100853
AT1G09560	5443.34	0.235426	0.056519	4.16542	3.10773e-05	0.000258296	germin-like protein 5	NO	375.9	457.29
AT1G09570	0						phytochrome A	NO	0	0
AT1G09575	136.368	0.101912	0.168696	0.604114	0.545768	0.737325	Protein of unknown function (DUF607)	NO	8.06522	8.97204
AT1G09580	455.718	0.11901	0.0967591	1.22996	0.21871	0.41519	emp24/gp25L/p24 family/GOLD family protein	NO	19.747	22.2036
AT1G09590	9973.35	-0.0399752	0.0448851	-0.890611	0.373138	0.589311	Translation protein SH3-like family protein	NO	612.427	616.638
AT1G09600	116.693	-0.189535	0.18694	-1.01388	0.310639	0.525497	Protein kinase superfamily protein	NO	3.54186	3.21523
AT1G09610	57.6355	0.0716744	0.251372	0.285133	0.775542	0.888107	Protein of unknown function (DUF579)	NO	3.66745	3.99022
AT1G09620	12228.9	-0.0520074	0.0356541	-1.45866	0.144658	0.313128	ATP binding;leucine-tRNA ligases;aminoacyl-tRNA ligases;nucleotide binding;ATP binding;aminoacyl-tRNA ligases	NO	244.386	243.886
AT1G09625	0							NO	0	0
AT1G09630	996.747	0.309028	0.0722961	4.27447	1.9159e-05	0.00016687	RAB GTPase 11C	NO	45.4984	58.3596
AT1G09640	3443.67	0.113713	0.0478692	2.37549	0.0175256	0.0625571	Translation elongation factor EF1B, gamma chain	NO	96.1248	107.628
AT1G09645	533.153	0.210352	0.089388	2.35325	0.0186103	0.0654923		NO	23.4358	28.096
AT1G09650	28.5311	0.267075	0.362343	0.737079	0.461074	0.671414	F-box and associated interaction domains-containing protein	NO	1.35313	1.67733
AT1G09660	0						RNA-binding KH domain-containing protein	NO	0	0
AT1G09665	0.519143	-1.04086	2.68979	-0.386965	0.698782		Toll-Interleukin-Resistance (TIR) domain family protein	NO	0.095192	0.0439536
AT1G09680	152.263	-0.0327683	0.167649	-0.195458	0.845034	0.9236	Pentatricopeptide repeat (PPR) superfamily protein	NO	6.50806	6.58306
AT1G09690	15708.4	-0.0245022	0.0370627	-0.6611	0.508548	0.709441	Translation protein SH3-like family protein	NO	947.109	963.685
AT1G09700	469.436	0.172731	0.0942971	1.83178	0.0669843	0.178426	dsRNA-binding domain-like superfamily protein	NO	13.1239	15.3249
AT1G09710	0.977859	-0.0627796	1.89881	-0.0330626	0.973625		Homeodomain-like superfamily protein	NO	0.0222401	0.0226292
AT1G09720	0.157756	-1.06111	4.08047	-0.260046	0.794828		Kinase interacting (KIP1-like) family protein	NO	0.00860573	0
AT1G09730	0						Cysteine proteinases superfamily protein	NO	0	0
AT1G09740	1564.34	0.110377	0.0601173	1.83603	0.066353	0.177299	Adenine nucleotide alpha hydrolases-like superfamily protein	NO	66.4881	74.1981
AT1G09750	5032.07	-0.607759	0.046736	-13.0041	1.16009e-38	1.57675e-36	Eukaryotic aspartyl protease family protein	NO	283.911	192.779
AT1G09760	2744.04	0.0707364	0.0496207	1.42554	0.154	0.326931	U2 small nuclear ribonucleoprotein A	NO	80.2487	87.2153
AT1G09770	5554.55	0.0350123	0.0447474	0.782445	0.433953	0.647487	cell division cycle 5	NO	120.068	127.23
AT1G09780	20727.1	-0.0279307	0.0398202	-0.701419	0.483042	0.689682	Phosphoglycerate mutase, 2,3-bisphosphoglycerate-independent	NO	644.305	654.037
AT1G09790	0.316419	-0.0993263	3.41678	-0.0290701	0.976809		COBRA-like protein 6 precursor	NO	0.01055	0.0108897
AT1G09794	96.409	0.117036	0.200736	0.583033	0.559871	0.748255	Cox19 family protein (CHCH motif)	NO	5.26618	5.88712
AT1G09795	3863.34	0.0462227	0.0457433	1.01048	0.312266	0.527217	ATP phosphoribosyl transferase 2	NO	86.6842	92.6032
AT1G09800	349.09	0.0198027	0.109023	0.181638	0.855867	0.929483	Pseudouridine synthase family protein	NO	7.54748	7.90396
AT1G09810	924.159	-0.0437299	0.0721031	-0.606491	0.544189	0.736113	evolutionarily conserved C-terminal region 11	NO	21.9678	22.0434
AT1G09812	58.144	0.276159	0.259959	1.06232	0.288091	0.500116		NO	5.31385	6.65073
AT1G09815	642.604	0.153206	0.0848174	1.8063	0.0708709	0.186143	polymerase delta 4	NO	53.5976	61.772
AT1G09820	361.635	0.0870824	0.105782	0.823228	0.410378	0.626897	Pentatricopeptide repeat (PPR-like) superfamily protein	NO	12.7077	13.9471
AT1G09830	3374.83	-0.0670353	0.0454674	-1.47436	0.140385	0.306464	Glycinamide ribonucleotide (GAR) synthetase	NO	113.355	111.986
AT1G09840	0						shaggy-like protein kinase 41	NO	0	0
AT1G09850	1488.58	-0.0458889	0.0642814	-0.713876	0.475304	0.683127	xylem bark cysteine peptidase 3	NO	49.5293	49.5876
AT1G09860	7.38779	-0.107691	0.725203	-0.148498	0.88195		purine permease 16	NO	0.460297	0.436581
AT1G09870	1416.73	0.0956259	0.0590053	1.62063	0.105097	0.251095	histidine acid phosphatase family protein	NO	36.9135	40.7973
AT1G09880	53.1759	-0.125918	0.262594	-0.479518	0.63157	0.799086	Rhamnogalacturonate lyase family protein	NO	1.51477	1.43234
AT1G09890	234.19	-0.278612	0.133154	-2.09241	0.0364021	0.111976	Rhamnogalacturonate lyase family protein	NO	5.98472	5.10709
AT1G09900	1800.92	-0.356031	0.0571973	-6.22461	4.82752e-10	8.84261e-09	Pentatricopeptide repeat (PPR-like) superfamily protein	NO	86.6494	70.0522
AT1G09910	700.886	0.4081	0.0786926	5.18601	2.14852e-07	2.65674e-06	Rhamnogalacturonate lyase family protein	NO	10.294	14.1281
AT1G09920	923.177	0.0652567	0.0713847	0.914155	0.360635	0.577002	TRAF-type zinc finger-related	NO	29.1184	31.499
AT1G09930	2.83291	-0.276106	1.22305	-0.225753	0.821393		oligopeptide transporter 2	NO	0.0948244	0.0795242
AT1G09932	0.168929	-1.06111	4.08047	-0.260046	0.794828		Phosphoglycerate mutase family protein	NO	0.00955764	0
AT1G09935	0						Phosphoglycerate mutase family protein	NO	0	0
AT1G09940	996.041	0.0993999	0.0692314	1.43576	0.151069	0.322681	Glutamyl-tRNA reductase family protein	NO	28.9424	32.0619
AT1G09950	13.9568	-0.0386433	0.52779	-0.0732171	0.941633	0.9713	RESPONSE TO ABA AND SALT 1	NO	1.06095	1.07375
AT1G09960	370.581	-0.0581308	0.104207	-0.557841	0.576953	0.761642	sucrose transporter 4	NO	9.74765	9.67881
AT1G09970	0.158663	0.862443	4.08047	0.211359	0.832607		Leucine-rich receptor-like protein kinase family protein	NO	0	0.00762636
AT1G09980	0						Putative serine esterase family protein	NO	0	0
AT1G09995	180.694	0.0263172	0.154377	0.170473	0.864638	0.933991	DNA repair DEAD helicase RAD3/XP-D subfamily protein	NO	10.2024	10.7915
AT1G10000	33.1704	-0.193623	0.338401	-0.572171	0.567206	0.753697	Ribonuclease H-like superfamily protein	NO	2.99161	2.69832
AT1G10010	0.509469	0.785436	2.70621	0.290235	0.771636		amino acid permease 8	NO	0.0108009	0.0184154
AT1G10020	955.412	-0.0584712	0.0736584	-0.793815	0.427303	0.642115	Protein of unknown function (DUF1005)	NO	31.4748	31.2707
AT1G10030	648.809	0.0605492	0.0864729	0.70021	0.483796	0.690185	homolog of yeast ergosterol28	NO	24.299	26.2047
AT1G10040	0						alpha/beta-Hydrolases superfamily protein	NO	0	0
AT1G10050	586.269	-0.120606	0.087649	-1.37601	0.16882	0.348892	glycosyl hydrolase family 10 protein / carbohydrate-binding domain-containing protein	NO	11.169	10.6152
AT1G10060	2.11615	0.603411	1.30017	0.4641	0.642576		branched-chain amino acid transaminase 1	NO	0.0450078	0.0712168
AT1G10070	0						branched-chain amino acid transaminase 2	NO	0	0
AT1G10090	1391.04	-0.188012	0.062119	-3.02665	0.00247282	0.0121863	Early-responsive to dehydration stress protein (ERD4)	NO	19.3725	17.5888
AT1G10095	158.348	0.12624	0.160481	0.786635	0.431496	0.645767	Protein prenylyltransferase superfamily protein	NO	3.73592	4.22464
AT1G10100	0.667817	-0.118948	2.46173	-0.0483187	0.961462			NO	0.0686336	0.0636191
AT1G10110	20.6177	-0.06047	0.423279	-0.142861	0.8864	0.945564	F-box family protein	NO	1.19907	1.1931
AT1G10120	954.941	0.0549592	0.0699385	0.785822	0.431972	0.64614	basic helix-loop-helix (bHLH) DNA-binding superfamily protein	NO	25.8969	27.8188
AT1G10130	2793.91	0.00530543	0.0487246	0.108886	0.913293	0.95712	endoplasmic reticulum-type calcium-transporting ATPase 3	NO	19.0234	19.7554
AT1G10140	334.768	-0.0504279	0.115835	-0.435342	0.663314	0.820531	Uncharacterised conserved protein UCP031279	NO	35.2019	35.0932
AT1G10150	572.912	0.013457	0.0865146	0.155546	0.876391	0.940244	Carbohydrate-binding protein	NO	24.5114	25.6206
AT1G10155	15.0939	0.0664512	0.507789	0.130864	0.895883	0.949364	phloem protein 2-A10	NO	1.39006	1.51731
AT1G10170	2792.43	0.0428406	0.0523862	0.817785	0.41348	0.630075	NF-X-like 1	NO	54.3424	57.9455
AT1G10180	1254.51	-0.0471419	0.0632282	-0.745583	0.45592	0.667498	PTHR21426:SF2 - EXOCYST COMPLEX COMPONENT EXO84C (1 of 1)	NO	29.7092	29.7269
AT1G10190	0						Protein of Unknown Function (DUF239)	NO	0	0
AT1G10200	3383	0.0205769	0.0472803	0.43521	0.66341	0.820586	GATA type zinc finger transcription factor family protein	NO	172.875	181.461
AT1G10210	1.28657	2.60748	1.86475	1.3983	0.162023		mitogen-activated protein kinase 1	NO	0.0125729	0.091672
AT1G10220	12.6707	-0.248457	0.591661	-0.419932	0.674535	0.827639	PTHR35275:SF1 - F14N23.10 (1 of 2)	NO	0.422192	0.362454
AT1G10230	419.267	-0.0610063	0.103696	-0.588318	0.556319	0.745222	SKP1-like 18	NO	41.7645	41.5143
AT1G10240	536.03	0.0458391	0.0898484	0.510183	0.609923	0.785386	FAR1-related sequence 11	NO	12.8641	13.7288
AT1G10250	0						PF16879 - C-terminal domain of Sin3a protein (Sin3a_C) (1 of 7)	NO	0	0
AT1G10270	1371.18	-0.052033	0.0685902	-0.758606	0.448088	0.661066	glutamine-rich protein 23	NO	36.0377	35.9277
AT1G10280	278.446	0.0169772	0.117979	0.1439	0.885579	0.945226	Core-2/I-branching beta-1,6-N-acetylglucosaminyltransferase family protein	NO	8.19463	8.56751
AT1G10290	5729.7	0.183347	0.0403717	4.54149	5.58581e-06	5.3649e-05	dynamin-like protein 6	NO	59.8286	70.2626
AT1G10300	88.0716	-0.177417	0.228905	-0.775067	0.4383	0.651485	Nucleolar GTP-binding protein	NO	3.44283	3.15765
AT1G10310	978.872	0.0945153	0.0724591	1.30439	0.192099	0.380286	NAD(P)-binding Rossmann-fold superfamily protein	NO	31.5091	34.8175
AT1G10320	820.006	0.0794074	0.0740167	1.07283	0.283347	0.494535	Zinc finger C-x8-C-x5-C-x3-H type family protein	NO	14.5882	15.942
AT1G10330	103.162	-0.124646	0.188071	-0.662762	0.507483	0.708199	Tetratricopeptide repeat (TPR)-like superfamily protein	NO	5.90615	5.59943
AT1G10340	0						Ankyrin repeat family protein	NO	0	0
AT1G10350	509.372	0.0608722	0.0897497	0.678244	0.497617	0.701574	DNAJ heat shock family protein	NO	23.3017	25.1289
AT1G10360	881.633	-0.167159	0.0720451	-2.3202	0.0203301	0.0701453	glutathione S-transferase TAU 18	NO	55.6033	51.2147
AT1G10370	1596.8	-0.110294	0.0771026	-1.43049	0.152578	0.32475	Glutathione S-transferase family protein	NO	100.07	95.7389
AT1G10380	694.96	-0.0145409	0.0928841	-0.156549	0.8756	0.93988	Putative membrane lipoprotein	NO	31.3278	32.0466
AT1G10385	14.8468	-1.05805	0.523566	-2.02085	0.0432956	0.127669	Vps51/Vps67 family (components of vesicular transport) protein	NO	0.583476	0.29264
AT1G10390	0.328185	-0.0993262	3.3727	-0.0294501	0.976506		Nucleoporin autopeptidase	NO	0.00436737	0.00432946
AT1G10400	111.841	0.0601099	0.202054	0.297494	0.766089	0.882327	UDP-Glycosyltransferase superfamily protein	NO	5.58058	6.03424
AT1G10410	1771.05	0.0425522	0.055914	0.761029	0.44664	0.660288	Protein of unknown function (DUF1336)	NO	45.4111	48.3601
AT1G10417	53.1666	0.0580365	0.280742	0.206725	0.836224	0.919429		NO	1.2301	1.31799
AT1G10430	1327.81	0.0575336	0.0602614	0.954735	0.339712	0.556661	protein phosphatase 2A-2	NO	46.4927	50.0403
AT1G10450	2016.67	-0.0367344	0.0529689	-0.693509	0.48799	0.693326	SIN3-like 6	NO	23.8587	24.0616
AT1G10455	0.970381	-2.25154	2.14654	-1.04892	0.294216			NO	0.272475	0.0550069
AT1G10460	57.2398	-0.498837	0.271352	-1.83834	0.066013	0.176654	germin-like protein 7	NO	5.16	3.78758
AT1G10470	3586.57	-0.32098	0.0524515	-6.11956	9.38329e-10	1.64071e-08	response regulator 4	NO	187.964	155.823
AT1G10480	64.905	-0.23449	0.251938	-0.930747	0.351985	0.568277	zinc finger protein 5	NO	3.5265	3.08863
AT1G10490	3129.5	-0.173865	0.0467288	-3.72073	0.000198649	0.00135682	Domain of unknown function (DUF1726) ;Putative ATPase (DUF699)	NO	34.5513	31.6847
AT1G10500	1119.88	0.0936101	0.0654245	1.43081	0.152485	0.324682	chloroplast-localized ISCA-like protein	NO	56.162	62.0031
AT1G10510	3946.06	-0.0868417	0.0471179	-1.84307	0.0653186	0.175234	RNI-like superfamily protein	NO	75.3371	73.4446
AT1G10520	140.264	0.155907	0.163697	0.952407	0.34089	0.557861	DNA polymerase lambda (POLL)	NO	3.10943	3.58291
AT1G10522	3.03491	-0.120754	1.15698	-0.10437	0.916876			NO	0.133441	0.12455
AT1G10530	107.01	-0.173752	0.205402	-0.84591	0.397603	0.613395	PF14009 - Domain of unknown function (DUF4228) (DUF4228) (1 of 28)	NO	7.19374	6.56951
AT1G10540	27.5796	-0.0594578	0.402338	-0.147781	0.882516	0.943474	nucleobase-ascorbate transporter 8	NO	0.704064	0.701171
AT1G10550	129.584	-0.638217	0.176199	-3.62214	0.000292179	0.00191634	xyloglucan:xyloglucosyl transferase 33	NO	6.61126	4.40216
AT1G10560	83.597	-0.156432	0.213272	-0.733484	0.463263	0.672931	plant U-box 18	NO	2.84203	2.63749
AT1G10570	1.2401	-2.63058	2.00523	-1.31186	0.189568		Cysteine proteinases superfamily protein	NO	0.044895	0.0069099
AT1G10580	2416.17	0.140126	0.0499135	2.80739	0.00499455	0.0220114	Transducin/WD40 repeat-like superfamily protein	NO	72.0554	82.1261
AT1G10585	163.145	-0.178366	0.721683	-0.247153	0.80479	0.904186	basic helix-loop-helix (bHLH) DNA-binding superfamily protein	NO	11.1514	10.1538
AT1G10586	0						basic helix-loop-helix (bHLH) DNA-binding superfamily protein	NO	0	0
AT1G10588	0						Gibberellin-regulated family protein	NO	0	0
AT1G10590	0.954011	-1.00188	2.16601	-0.462549	0.643688		Nucleic acid-binding, OB-fold-like protein	NO	0.0701434	0.0367073
AT1G10600	0.640001	1.38164	2.35154	0.587549	0.556835		associated molecule with the SH3 domain of STAM 2	NO	0.0138669	0.0431967
AT1G10610	245.976	0.0177379	0.131269	0.135126	0.892512	0.948106	basic helix-loop-helix (bHLH) DNA-binding superfamily protein	NO	6.6756	6.99046
AT1G10620	0.644604	-0.0618906	2.36465	-0.0261732	0.979119		Protein kinase superfamily protein	NO	0.0168356	0.0170283
AT1G10630	3129.12	0.203031	0.0491048	4.13465	3.55491e-05	0.000291124	ADP-ribosylation factor A1F	NO	115.755	137.868
AT1G10640	330.456	0.257239	0.115955	2.21843	0.0265257	0.0873247	Pectin lyase-like superfamily protein	NO	9.18571	11.3485
AT1G10650	0						SBP (S-ribonuclease binding protein) family protein	NO	0	0
AT1G10652	0							NO	0	0
AT1G10657	4.1945	-0.232748	0.936128	-0.248629	0.803648		Plant protein 1589 of unknown function	NO	0.258159	0.225464
AT1G10660	0.349305	-1.97177	3.25021	-0.60666	0.544076			NO	0.0201102	0
AT1G10670	3.64932	0.422098	1.01277	0.416777	0.676841		ATP-citrate lyase A-1	NO	0.0837974	0.114368
AT1G10680	2.63592	0.665242	1.24994	0.532221	0.594573		P-glycoprotein 10	NO	0.029749	0.0486169
AT1G10690	88.4345	0.431909	0.213187	2.02596	0.0427691	0.126416		NO	9.04088	12.6565
AT1G10700	1186.01	-0.0910701	0.0640431	-1.42201	0.155022	0.328691	phosphoribosyl pyrophosphate (PRPP) synthase 3	NO	39.2718	38.1235
AT1G10710	0.157756	-1.06111	4.08047	-0.260046	0.794828		poor homologous synapsis 1	NO	0.00752607	0
AT1G10717	0							NO	0	0
AT1G10720	807.52	0.146262	0.0733879	1.993	0.0462614	0.134333	BSD domain-containing protein	NO	32.6453	37.3849
AT1G10730	316.279	0.108306	0.115953	0.934051	0.350277	0.566652	Clathrin adaptor complexes medium subunit family protein	NO	10.1224	11.2763
AT1G10740	0						alpha/beta-Hydrolases superfamily protein	NO	0	0
AT1G10745	0						Maternally expressed gene (MEG) family protein	NO	0	0
AT1G10747	0						Maternally expressed gene (MEG) family protein	NO	0	0
AT1G10750	196.585	-0.109209	0.141404	-0.77232	0.439925	0.653211	Protein of Unknown Function (DUF239)	NO	4.2757	4.11174
AT1G10760	13540.9	-0.0731498	0.0441837	-1.65559	0.0978058	0.237774	Pyruvate phosphate dikinase, PEP/pyruvate binding domain	NO	107.927	106.221
AT1G10770	6.6029	0.350631	0.76648	0.457456	0.647343		Plant invertase/pectin methylesterase inhibitor superfamily protein	NO	0.571515	0.76052
AT1G10780	551.98	0.835006	0.104366	8.00071	1.23706e-15	4.23008e-14	F-box/RNI-like superfamily protein	UP	13.0847	24.1853
AT1G10790	32.9935	0.491112	0.331533	1.48134	0.138516	0.303559	PTHR33826:SF4 - F20B24.21 (1 of 1)	NO	1.41879	2.06587
AT1G10800	21.327	-0.32211	0.410134	-0.785378	0.432232	0.646236		NO	4.20757	3.48486
AT1G10810	110.491	0.0555657	0.203067	0.273632	0.784367	0.893293	NAD(P)-linked oxidoreductase superfamily protein	NO	5.19231	5.57862
AT1G10820	0.159256	0.862443	4.08047	0.211359	0.832607		Protein of unknown function (DUF3755)	NO	0	0.00612376
AT1G10830	10.0783	-0.11077	0.606293	-0.182701	0.855033		15-cis-zeta-carotene isomerase	NO	0.422839	0.401017
AT1G10840	4.15259	-0.193436	0.977679	-0.197852	0.843161		translation initiation factor 3 subunit H1	NO	0.116539	0.107256
AT1G10850	1980.92	0.458387	0.0525834	8.71734	2.84826e-18	1.21231e-16	Leucine-rich repeat protein kinase family protein	NO	44.8231	63.7062
AT1G10865	0						K18178 - cytochrome c oxidase assembly factor 5 (COA5, PET191) (1 of 1)	NO	0	0
AT1G10870	1239.34	-0.00083634	0.0640046	-0.0130669	0.989574	0.994864	ARF-GAP domain 4	NO	13.3573	13.7969
AT1G10880	0.487908	2.35717	2.84855	0.827499	0.407954		Core-2/I-branching beta-1,6-N-acetylglucosaminyltransferase family protein	NO	0	0.0254401
AT1G10890	1500.49	-0.174767	0.0587696	-2.97377	0.00294164	0.014114	K13173 - arginine and glutamate-rich protein 1 (ARGLU1) (1 of 2)	NO	40.2914	36.9346
AT1G10900	1739.27	-0.1173	0.0549168	-2.13596	0.0326829	0.103305	Phosphatidylinositol-4-phosphate 5-kinase family protein	NO	28.3898	27.0737
AT1G10910	2408.63	-0.35477	0.0526659	-6.73624	1.62533e-11	3.54765e-10	Pentatricopeptide repeat (PPR) superfamily protein	NO	48.5535	39.2982
AT1G10920	1.46141	0.907794	1.702	0.53337	0.593777		NB-ARC domain-containing disease resistance protein	NO	0.0236001	0.0453019
AT1G10930	3018.41	0.0943552	0.0472571	1.99664	0.0458648	0.133516	DNA helicase (RECQl4A)	NO	29.2008	32.2592
AT1G10940	0.645071	1.39288	2.47094	0.563705	0.572955		Protein kinase superfamily protein	NO	0.00882126	0.0278254
AT1G10950	6665.18	0.160817	0.04166	3.86022	0.000113286	0.00082018	transmembrane nine 1	NO	101.463	117.335
AT1G10960	18758	-0.292989	0.0414163	-7.07424	1.50275e-12	3.64946e-11	ferredoxin 1	NO	2433.06	2056.09
AT1G10970	241.632	0.0788538	0.125137	0.630137	0.528605	0.724486	zinc transporter 4 precursor	NO	8.81481	9.63182
AT1G10980	7.59323	-0.587532	0.717962	-0.818333	0.413167		Lung seven transmembrane receptor family protein	NO	0.265568	0.182589
AT1G10990	0							NO	0	0
AT1G11000	505.462	0.0229902	0.089882	0.255782	0.798119	0.901087	Seven transmembrane MLO family protein	NO	9.13907	9.6089
AT1G11020	521.674	0.173242	0.0910382	1.90296	0.057046	0.158207	RING/FYVE/PHD zinc finger superfamily protein	NO	20.6026	24.0106
AT1G11040	2.49311	-2.07976	1.34941	-1.54124	0.123259		HSP40/DnaJ peptide-binding protein	NO	0.182314	0.044786
AT1G11050	326.383	-0.0659805	0.116811	-0.564851	0.572175	0.757747	Protein kinase superfamily protein	NO	11.2669	11.1354
AT1G11060	963.435	-0.0208691	0.0681773	-0.3061	0.759529	0.877912	WAPL (Wings apart-like protein regulation of heterochromatin) protein	NO	14.1461	14.4318
AT1G11070	32.4608	-0.278941	0.337654	-0.826116	0.408738	0.624955		NO	0.798002	0.67874
AT1G11080	0						serine carboxypeptidase-like 31	NO	0	0
AT1G11090	283.555	-0.0575163	0.118159	-0.486772	0.62642	0.795081	alpha/beta-Hydrolases superfamily protein	NO	19.0172	18.9037
AT1G11100	0.159256	0.862443	4.08047	0.211359	0.832607		SNF2 domain-containing protein / helicase domain-containing protein / zinc finger protein-related	NO	0	0.0044748
AT1G11110	0.80893	0.527584	2.07161	0.254674	0.798975		LisH and RanBPM domains containing protein	NO	0.0218166	0.0334657
AT1G11112	32.5519	0.533503	0.341148	1.56385	0.117853	0.271804		NO	2.77687	4.17523
AT1G11120	1.18935	-2.57136	1.95455	-1.31558	0.188316			NO	0.0730397	0.0122478
AT1G11125	31.714	0.385209	0.361274	1.06625	0.28631	0.498147		NO	2.27661	3.08556
AT1G11130	1499.71	0.0134452	0.0612977	0.219342	0.826383	0.914723	Leucine-rich repeat protein kinase family protein	NO	25.0079	26.1269
AT1G11145	0.316419	-0.0993263	3.41678	-0.0290701	0.976809		Protein of unknown function (DUF674)	NO	0.0388887	0.0401406
AT1G11160	298.967	-0.192708	0.113299	-1.70088	0.0889654	0.220762	Transducin/WD40 repeat-like superfamily protein	NO	3.66185	3.31386
AT1G11170	2.16127	0.58101	1.30247	0.446083	0.655538		Protein of unknown function (DUF707)	NO	0.0343042	0.0526021
AT1G11180	0						Secretory carrier membrane protein (SCAMP) family protein	NO	0	0
AT1G11190	236.934	-0.0056129	0.126951	-0.0442131	0.964735	0.982986	bifunctional nuclease i	NO	6.72845	6.93837
AT1G11200	673.891	0.1438	0.0797125	1.80398	0.0712348	0.186856	Protein of unknown function (DUF300)	NO	21.6423	24.7601
AT1G11210	189.68	-0.263727	0.150298	-1.7547	0.0793108	0.202778	Protein of unknown function (DUF761)	NO	12.0426	10.4081
AT1G11220	118.32	0.355506	0.184073	1.93134	0.0534416	0.151033	Protein of unknown function (DUF761)	NO	6.13404	8.12047
AT1G11230	0						Protein of unknown function (DUF761)	NO	0	0
AT1G11240	1188.33	-0.105569	0.0660421	-1.59851	0.109929	0.258768	K14851 - ribosomal RNA-processing protein 17 (RRP17, NOL12) (1 of 1)	NO	61.547	59.2316
AT1G11250	5.29915	-0.455775	0.849017	-0.536827	0.591387		syntaxin of plants 125	NO	0.478668	0.363227
AT1G11260	2896.9	0.437552	0.047682	9.17647	4.45458e-20	2.21007e-18	sugar transporter 1	NO	62.9381	88.2102
AT1G11270	0						F-box and associated interaction domains-containing protein	NO	0	0
AT1G11280	0						S-locus lectin protein kinase family protein	NO	0	0
AT1G11290	474.409	0.00466088	0.0934665	0.0498668	0.960229	0.980909	Pentatricopeptide repeat (PPR) superfamily protein	NO	15.007	15.5804
AT1G11300	373.489	-0.388767	0.110564	-3.51622	0.000437741	0.00272204	protein serine/threonine kinases;protein kinases;ATP binding;sugar binding;kinases;carbohydrate binding	NO	5.02619	3.97288
AT1G11310	0						Seven transmembrane MLO family protein	NO	0	0
AT1G11320	305.762	-0.1645	0.114568	-1.43583	0.151051	0.322681		NO	14.2357	13.1357
AT1G11330	0.19155	-1.06111	4.08047	-0.260046	0.794828		S-locus lectin protein kinase family protein	NO	0.00857212	0
AT1G11340	191.51	0.282726	0.140148	2.01734	0.0436596	0.128461	S-locus lectin protein kinase family protein	NO	4.02349	5.06828
AT1G11350	929.8	-0.804554	0.0753374	-10.6793	1.2717e-26	8.98187e-25	S-domain-1 13	DOWN	28.2977	16.7765
AT1G11360	7.48186	0.688552	0.734327	0.937665	0.348417		Adenine nucleotide alpha hydrolases-like superfamily protein	NO	0.266768	0.448356
AT1G11362	1.15557	1.17899	1.90435	0.619104	0.535848		Plant invertase/pectin methylesterase inhibitor superfamily protein	NO	0.0803442	0.18437
AT1G11370	0.168929	-1.06111	4.08047	-0.260046	0.794828		Pectin lyase-like superfamily protein	NO	0.0089265	0
AT1G11380	518.694	-0.000341533	0.0958281	-0.00356402	0.997156	0.9987	PLAC8 family protein	NO	25.4418	26.3678
AT1G11390	1198.5	0.0279177	0.0640672	0.435757	0.663013	0.820347	Protein kinase superfamily protein	NO	28.8318	30.387
AT1G11400	1.03738	-2.3376	2.00922	-1.16344	0.244653		partner of Y14-MAGO	NO	0.0572286	0.0107973
AT1G11410	469.417	-0.719054	0.103869	-6.92272	4.43041e-12	1.02368e-10	S-locus lectin protein kinase family protein	NO	14.2915	8.97967
AT1G11420	219.93	0.0266163	0.14204	0.187386	0.851358	0.927076	DOMAIN OF UNKNOWN FUNCTION 724 2	NO	7.31886	7.72496
AT1G11430	5283.41	-0.257952	0.0443602	-5.81496	6.06498e-09	9.58895e-08	plastid developmental protein DAG, putative	NO	230.693	199.743
AT1G11440	382.808	-0.289681	0.104281	-2.77789	0.00547123	0.02381		NO	24.8998	21.0747
AT1G11450	45.245	0.0822186	0.286071	0.287406	0.773801	0.886804	nodulin MtN21 /EamA-like transporter family protein	NO	1.76026	1.93613
AT1G11460	51.9034	-0.648874	0.271002	-2.39435	0.0166498	0.0601542	nodulin MtN21 /EamA-like transporter family protein	NO	2.1543	1.42424
AT1G11470	0.158663	0.862443	4.08047	0.211359	0.832607		Pentatricopeptide repeat (PPR) superfamily protein	NO	0	0.0270161
AT1G11475	1388.07	-0.0162376	0.0592196	-0.274193	0.783937	0.892978	RNA polymerases N / 8 kDa subunit	NO	65.8852	67.378
AT1G11480	0						eukaryotic translation initiation factor-related	NO	0	0
AT1G11490	20.055	0.162704	0.437613	0.371798	0.710043	0.849589	zinc finger (C2H2 type) family protein	NO	1.23841	1.42814
AT1G11500	14.4775	0.129288	0.514416	0.251329	0.80156	0.903234	Protein of unknown function (DUF1218)	NO	1.45116	1.63362
AT1G11510	0						DNA-binding storekeeper protein-related transcriptional regulator	NO	0	0
AT1G11520	0						pliceosome associated protein-related	NO	0	0
AT1G11530	500.03	0.21479	0.0934802	2.29771	0.0215784	0.0737551	C-terminal cysteine residue is changed to a serine 1	NO	34.0211	40.8446
AT1G11540	124.303	0.163413	0.17749	0.920685	0.357215	0.573572	Sulfite exporter TauE/SafE family protein	NO	5.26034	6.10738
AT1G11545	1685.23	0.211587	0.0610405	3.46633	0.00052761	0.00320811	xyloglucan endotransglucosylase/hydrolase 8	NO	66.3875	79.4968
AT1G11560	2.0209	-1.092	1.35433	-0.806305	0.420067		Oligosaccharyltransferase complex/magnesium transporter family protein	NO	0.204045	0.0998691
AT1G11570	2.69587	-0.115519	1.15886	-0.0996838	0.920595		NTF2-like	NO	0.322766	0.303577
AT1G11572	0.812033	-1.93817	2.27238	-0.852927	0.3937		Plant thionin family protein	NO	0.168017	0.0426999
AT1G11580	6252.12	-0.335988	0.0542881	-6.18898	6.05556e-10	1.09189e-08	methylesterase PCR A	NO	253.24	207.553
AT1G11590	0						Plant invertase/pectin methylesterase inhibitor superfamily	NO	0	0
AT1G11593	0						Plant invertase/pectin methylesterase inhibitor superfamily protein	NO	0	0
AT1G11600	355.385	-0.193957	0.106975	-1.81311	0.0698154	0.184238	cytochrome P450, family 77, subfamily B, polypeptide 1	NO	16.4772	14.9189
AT1G11608	0.168929	-1.06111	4.08047	-0.260046	0.794828		F-box associated ubiquitination effector family protein	NO	0.0205115	0
AT1G11610	0						cytochrome P450, family 71, subfamily A, polypeptide 18	NO	0	0
AT1G11620	0						F-box and associated interaction domains-containing protein	NO	0	0
AT1G11630	434.733	-0.0381157	0.0968738	-0.393457	0.693982	0.840532	Tetratricopeptide repeat (TPR)-like superfamily protein	NO	22.5227	22.6937
AT1G11650	0						RNA-binding (RRM/RBD/RNP motifs) family protein	NO	0	0
AT1G11655	38.0326	-0.971544	0.325696	-2.98298	0.00285457	0.0137342		DOWN	7.71645	4.08098
AT1G11660	2488.51	0.079084	0.0483173	1.63676	0.10168	0.24491	heat shock protein 70 (Hsp 70) family protein	NO	46.4283	50.7454
AT1G11670	2003.68	-0.440382	0.0573509	-7.67873	1.60678e-14	4.71653e-13	MATE efflux family protein	NO	51.993	39.6525
AT1G11680	5796.99	0.176448	0.0417641	4.22488	2.39073e-05	0.000204051	CYTOCHROME P450 51G1	NO	185.927	217.392
AT1G11684	1.15198	-1.39365	2.02029	-0.689827	0.490303			NO	0.64117	0.255768
AT1G11690	4.77	-1.21456	0.917866	-1.32324	0.185754		PTHR31071:SF14 - F25C20.16 (1 of 1)	NO	0.686443	0.310109
AT1G11700	428.012	0.108704	0.0983221	1.10559	0.268903	0.477488	Protein of unknown function, DUF584	NO	36.1504	40.3936
AT1G11710	220.756	-0.346339	0.132518	-2.61353	0.00896126	0.0359619	Pentatricopeptide repeat (PPR) superfamily protein	NO	7.18852	5.856
AT1G11720	0						starch synthase 3	NO	0	0
AT1G11730	147.28	1.3612	0.16847	8.07979	6.48774e-16	2.25662e-14	Galactosyltransferase family protein	UP	2.407	6.39426
AT1G11740	109.637	-0.089331	0.19597	-0.45584	0.648505	0.81033	ankyrin repeat family protein	NO	2.30602	2.24206
AT1G11750	0.980963	-2.26673	2.14098	-1.05873	0.289722		CLP protease proteolytic subunit 6	NO	0.0524445	0.0106304
AT1G11755	436.578	0.237277	0.104939	2.2611	0.0237531	0.0798552	Undecaprenyl pyrophosphate synthetase family protein	NO	14.28	17.438
AT1G11760	247.176	0.110009	0.130896	0.84043	0.400667	0.616241	PTHR35989:SF1 - MEDIATOR OF RNA POLYMERASE II TRANSCRIPTION SUBUNIT 32 (1 of 1)	NO	14.6179	16.2935
AT1G11765	0						Plant self-incompatibility protein S1 family	NO	0	0
AT1G11770	0.520202	0.820138	2.8618	0.286581	0.774433		FAD-binding Berberine family protein	NO	0.017472	0.0307781
AT1G11780	868.055	0.0599231	0.0746181	0.803065	0.421937	0.638051	oxidoreductase, 2OG-Fe(II) oxygenase family protein	NO	27.7748	29.9567
AT1G11785	3.17128	0.044305	1.05332	0.0420624	0.966449			NO	0.219445	0.233876
AT1G11790	0						arogenate dehydratase 1	NO	0	0
AT1G11800	479.717	0.0155636	0.0922665	0.168681	0.866048	0.934953	endonuclease/exonuclease/phosphatase family protein	NO	17.7921	18.5961
AT1G11810	0.65994	-1.53654	2.45378	-0.626192	0.531189		F-box associated ubiquitination effector family protein	NO	0.0579301	0.0200778
AT1G11820	186.17	0.0776517	0.149786	0.518419	0.604166	0.781805	O-Glycosyl hydrolases family 17 protein	NO	5.42706	5.92502
AT1G11840	5.64607	-0.768156	0.841455	-0.91289	0.3613		glyoxalase I homolog	NO	0.2178	0.133197
AT1G11850	0							NO	0	0
AT1G11860	9.25203	-1.25629	0.641145	-1.95945	0.05006		Glycine cleavage T-protein family	NO	0.46394	0.201046
AT1G11870	0						Seryl-tRNA synthetase	NO	0	0
AT1G11880	251.843	0.0130198	0.125521	0.103726	0.917387	0.959383	transferases, transferring hexosyl groups	NO	7.07868	7.38606
AT1G11890	1696.89	0.137972	0.0565211	2.44107	0.014644	0.0540264	Synaptobrevin family protein	NO	53.0072	60.3587
AT1G11900	134.99	0.22903	0.167479	1.36752	0.171464	0.352697	Tetratricopeptide repeat (TPR)-like superfamily protein	NO	6.12745	7.43842
AT1G11905	45.8326	0.148526	0.289973	0.512206	0.608507	0.78466	B-cell receptor-associated protein 31-like	NO	1.98106	2.26228
AT1G11910	20081.3	0.066156	0.034839	1.89891	0.0575766	0.159242	aspartic proteinase A1	NO	359.74	389.535
AT1G11915	38.5163	-0.0486291	0.312456	-0.155635	0.876321	0.940244	PTHR33355:SF5 - F12F1.23 PROTEIN (1 of 1)	NO	2.05407	2.06035
AT1G11920	24.9477	-1.19752	0.400504	-2.99003	0.00278952	0.013476	Pectin lyase-like superfamily protein	DOWN	1.87418	0.840689
AT1G11925	0.164326	0.862443	4.08047	0.211359	0.832607		Stigma-specific Stig1 family protein	NO	0	0.0326202
AT1G11930	0						Predicted pyridoxal phosphate-dependent enzyme, YBL036C type	NO	0	0
AT1G11940	282.984	0.120452	0.122301	0.984881	0.324682	0.540714	Core-2/I-branching beta-1,6-N-acetylglucosaminyltransferase family protein	NO	8.32018	9.38618
AT1G11950	578.276	0.139661	0.090132	1.54951	0.121258	0.276666	Transcription factor jumonji (jmjC) domain-containing protein	NO	10.1469	11.5848
AT1G11960	480.436	0.135582	0.0939501	1.44312	0.148985	0.31946	ERD (early-responsive to dehydration stress) family protein	NO	8.45245	9.60511
AT1G11970	0						Ubiquitin-like superfamily protein	NO	0	0
AT1G11980	0						ubiquitin-related protein 3	NO	0	0
AT1G11990	0.655778	-0.0921879	2.4761	-0.0372311	0.970301		O-fucosyltransferase family protein	NO	0.0180624	0.0179966
AT1G12000	9976.5	0.0770473	0.0421633	1.82736	0.0676461	0.179824	Phosphofructokinase family protein	NO	189.781	207.059
AT1G12010	197.492	-0.137443	0.150838	-0.911194	0.362193	0.578262	2-oxoglutarate (2OG) and Fe(II)-dependent oxygenase superfamily protein	NO	9.2388	8.68286
AT1G12020	645.913	0.0799516	0.0859563	0.930142	0.352297	0.568612	PTHR31903:SF6 - F12F1.11-RELATED (1 of 2)	NO	55.1624	60.4381
AT1G12030	35.7049	-0.0748135	0.376019	-0.198962	0.842293	0.921883	Protein of unknown function (DUF506)	NO	1.68189	1.65268
AT1G12040	1530.79	-0.540514	0.0701722	-7.70268	1.33239e-14	3.92532e-13	leucine-rich repeat/extensin 1	NO	57.1914	40.651
AT1G12050	1767.06	0.00393948	0.0552573	0.0712934	0.943164	0.971964	fumarylacetoacetase, putative	NO	39.3106	40.7908
AT1G12060	148.872	-0.107574	0.163009	-0.659925	0.509302	0.71037	BCL-2-associated athanogene 5	NO	18.3534	17.6328
AT1G12064	5.59054	-0.924851	0.832399	-1.11107	0.266539			NO	0.949712	0.512211
AT1G12070	25.5721	0.415225	0.387662	1.0711	0.284124	0.495464	Immunoglobulin E-set superfamily protein	NO	1.41048	1.95419
AT1G12080	4.5656	0.991923	0.934766	1.06115	0.288624		Vacuolar calcium-binding protein-related	NO	0.265309	0.550767
AT1G12090	19883	-0.462542	0.0500396	-9.24352	2.38524e-20	1.20183e-18	extensin-like protein	NO	2018.58	1516.26
AT1G12100	23.3364	-0.851498	0.415032	-2.05164	0.0402043	0.120553	Bifunctional inhibitor/lipid-transfer protein/seed storage 2S albumin superfamily protein	DOWN	3.84834	2.21975
AT1G12110	7537.71	0.230513	0.0447073	5.15604	2.52224e-07	3.07885e-06	nitrate transporter 1.1	NO	123.801	150.26
AT1G12120	2172.35	0.20098	0.0504809	3.98131	6.85364e-05	0.000521405	Plant protein of unknown function (DUF863)	NO	55.0988	65.5385
AT1G12130	4.57137	-0.228186	0.898793	-0.253881	0.799588		Flavin-binding monooxygenase family protein	NO	0.168107	0.146523
AT1G12140	0						flavin-monooxygenase glucosinolate S-oxygenase 5	NO	0	0
AT1G12150	50.8464	-0.556235	0.287039	-1.93784	0.0526432	0.14922	Plant protein of unknown function (DUF827)	NO	2.20554	1.543
AT1G12160	262.03	0.0811816	0.120464	0.673907	0.50037	0.703026	Flavin-binding monooxygenase family protein	NO	8.73532	9.56032
AT1G12170	0						F-box family protein	NO	0	0
AT1G12180	0							NO	0	0
AT1G12190	0						F-box and associated interaction domains-containing protein	NO	0	0
AT1G12200	926.022	-0.256567	0.0753822	-3.40355	0.000665163	0.00393214	Flavin-binding monooxygenase family protein	NO	31.1089	26.9291
AT1G12210	235.457	-0.0405766	0.134896	-0.3008	0.763567	0.880628	RPS5-like 1	NO	6.90895	6.96863
AT1G12211	1.52634	0.213177	1.6039	0.132912	0.894263			NO	0.441427	0.523543
AT1G12220	3.29004	0.208265	1.04159	0.19995	0.84152		Disease resistance protein (CC-NBS-LRR class) family	NO	0.0812865	0.097945
AT1G12230	4.13674	-0.427202	0.935089	-0.456857	0.647774		Aldolase superfamily protein	NO	0.117682	0.0909856
AT1G12240	4456.31	-0.320085	0.0471253	-6.79221	1.1043e-11	2.46357e-10	Glycosyl hydrolases family 32 protein	NO	95.3834	79.0511
AT1G12244	501.819	0.0141004	0.100852	0.139813	0.888808	0.946883	Polynucleotidyl transferase, ribonuclease H-like superfamily protein	NO	27.6183	28.8199
AT1G12250	0						Pentapeptide repeat-containing protein	NO	0	0
AT1G12260	215.702	-0.205863	0.134833	-1.52681	0.126809	0.284862	NAC 007	NO	5.88993	5.28536
AT1G12270	3896.32	-0.000712714	0.0452192	-0.0157613	0.987425	0.993939	stress-inducible protein, putative	NO	111.122	114.891
AT1G12280	290.528	-0.15907	0.11939	-1.33236	0.182743	0.368533	LRR and NB-ARC domains-containing disease resistance protein	NO	8.79344	8.14706
AT1G12290	12.7676	0.163871	0.585472	0.279896	0.779557	0.890372	Disease resistance protein (CC-NBS-LRR class) family	NO	0.323096	0.370779
AT1G12300	277.984	0.0577296	0.121544	0.474969	0.634809	0.801139	Tetratricopeptide repeat (TPR)-like superfamily protein	NO	6.84555	7.38994
AT1G12310	1858.89	0.00968336	0.0585412	0.165411	0.868621	0.93623	Calcium-binding EF-hand family protein	NO	159.983	166.649
AT1G12320	93.1484	0.017707	0.205638	0.0861077	0.931381	0.966642	Protein of unknown function (DUF1442)	NO	7.234	7.55454
AT1G12330	1116.76	0.69591	0.0708125	9.8275	8.57219e-23	4.86479e-21	PTHR31029:SF4 - F5O11.6 (1 of 1)	NO	31.3772	52.6041
AT1G12340	6.90928	-0.461298	0.72297	-0.638059	0.523435		Cornichon family protein	NO	0.675936	0.505241
AT1G12350	721.804	0.110358	0.0773624	1.42651	0.153721	0.326455	4-phospho-panto-thenoylcysteine synthetase	NO	22.3673	24.9811
AT1G12360	2532.42	0.145394	0.0499087	2.9132	0.00357743	0.0166173	Sec1/munc18-like (SM) proteins superfamily	NO	33.4971	38.3123
AT1G12370	0						photolyase 1	NO	0	0
AT1G12380	285.353	0.0608165	0.118365	0.513805	0.607388	0.784184	PTHR32166:SF15 - F16P17.2 PROTEIN (1 of 2)	NO	7.48556	8.08517
AT1G12390	454.897	0.0360903	0.100535	0.358982	0.719609	0.855198	Cornichon family protein	NO	20.6503	21.9043
AT1G12400	235.077	0.243667	0.129957	1.87498	0.0607952	0.165839	Nucleotide excision repair, TFIIH, subunit TTDA	NO	17.0136	20.8401
AT1G12410	5165.51	0.0249419	0.0459548	0.542748	0.587303	0.769215	CLP protease proteolytic subunit 2	NO	188.099	198.13
AT1G12411	0							NO	0	0
AT1G12420	493.571	0.464989	0.0991166	4.69134	2.71427e-06	2.76976e-05	ACT domain repeat 8	NO	11.5036	16.4285
AT1G12423	0							NO	0	0
AT1G12430	0						armadillo repeat kinesin 3	NO	0	0
AT1G12440	17.6356	0.0191151	0.479721	0.0398462	0.968216	0.984797	A20/AN1-like zinc finger family protein	NO	0.95509	0.992703
AT1G12450	272.95	0.0360582	0.121793	0.296062	0.767183	0.882847	SNARE associated Golgi protein family	NO	12.3043	13.0686
AT1G12451	0							NO	0	0
AT1G12460	899.845	-0.500239	0.0741011	-6.75076	1.47071e-11	3.23635e-10	Leucine-rich repeat protein kinase family protein	NO	23.9913	17.5577
AT1G12470	2314.09	0.100303	0.0503333	1.99277	0.0462862	0.134356	zinc ion binding	NO	27.0337	29.9776
AT1G12480	108.665	-0.0393779	0.195664	-0.201253	0.840501	0.921331	C4-dicarboxylate transporter/malic acid transport protein	NO	4.17634	4.19094
AT1G12490	1.0262	-2.32362	2.01377	-1.15387	0.248554		F-box associated ubiquitination effector family protein	NO	0.123508	0.0234338
AT1G12500	2294.85	-0.128497	0.0537964	-2.38857	0.0169139	0.0608463	Nucleotide-sugar transporter family protein	NO	97.3644	92.1843
AT1G12520	0						copper chaperone for SOD1	NO	0	0
AT1G12530	498.362	0.144594	0.0902786	1.60164	0.109236	0.25777		NO	20.2249	23.1438
AT1G12540	0						basic helix-loop-helix (bHLH) DNA-binding superfamily protein	NO	0	0
AT1G12550	214.737	-0.116447	0.147625	-0.788806	0.430225	0.644601	D-isomer specific 2-hydroxyacid dehydrogenase family protein	NO	12.3618	11.841
AT1G12560	575.775	-0.466353	0.0884309	-5.27365	1.33738e-07	1.70589e-06	expansin A7	NO	37.2487	27.8837
AT1G12570	40.7796	-0.231822	0.312962	-0.740735	0.458854	0.669932	Glucose-methanol-choline (GMC) oxidoreductase family protein	NO	1.1786	1.0435
AT1G12580	1628.12	0.0426766	0.0579004	0.737069	0.46108	0.671414	phosphoenolpyruvate carboxylase-related kinase 1	NO	42.1565	44.8938
AT1G12600	47.3503	0.132322	0.285645	0.463238	0.643194	0.807417	UDP-N-acetylglucosamine (UAA) transporter family	NO	1.29734	1.47512
AT1G12610	0.164326	0.862443	4.08047	0.211359	0.832607		Integrase-type DNA-binding superfamily protein	NO	0	0.0243815
AT1G12620	361	-0.0487254	0.105834	-0.460394	0.645234	0.808692	Pentatricopeptide repeat (PPR) superfamily protein	NO	11.3477	11.3507
AT1G12630	9.55842	0.20927	0.616672	0.339353	0.734344		Integrase-type DNA-binding superfamily protein	NO	1.16457	1.39332
AT1G12640	1440.87	-0.0209321	0.0619716	-0.33777	0.735537	0.864877	MBOAT (membrane bound O-acyl transferase) family protein	NO	44.9391	45.8155
AT1G12650	0						K14795 - ribosomal RNA-processing protein 36 (RRP36) (1 of 1)	NO	0	0
AT1G12660	0						PTHR36312:SF1 - PLANT THIONIN FAMILY PROTEIN-RELATED (1 of 3)	NO	0	0
AT1G12663	0.316419	-0.0993263	3.41678	-0.0290701	0.976809		PTHR36312:SF1 - PLANT THIONIN FAMILY PROTEIN-RELATED (1 of 3)	NO	0.0505234	0.0521499
AT1G12665	0.644163	0.0104549	2.6431	0.00395554	0.996844			NO	0.0816405	0.0866271
AT1G12672	0						PTHR36312:SF1 - PLANT THIONIN FAMILY PROTEIN-RELATED (1 of 3)	NO	0	0
AT1G12680	668.769	0.106508	0.0826643	1.28844	0.197593	0.387425	phosphoenolpyruvate carboxylase-related kinase 2	NO	16.2197	18.0464
AT1G12700	224.972	-0.0934616	0.13144	-0.711062	0.477046	0.684627	ATP binding;nucleic acid binding;helicases	NO	6.43424	6.245
AT1G12710	371.696	0.103385	0.103525	0.998648	0.317965	0.533153	phloem protein 2-A12	NO	15.8443	17.5937
AT1G12730	0.797756	0.559015	2.17224	0.257345	0.796913		GPI transamidase subunit PIG-U	NO	0.0152712	0.0237856
AT1G12740	0						cytochrome P450, family 87, subfamily A, polypeptide 2	NO	0	0
AT1G12750	0						RHOMBOID-like protein 6	NO	0	0
AT1G12760	0						Zinc finger, C3HC4 type (RING finger) family protein	NO	0	0
AT1G12770	4560.87	-0.172096	0.0432978	-3.9747	7.04674e-05	0.000535592	P-loop containing nucleoside triphosphate hydrolases superfamily protein	NO	141.849	130.32
AT1G12775	252.78	0.149951	0.12475	1.20202	0.229357	0.428758	Pentatricopeptide repeat (PPR) superfamily protein	NO	9.12854	10.461
AT1G12780	1501.44	-0.0865251	0.0644811	-1.34187	0.179639	0.364232	UDP-D-glucose/UDP-D-galactose 4-epimerase 1	NO	49.579	48.2519
AT1G12790	156.481	-0.0798263	0.156398	-0.510404	0.609768	0.785386	PF12826 - Helix-hairpin-helix motif (HHH_2) (1 of 1)	NO	5.83502	5.71568
AT1G12800	10928.2	-0.200714	0.0426018	-4.71141	2.4601e-06	2.53276e-05	Nucleic acid-binding, OB-fold-like protein	NO	237.812	214.245
AT1G12805	23.7945	-0.597172	0.433903	-1.37628	0.168735	0.348813	nucleotide binding	NO	4.23429	2.89986
AT1G12810	13.4885	0.0692534	0.532759	0.12999	0.896574	0.949404	proline-rich family protein	NO	0.654969	0.709372
AT1G12820	1836.14	-0.0044994	0.054258	-0.0829261	0.93391	0.967893	auxin signaling F-box 3	NO	55.8734	57.6241
AT1G12830	644.963	-0.120857	0.08059	-1.49966	0.133703	0.295992	PTHR15336:SF1 - F13K23.8 PROTEIN (1 of 1)	NO	56.226	53.4992
AT1G12840	7468.89	0.155742	0.0386408	4.0305	5.56573e-05	0.000433205	vacuolar ATP synthase subunit C (VATC) / V-ATPase C subunit / vacuolar proton pump C subunit (DET3)	NO	181.304	209.001
AT1G12845	644.231	2.23578	0.0912677	24.4969	1.59247e-132	3.21958e-129		UP	30.051	146.713
AT1G12850	2352.57	0.262049	0.0515109	5.08727	3.63263e-07	4.30433e-06	Phosphoglycerate mutase family protein	NO	86.4377	107.266
AT1G12855	4.42567	0.902427	0.920597	0.980263	0.326956		F-box family protein	NO	0.164408	0.316608
AT1G12860	2500.65	0.441145	0.051446	8.57491	9.91656e-18	4.08118e-16	basic helix-loop-helix (bHLH) DNA-binding superfamily protein	NO	72.3204	101.603
AT1G12870	0.168929	-1.06111	4.08047	-0.260046	0.794828		F-box and associated interaction domains-containing protein	NO	0.0128287	0
AT1G12880	183.109	-0.118856	0.144777	-0.820958	0.41167	0.627987	nudix hydrolase homolog 12	NO	10.4836	9.97785
AT1G12890	5.98646	-0.739501	0.780737	-0.947183	0.343545		Integrase-type DNA-binding superfamily protein	NO	0.871744	0.543419
AT1G12900	8.58027	-0.281091	0.661578	-0.42488	0.670924		glyceraldehyde 3-phosphate dehydrogenase A subunit 2	NO	0.372964	0.314698
AT1G12910	1171.16	0.240491	0.0672204	3.57765	0.000346703	0.0022217	Transducin/WD40 repeat-like superfamily protein	NO	59.2512	72.4985
AT1G12920	5920.25	-0.0339922	0.042123	-0.806975	0.419681	0.636109	eukaryotic release factor 1-2	NO	249.87	252.534
AT1G12930	1430.28	0.0723458	0.0614535	1.17724	0.239098	0.441609	ARM repeat superfamily protein	NO	14.841	16.1542
AT1G12938	0							NO	0	0
AT1G12940	3.52411	-0.789702	1.06202	-0.743586	0.457127		nitrate transporter2.5	NO	0.158587	0.0942472
AT1G12950	316.089	-0.909474	0.121322	-7.49634	6.56246e-14	1.81091e-12	root hair specific 2	DOWN	11.0723	6.10383
AT1G12960	0						Ribosomal protein L18e/L15 superfamily protein	NO	0	0
AT1G12970	364.307	0.0784397	0.109805	0.714355	0.475008	0.683127	plant intracellular ras group-related LRR 3	NO	12.6858	13.8824
AT1G12980	19.6734	0.133939	0.45276	0.295829	0.767361	0.882864	Integrase-type DNA-binding superfamily protein	NO	1.16011	1.31528
AT1G12990	573.212	-0.108074	0.0862678	-1.25277	0.210288	0.40404	beta-1,4-N-acetylglucosaminyltransferase family protein	NO	18.8058	18.0374
AT1G13000	7.13824	0.113212	0.735165	0.153996	0.877613		Protein of unknown function (DUF707)	NO	0.157172	0.176361
AT1G13020	2339.21	-0.0481534	0.0512984	-0.938693	0.347888	0.564452	eukaryotic initiation factor 4B2	NO	58.2823	58.3312
AT1G13030	847.017	-0.135097	0.0755723	-1.78766	0.0738316	0.192017	sphere organelles protein-related	NO	20.2831	19.1288
AT1G13040	287.215	-0.165141	0.117966	-1.39991	0.161541	0.338134	Pentatricopeptide repeat (PPR-like) superfamily protein	NO	15.0445	13.8906
AT1G13050	3.49065	0.307164	1.03595	0.296504	0.766846		PTHR31852:SF49 - F3F19.7-RELATED (1 of 2)	NO	0.178562	0.224993
AT1G13060	2.58279	1.505	1.28853	1.168	0.242808		20S proteasome beta subunit E1	NO	0.0378741	0.11469
AT1G13080	0.159256	0.862443	4.08047	0.211359	0.832607		cytochrome P450, family 71, subfamily B, polypeptide 2	NO	0	0.0143714
AT1G13090	806.766	-0.00377003	0.076954	-0.0489908	0.960927	0.981148	cytochrome P450, family 71, subfamily B, polypeptide 28	NO	35.8007	36.93
AT1G13100	314.838	-0.234202	0.116192	-2.01564	0.0438374	0.12889	cytochrome P450, family 71, subfamily B, polypeptide 29	NO	16.2293	14.2704
AT1G13110	2212.65	-0.677139	0.0685884	-9.8725	5.47825e-23	3.18724e-21	cytochrome P450, family 71 subfamily B, polypeptide 7	NO	115.574	74.7785
AT1G13120	1309.03	0.0963628	0.0615305	1.5661	0.117326	0.271089	embryo defective 1745	NO	24.1592	26.7194
AT1G13130	122.438	-0.140922	0.182874	-0.770597	0.440946	0.654418	Cellulase (glycosyl hydrolase family 5) protein	NO	3.06821	2.88418
AT1G13140	1.32347	0.639231	1.62022	0.394534	0.693187		cytochrome P450, family 86, subfamily C, polypeptide 3	NO	0.0434959	0.0700186
AT1G13150	39.491	-0.127597	0.315515	-0.404409	0.685912	0.835513	cytochrome P450, family 86, subfamily C, polypeptide 4	NO	1.74924	1.64766
AT1G13160	3221.27	-0.141136	0.0469699	-3.00482	0.00265739	0.0129148	ARM repeat superfamily protein	NO	65.1049	61.1101
AT1G13170	0						OSBP(oxysterol binding protein)-related protein 1D	NO	0	0
AT1G13180	522.286	0.0678772	0.0892135	0.76084	0.446753	0.660311	Actin-like ATPase superfamily protein	NO	11.405	12.3669
AT1G13190	1875.63	0.0330677	0.0532764	0.620682	0.534809	0.728851	RNA-binding (RRM/RBD/RNP motifs) family protein	NO	52.2223	55.2974
AT1G13195	2.48052	-0.271238	1.21158	-0.223872	0.822857		RING/U-box superfamily protein	NO	0.102528	0.0894372
AT1G13200	3.12434	-0.540095	1.0839	-0.498289	0.61828		F-box and associated interaction domains-containing protein	NO	0.217549	0.155729
AT1G13210	1682.88	0.512246	0.0580848	8.81894	1.15544e-18	5.06451e-17	autoinhibited Ca2+/ATPase II	NO	21.4607	31.6687
AT1G13220	935.894	-0.154958	0.0709611	-2.18371	0.0289837	0.093719	nuclear matrix constituent protein-related	NO	16.5634	15.3798
AT1G13230	10.6128	-0.184389	0.589913	-0.31257	0.754607	0.874681	Leucine-rich repeat (LRR) family protein	NO	0.453817	0.414309
AT1G13245	466.275	-0.299058	0.0968541	-3.08771	0.00201703	0.0102396	ROTUNDIFOLIA like 17	NO	68.4809	57.5699
AT1G13250	595.059	-0.257718	0.0846768	-3.04355	0.00233802	0.0116426	galacturonosyltransferase-like 3	NO	34.6118	29.9842
AT1G13260	958.624	-0.359656	0.0719676	-4.99748	5.80856e-07	6.65824e-06	related to ABI3/VP1 1	NO	52.6635	42.4807
AT1G13270	0						methionine aminopeptidase 1B	NO	0	0
AT1G13280	1203.03	0.0912079	0.0675369	1.35049	0.176859	0.360452	allene oxide cyclase 4	NO	63.1393	69.5207
AT1G13290	0						C2H2-like zinc finger protein	NO	0	0
AT1G13300	582.315	0.0580856	0.0908164	0.639594	0.522437	0.720504	myb-like transcription factor family protein	NO	24.1705	26.0483
AT1G13310	2.44375	0.127337	1.3002	0.0979362	0.921983		Endosomal targeting BRO1-like domain-containing protein	NO	0.0884996	0.102227
AT1G13320	0						protein phosphatase 2A subunit A3	NO	0	0
AT1G13330	113.288	0.452795	0.18782	2.41079	0.015918	0.0578948	Arabidopsis Hop2 homolog	NO	2.7647	3.91756
AT1G13340	63.8436	0.261522	0.32725	0.799151	0.424203	0.640221	Regulator of Vps4 activity in the MVB pathway protein	NO	2.69218	3.32254
AT1G13350	21.681	-0.361455	0.406042	-0.89019	0.373364	0.58961	Protein kinase superfamily protein	NO	0.445165	0.358792
AT1G13360	118.12	0.295683	0.196959	1.50124	0.133294	0.295287	PTHR34539:SF1 - GENOMIC DNA, CHROMOSOME 3, P1 CLONE: MPE11 (1 of 1)	NO	8.75773	11.0524
AT1G13370	11.5936	-0.746265	0.579514	-1.28774	0.197836	0.387807	Histone superfamily protein	NO	1.33668	0.832444
AT1G13380	840.292	-0.0130784	0.0731837	-0.178707	0.858168	0.930536	Protein of unknown function (DUF1218)	NO	48.0437	49.2595
AT1G13390	113.041	0.00412189	0.18017	0.0228777	0.981748	0.990876		NO	10.1809	10.5496
AT1G13400	44.0743	-0.114282	0.318906	-0.358356	0.720077	0.855544	C2H2 and C2HC zinc fingers superfamily protein	NO	2.75863	2.62651
AT1G13410	234.021	-0.260362	0.12977	-2.00634	0.0448198	0.131183	Tetratricopeptide repeat (TPR)-like superfamily protein	NO	9.64723	8.31784
AT1G13420	718.741	-1.10987	0.180311	-6.15528	7.49436e-10	1.33202e-08	sulfotransferase 4B	DOWN	62.3214	29.8846
AT1G13430	214.955	0.383381	0.141341	2.71246	0.00667857	0.0281227	sulfotransferase 4C	NO	11.5208	15.5278
AT1G13440	11.6594	-0.183532	0.556739	-0.329655	0.741661	0.868	glyceraldehyde-3-phosphate dehydrogenase C2	NO	0.389118	0.354494
AT1G13450	14.1963	-0.326682	0.524815	-0.62247	0.533633	0.727984	Homeodomain-like superfamily protein	NO	0.494673	0.403081
AT1G13460	0.541763	-1.1088	2.82332	-0.39273	0.694519		Protein phosphatase 2A regulatory B subunit family protein	NO	0.0236108	0.0101149
AT1G13470	13.6123	-0.23155	0.532619	-0.434739	0.663752	0.820822	Protein of unknown function (DUF1262)	NO	0.834757	0.736834
AT1G13480	43.0816	-0.131511	0.296628	-0.443352	0.657511	0.817039	Protein of unknown function (DUF1262)	NO	2.4063	2.28342
AT1G13485	0							NO	0	0
AT1G13490	0.657304	2.78551	2.77399	1.00415	0.315305		Protein of unknown function (DUF1262)	NO	0	0.0775726
AT1G13500	30.9665	0.203883	0.350899	0.58103	0.56122	0.749071	Protein of unknown function (DUF1262)	NO	1.59991	1.91525
AT1G13510	113.695	-0.185684	0.207825	-0.893461	0.37161	0.587644	Protein of unknown function (DUF1262)	NO	5.76394	5.2338
AT1G13520	39.2994	0.569869	0.32995	1.72714	0.0841431	0.212115	Protein of unknown function (DUF1262)	NO	1.66565	2.54333
AT1G13530	61.21	-0.285662	0.248243	-1.15074	0.24984	0.454905	Protein of unknown function (DUF1262)	NO	3.71892	3.16609
AT1G13540	29.3836	-0.453667	0.358675	-1.26484	0.205928	0.398503	Protein of unknown function (DUF1262)	NO	1.94868	1.46908
AT1G13550	8.36016	-0.108016	0.653817	-0.165208	0.86878		Protein of unknown function (DUF1262)	NO	0.496756	0.474673
AT1G13560	0.157756	-1.06111	4.08047	-0.260046	0.794828		aminoalcoholphosphotransferase 1	NO	0.00686781	0
AT1G13570	673.074	0.174427	0.0794412	2.19567	0.0281156	0.0914594	F-box/RNI-like superfamily protein	NO	23.4459	27.3847
AT1G13580	1.50594	0.86923	1.60233	0.54248	0.587488		LAG1 longevity assurance homolog 3	NO	0.0375269	0.0684604
AT1G13590	172.668	0.333509	0.159125	2.09589	0.0360919	0.111212	phytosulfokine 1 precursor	NO	14.8572	19.3636
AT1G13600	39.5083	-0.641781	0.316687	-2.02655	0.0427087	0.126306	basic leucine-zipper 58	NO	5.44513	3.59459
AT1G13605	0							NO	0	0
AT1G13607	1.92534	-0.970382	1.43227	-0.677515	0.498079		Defensin-like (DEFL) family protein	NO	0.451321	0.232393
AT1G13608	10.2669	-0.709096	0.655072	-1.08247	0.279043	0.489559	Defensin-like (DEFL) family protein	NO	2.82341	1.78038
AT1G13609	192.781	-0.084265	0.489965	-0.171982	0.863452	0.933306	Defensin-like (DEFL) family protein	NO	32.2484	31.6475
AT1G13610	0						alpha/beta-Hydrolases superfamily protein	NO	0	0
AT1G13620	26.7314	-0.0422408	0.366821	-0.115154	0.908323	0.954781	PTHR36313:SF1 - ROOT MERISTEM GROWTH FACTOR 1-RELATED (1 of 3)	NO	2.02904	2.04084
AT1G13630	10.1543	-0.432543	0.63549	-0.680644	0.496097	0.700224	Tetratricopeptide repeat (TPR)-like superfamily protein	NO	0.294463	0.227614
AT1G13635	2.0239	0.347649	1.35583	0.25641	0.797634		DNA glycosylase superfamily protein	NO	0.0867683	0.111791
AT1G13640	3724.75	-0.0461588	0.0439111	-1.05119	0.293173	0.505628	Phosphatidylinositol 3- and 4-kinase family protein	NO	104.56	104.804
AT1G13650	1.38728	-2.8212	1.83463	-1.53775	0.124111			NO	0.107282	0.0142818
AT1G13670	456.169	-0.117089	0.0958896	-1.22108	0.222056	0.419277		NO	45.0765	43.0509
AT1G13680	0.820104	0.501383	2.15209	0.232975	0.815781		PLC-like phosphodiesterases superfamily protein	NO	0.0208995	0.0315805
AT1G13690	803.805	-0.000994398	0.0753205	-0.0132022	0.989466	0.994818	ATPase E1	NO	55.2177	57.0588
AT1G13700	174.25	0.619051	0.16289	3.80042	0.000144454	0.00101881	6-phosphogluconolactonase 1	NO	6.40876	10.1919
AT1G13710	475.313	-0.0565698	0.0930337	-0.608057	0.54315	0.735514	cytochrome P450, family 78, subfamily A, polypeptide 5	NO	19.3124	19.2053
AT1G13730	2485.66	-0.0157265	0.0496746	-0.316591	0.751554	0.873335	Nuclear transport factor 2 (NTF2) family protein with RNA binding (RRM-RBD-RNP motifs) domain	NO	70.5655	72.2266
AT1G13740	503.7	-0.178925	0.0970808	-1.84305	0.0653211	0.175234	ABI five binding protein 2	NO	23.72	21.7313
AT1G13750	420.392	0.232267	0.0991534	2.3425	0.0191551	0.0669291	Purple acid phosphatases superfamily protein	NO	10.465	12.7338
AT1G13755	0						Defensin-like (DEFL) family protein	NO	0	0
AT1G13760	0							NO	0	0
AT1G13770	0.168929	-1.06111	4.08047	-0.260046	0.794828		Protein of unknown function, DUF647	NO	0.00902798	0
AT1G13780	277.795	0.0353284	0.119112	0.296597	0.766774	0.882691	F-box/RNI-like/FBD-like domains-containing protein	NO	11.1753	11.8448
AT1G13790	293.455	0.195899	0.114684	1.70817	0.0876056	0.218158	XH/XS domain-containing protein	NO	7.04628	8.35489
AT1G13800	164.422	-0.0746896	0.153384	-0.486946	0.626297	0.795029	Tetratricopeptide repeat (TPR)-like superfamily protein	NO	4.90501	4.80859
AT1G13810	394.651	-0.109436	0.100845	-1.08519	0.277839	0.488081	Restriction endonuclease, type II-like superfamily protein	NO	23.2887	22.3504
AT1G13820	1484.24	-0.18239	0.0629715	-2.89639	0.0037748	0.017397	alpha/beta-Hydrolases superfamily protein	NO	53.6829	48.9736
AT1G13830	239.268	-0.226221	0.128835	-1.7559	0.0791047	0.202475	Carbohydrate-binding X8 domain superfamily protein	NO	17.0439	15.0723
AT1G13860	0						QUASIMODO2 LIKE 1	NO	0	0
AT1G13870	773.162	-0.0813252	0.0747757	-1.08759	0.276777	0.486903	calmodulin binding;purine nucleotide binding	NO	44.4287	43.4504
AT1G13880	899.627	0.135975	0.0718541	1.89237	0.0584417	0.160946	ELM2 domain-containing protein	NO	28.2235	32.0638
AT1G13890	0.19155	-1.06111	4.08047	-0.260046	0.794828		soluble N-ethylmaleimide-sensitive factor adaptor protein 30	NO	0.0235173	0
AT1G13900	1134.7	0.128562	0.069399	1.8525	0.0639538	0.172398	Purple acid phosphatases superfamily protein	NO	34.2679	38.7522
AT1G13910	211.651	-0.151464	0.14137	-1.0714	0.283989	0.495281	Leucine-rich repeat (LRR) family protein	NO	7.77259	7.24045
AT1G13920	300.066	0.374838	0.124775	3.00411	0.00266362	0.0129412	Remorin family protein	NO	12.837	17.2529
AT1G13930	0.322989	1.76388	3.34377	0.527512	0.597838			NO	0	0.0755645
AT1G13940	1084.08	0.109121	0.0669063	1.63096	0.1029	0.246965	Plant protein of unknown function (DUF863)	NO	19.8305	22.1535
AT1G13950	416.101	-0.0991086	0.0986504	-1.00464	0.315068	0.529941	eukaryotic elongation factor 5A-1	NO	25.6416	24.7993
AT1G13960	5.75546	-0.154761	0.813728	-0.190187	0.849162		WRKY DNA-binding protein 4	NO	0.167091	0.155585
AT1G13970	430.818	-0.185793	0.0993943	-1.86926	0.0615871	0.167385	Protein of unknown function (DUF1336)	NO	11.6906	10.6259
AT1G13980	0						sec7 domain-containing protein	NO	0	0
AT1G13990	0.650582	1.38033	2.46448	0.560089	0.575418			NO	0.0138269	0.0419258
AT1G14000	2766.68	0.128964	0.0492347	2.61937	0.00880933	0.0355051	VH1-interacting kinase	NO	69.5636	78.6732
AT1G14010	877.663	-0.0626781	0.0756598	-0.82842	0.407433	0.623681	emp24/gp25L/p24 family/GOLD family protein	NO	41.0637	40.6491
AT1G14020	1067.88	0.137415	0.0697642	1.96971	0.0488717	0.140126	O-fucosyltransferase family protein	NO	29.4934	33.5552
AT1G14030	1808.43	-0.246149	0.0577498	-4.26233	2.02306e-05	0.000175388	Rubisco methyltransferase family protein	NO	68.2585	59.6038
AT1G14040	711.422	-0.179179	0.0812486	-2.20532	0.0274314	0.0896084	EXS (ERD1/XPR1/SYG1) family protein	NO	14.3314	13.1082
AT1G14048	0.19155	-1.06111	4.08047	-0.260046	0.794828		GCK domain-containing protein	NO	0.0973849	0
AT1G14060	859.479	0.0545276	0.0713768	0.763941	0.444902	0.658599	GCK domain-containing protein	NO	74.0987	79.597
AT1G14070	352.958	-0.173813	0.10671	-1.62883	0.103349	0.247822	fucosyltransferase 7	NO	17.9656	16.4976
AT1G14080	402.298	0.00823561	0.105407	0.0781318	0.937723	0.969301	fucosyltransferase 6	NO	16.3446	17.0512
AT1G14100	1.4939	0.883563	1.5893	0.555943	0.57825		fucosyltransferase 8	NO	0.0495264	0.0944695
AT1G14110	0						fucosyltransferase 9	NO	0	0
AT1G14120	350.937	-0.714842	0.106433	-6.71639	1.86286e-11	4.02806e-10	2-oxoglutarate (2OG) and Fe(II)-dependent oxygenase superfamily protein	NO	21.3704	13.4707
AT1G14130	371.63	0.254081	0.105643	2.40509	0.0161686	0.0586741	2-oxoglutarate (2OG) and Fe(II)-dependent oxygenase superfamily protein	NO	13.7901	17.0077
AT1G14140	526.619	0.034811	0.0907411	0.38363	0.701253	0.844643	Mitochondrial substrate carrier family protein	NO	23.456	24.8803
AT1G14150	91.1316	-0.202713	0.208858	-0.970579	0.331758	0.548063	PsbQ-like 2	NO	8.34954	7.51173
AT1G14160	241.665	-0.121641	0.129651	-0.938224	0.348129	0.564589	Uncharacterised protein family (UPF0497)	NO	16.8597	15.9972
AT1G14170	0						RNA-binding KH domain-containing protein	NO	0	0
AT1G14180	0						RING/U-box superfamily protein	NO	0	0
AT1G14185	175.497	-0.341174	0.160229	-2.12929	0.0332305	0.104668	Glucose-methanol-choline (GMC) oxidoreductase family protein	NO	8.28729	6.77246
AT1G14190	111.973	0.0178622	0.184451	0.0968398	0.922854	0.961828	Glucose-methanol-choline (GMC) oxidoreductase family protein	NO	5.69423	5.96378
AT1G14200	347.778	0.981063	0.119163	8.23293	1.82688e-16	6.73073e-15	RING/U-box superfamily protein	UP	22.0381	45.0546
AT1G14205	188.929	-0.00859636	0.146377	-0.0587277	0.953169	0.977092	Ribosomal L18p/L5e family protein	NO	10.4214	10.7493
AT1G14210	2297.76	0.262868	0.0516634	5.0881	3.61677e-07	4.29183e-06	Ribonuclease T2 family protein	NO	135.544	168.342
AT1G14220	92.6902	0.303645	0.211353	1.43667	0.150811	0.322307	Ribonuclease T2 family protein	NO	6.66606	8.49918
AT1G14225	0							NO	0	0
AT1G14230	892.303	0.153251	0.074652	2.05288	0.0400846	0.120373	GDA1/CD39 nucleoside phosphatase family protein	NO	22.9963	26.4716
AT1G14240	0.158663	0.862443	4.08047	0.211359	0.832607		GDA1/CD39 nucleoside phosphatase family protein	NO	0	0.00849721
AT1G14250	42.7884	-0.0349249	0.336623	-0.103751	0.917367	0.959383	GDA1/CD39 nucleoside phosphatase family protein	NO	1.0942	1.10848
AT1G14260	0						RING/FYVE/PHD zinc finger superfamily protein	NO	0	0
AT1G14270	3.49053	-0.509902	1.06327	-0.479559	0.631541		CAAX amino terminal protease family protein	NO	0.13149	0.0969047
AT1G14280	1161.58	0.455673	0.072462	6.28844	3.20676e-10	5.97536e-09	phytochrome kinase substrate 2	NO	49.5527	70.2605
AT1G14290	910.292	-0.00180557	0.0718987	-0.0251127	0.979965	0.990684	sphingoid base hydroxylase 2	NO	36.6702	37.8497
AT1G14300	0						ARM repeat superfamily protein	NO	0	0
AT1G14310	528.853	0.036442	0.0918765	0.396641	0.691632	0.839005	Haloacid dehalogenase-like hydrolase (HAD) superfamily protein	NO	22.9666	24.3715
AT1G14315	0.644163	0.0104549	2.6431	0.00395554	0.996844		F-box and associated interaction domains-containing protein	NO	0.0459989	0.0488085
AT1G14320	1075.4	-0.00352735	0.0665024	-0.0530409	0.957699	0.979687	Ribosomal protein L16p/L10e family protein	NO	57.247	59.1273
AT1G14330	713.472	-0.0585904	0.076631	-0.764578	0.444523	0.658158	Galactose oxidase/kelch repeat superfamily protein	NO	26.2673	26.0987
AT1G14340	433.844	-0.0637418	0.102537	-0.621648	0.534174	0.728395	RNA-binding (RRM/RBD/RNP motifs) family protein	NO	21.1468	20.9319
AT1G14345	4618.48	-0.343139	0.0459499	-7.46769	8.16168e-14	2.22609e-12	NAD(P)-linked oxidoreductase superfamily protein	NO	476.375	388.791
AT1G14350	11.174	1.52951	0.633057	2.41608	0.0156888	0.0572154	Duplicated homeodomain-like superfamily protein	UP	0.149695	0.455313
AT1G14360	820.708	-0.41855	0.0747544	-5.599	2.15596e-08	3.10512e-07	UDP-galactose transporter 3	NO	35.1165	27.1699
AT1G14370	353.376	-0.043357	0.112282	-0.386143	0.699391	0.843231	protein kinase 2A	NO	10.7833	10.8219
AT1G14380	0						IQ-domain 28	NO	0	0
AT1G14390	235.276	0.0842283	0.130549	0.645185	0.518807	0.718123	Leucine-rich repeat protein kinase family protein	NO	6.99258	7.65876
AT1G14400	22.3728	0.145804	0.434546	0.335532	0.737224	0.865495	ubiquitin carrier protein 1	NO	0.975235	1.11348
AT1G14410	1733.86	-0.222562	0.0544231	-4.08947	4.32353e-05	0.000346697	ssDNA-binding transcriptional regulator	NO	80.687	71.5574
AT1G14420	4.08889	-0.891047	0.996097	-0.894539	0.371034		Pectate lyase family protein	NO	0.210951	0.117855
AT1G14430	255.251	-0.781768	0.124609	-6.27379	3.52372e-10	6.53585e-09	glyoxal oxidase-related protein	DOWN	12.5461	7.55234
AT1G14440	9.03687	0.831718	0.652589	1.27449	0.20249		homeobox protein 31	UP	0.238684	0.443654
AT1G14450	1375.56	0.00102642	0.0623129	0.0164721	0.986858	0.993492	NADH dehydrogenase (ubiquinone)s	NO	77.8907	80.6858
AT1G14455	1.49609	-1.08041	1.55564	-0.694516	0.487359			NO	0.267219	0.132192
AT1G14460	1137.85	0.232873	0.0672835	3.46107	0.000538027	0.00326531	AAA-type ATPase family protein	NO	19.2788	23.4293
AT1G14470	146.035	-0.0264772	0.16325	-0.162188	0.871158	0.937715	Pentatricopeptide repeat (PPR) superfamily protein	NO	7.00585	7.09656
AT1G14480	8.94408	0.230562	0.635957	0.362543	0.716946		Ankyrin repeat family protein	NO	0.369385	0.449375
AT1G14490	45.9694	-0.101334	0.281133	-0.360449	0.718511	0.854375	Predicted AT-hook DNA-binding family protein	NO	4.50901	4.35989
AT1G14500	7.48998	0.607852	0.701995	0.865893	0.386549		Ankyrin repeat family protein	NO	0.326705	0.510601
AT1G14510	2616.01	0.136413	0.0518479	2.63103	0.00851268	0.0345073	alfin-like 7	NO	75.4742	85.8453
AT1G14520	0.857274	-2.00869	2.24047	-0.89655	0.369959		myo-inositol oxygenase 1	NO	0.0501225	0.0117331
AT1G14530	0.316419	-0.0993263	3.41678	-0.0290701	0.976809		Protein of unknown function (DUF1084)	NO	0.00859673	0.00887348
AT1G14540	26.609	0.248996	0.407961	0.610343	0.541635	0.734386	Peroxidase superfamily protein	NO	1.14195	1.40094
AT1G14549	0							NO	0	0
AT1G14550	0.475674	0.785231	2.76346	0.284148	0.776297		Peroxidase superfamily protein	NO	0.0190242	0.0390758
AT1G14560	721.412	-0.13424	0.0782977	-1.71449	0.0864396	0.216152	Mitochondrial substrate carrier family protein	NO	22.2514	20.9641
AT1G14570	0						UBX domain-containing protein	NO	0	0
AT1G14580	0.668725	1.37049	2.44436	0.560675	0.575019		C2H2-like zinc finger protein	NO	0.00937279	0.0239304
AT1G14590	342.333	0.0495729	0.113187	0.437973	0.661406	0.81924	Nucleotide-diphospho-sugar transferase family protein	NO	14.1955	15.1626
AT1G14600	144.941	-0.40526	0.168264	-2.40847	0.0160195	0.0582216	Homeodomain-like superfamily protein	NO	5.37804	4.21544
AT1G14610	11333	-0.0483838	0.0354984	-1.36299	0.172887	0.354895	valyl-tRNA synthetase / valine--tRNA ligase (VALRS)	NO	141.007	141.1
AT1G14620	0						decoy	NO	0	0
AT1G14630	88.2804	-0.581561	0.209858	-2.77121	0.00558477	0.0242361		NO	5.14815	3.55667
AT1G14640	156.872	-0.0482508	0.155631	-0.310033	0.756536	0.87583	SWAP (Suppressor-of-White-APricot)/surp domain-containing protein	NO	5.34546	5.33985
AT1G14642	14.9984	0.393531	0.493354	0.797664	0.425065	0.640421		NO	4.4964	6.14911
AT1G14650	66.7845	-0.105461	0.239214	-0.440864	0.659311	0.818019	SWAP (Suppressor-of-White-APricot)/surp domain-containing protein / ubiquitin family protein	NO	1.70029	1.63757
AT1G14660	0.159256	0.862443	4.08047	0.211359	0.832607		Na+/H+ exchanger 8	NO	0	0.0056285
AT1G14670	7181.22	0.219324	0.0405747	5.40543	6.46521e-08	8.68507e-07	Endomembrane protein 70 protein family	NO	175.202	210.951
AT1G14680	76.3568	0.381053	0.236296	1.61261	0.106829	0.253595	PTHR35689:SF1 - F10B6.4 (1 of 2)	NO	5.85731	7.88723
AT1G14685	42.6017	0.0383998	0.302147	0.12709	0.898869	0.950596	basic pentacysteine 2	NO	1.64639	1.74003
AT1G14686	3.5925	0.731114	1.01263	0.721997	0.470296		ENTH/ANTH/VHS superfamily protein	NO	0.201495	0.352135
AT1G14687	76.9607	-0.41715	0.221327	-1.88477	0.0594612	0.16314	homeobox protein 32	NO	8.36171	6.48626
AT1G14688	0.168929	-1.06111	4.08047	-0.260046	0.794828		PF12483 - E3 Ubiquitin ligase (GIDE) (1 of 4)	NO	0.0174425	0
AT1G14690	0.159256	0.862443	4.08047	0.211359	0.832607		microtubule-associated protein 65-7	NO	0	0.00721453
AT1G14700	0						purple acid phosphatase 3	NO	0	0
AT1G14710	2.44744	-0.263935	1.2149	-0.217249	0.828015		hydroxyproline-rich glycoprotein family protein	NO	0.0617649	0.0537706
AT1G14720	2590.27	-0.0357386	0.0516677	-0.691702	0.489124	0.693834	xyloglucan endotransglucosylase/hydrolase 28	NO	100.397	101.417
AT1G14730	293	0.281343	0.158876	1.77084	0.0765881	0.197503	Cytochrome b561/ferric reductase transmembrane protein family	NO	12.1796	15.2603
AT1G14740	2722.81	0.277408	0.0517863	5.35678	8.47175e-08	1.11491e-06	Protein of unknown function (DUF1423)	NO	73.5215	92.1693
AT1G14750	21.4086	0.0486977	0.421471	0.115542	0.908015	0.954644	Cyclin family protein	NO	0.519996	0.55861
AT1G14755	0						S locus-related glycoprotein 1 (SLR1) binding pollen coat protein family	NO	0	0
AT1G14760	0.158663	0.862443	4.08047	0.211359	0.832607		KNOX Arabidopsis thaliana meinox	NO	0	0.0484746
AT1G14770	4.91255	0.918895	0.871604	1.05426	0.291765		RING/FYVE/PHD zinc finger superfamily protein	NO	0.116974	0.231031
AT1G14780	308.327	0.132968	0.115574	1.1505	0.249937	0.455029	MAC/Perforin domain-containing protein	NO	7.14949	8.1254
AT1G14790	265.63	0.16583	0.127259	1.30309	0.192544	0.380636	RNA-dependent RNA polymerase 1	NO	4.74174	5.49072
AT1G14800	0						Nucleic acid-binding, OB-fold-like protein	NO	0	0
AT1G14810	7078.23	-0.219129	0.0417201	-5.25235	1.50168e-07	1.89751e-06	semialdehyde dehydrogenase family protein	NO	257.996	229.392
AT1G14820	2.29294	-0.904418	1.2743	-0.709739	0.477866		Sec14p-like phosphatidylinositol transfer family protein	NO	0.124576	0.0696512
AT1G14830	5027.08	0.195428	0.0421538	4.63608	3.55086e-06	3.53643e-05	DYNAMIN-like 1C	NO	84.892	100.568
AT1G14840	1.69481	-0.691231	1.50078	-0.46058	0.6451		microtubule-associated proteins 70-4	NO	0.047937	0.0307144
AT1G14850	3144.88	0.0675731	0.0460191	1.46837	0.142003	0.30887	nucleoporin 155	NO	36.0233	39.0552
AT1G14860	488.143	-0.210798	0.0915629	-2.30222	0.0213226	0.0730659	nudix hydrolase homolog 18	NO	28.6172	25.5656
AT1G14870	709.03	0.0568127	0.0907782	0.625841	0.531419	0.726312	PLANT CADMIUM RESISTANCE 2	NO	46.6193	50.1766
AT1G14880	0						PLANT CADMIUM RESISTANCE 1	NO	0	0
AT1G14890	506.714	-0.28677	0.105454	-2.7194	0.0065401	0.0276606	Plant invertase/pectin methylesterase inhibitor superfamily protein	NO	45.3954	38.5575
AT1G14900	2296.38	-0.229386	0.0610327	-3.75842	0.00017099	0.00118876	high mobility group A	NO	173.687	153.261
AT1G14910	1791.2	0.0437689	0.0551942	0.792998	0.427779	0.642423	ENTH/ANTH/VHS superfamily protein	NO	34.1521	36.4068
AT1G14920	1419.65	-0.311318	0.0609075	-5.11132	3.19913e-07	3.84133e-06	GRAS family transcription factor family protein	NO	56.8512	47.4272
AT1G14930	1.34888	-1.67072	1.74036	-0.959985	0.337063		Polyketide cyclase/dehydrase and lipid transport superfamily protein	NO	0.193404	0.0625512
AT1G14940	0						Polyketide cyclase/dehydrase and lipid transport superfamily protein	NO	0	0
AT1G14950	0.830837	0.527108	2.40292	0.219362	0.826368		Polyketide cyclase/dehydrase and lipid transport superfamily protein	NO	0.0544775	0.0841202
AT1G14960	462.764	-1.519	0.102527	-14.8156	1.16225e-49	2.54029e-47	Polyketide cyclase/dehydrase and lipid transport superfamily protein	DOWN	59.7164	21.5721
AT1G14970	446.295	0.212399	0.0968182	2.19379	0.0282507	0.0917155	O-fucosyltransferase family protein	NO	10.7186	12.8492
AT1G14980	5741.67	0.0753528	0.0455474	1.65438	0.0980498	0.238152	chaperonin 10	NO	385.088	420.047
AT1G14990	0.83005	-0.660193	2.14389	-0.307941	0.758127			NO	0.0640821	0.0418577
AT1G15000	795.241	-0.0383419	0.0750529	-0.510866	0.609445	0.785316	serine carboxypeptidase-like 50	NO	42.2094	42.4853
AT1G15010	32.1537	0.277748	0.455761	0.609416	0.542249	0.73478	PTHR33782:SF1 - BY GENSCAN AND GENEFINDER-RELATED (1 of 2)	NO	4.2144	5.25795
AT1G15015	0						F-box family protein	NO	0	0
AT1G15020	6.26259	-0.527195	0.825593	-0.638565	0.523106		quiescin-sulfhydryl oxidase 1	NO	0.182422	0.132962
AT1G15030	1665.84	0.0611734	0.0565761	1.08126	0.279582	0.490079	Protein of unknown function (DUF789)	NO	49.786	53.7613
AT1G15040	0						Class I glutamine amidotransferase-like superfamily protein	NO	0	0
AT1G15045	0.158663	0.862443	4.08047	0.211359	0.832607			NO	0	0.237843
AT1G15050	6.83937	0.376022	0.750863	0.500787	0.616521		indole-3-acetic acid inducible 34	NO	0.465835	0.619579
AT1G15060	1237.83	0.113312	0.064694	1.7515	0.0798593	0.203826	Uncharacterised conserved protein UCP031088, alpha/beta hydrolase	NO	27.1843	30.4274
AT1G15080	243.776	-0.172859	0.131212	-1.3174	0.187703	0.374628	lipid phosphate phosphatase 2	NO	9.72954	8.90615
AT1G15100	754.207	-0.623643	0.0793375	-7.86063	3.82205e-15	1.21929e-13	RING-H2 finger A2A	NO	90.6644	60.8355
AT1G15110	0						phosphatidyl serine synthase family protein	NO	0	0
AT1G15120	0.317011	-0.0993263	3.4145	-0.0290896	0.976793		Ubiquinol-cytochrome C reductase hinge protein	NO	0.0159582	0.0163062
AT1G15125	764.771	-1.72541	0.307918	-5.60348	2.10084e-08	3.03384e-07	S-adenosyl-L-methionine-dependent methyltransferases superfamily protein	DOWN	70.5117	21.9937
AT1G15130	3365.18	0.129862	0.0449298	2.89032	0.00384847	0.0176783	Endosomal targeting BRO1-like domain-containing protein	NO	63.2308	71.5537
AT1G15140	0						FAD/NAD(P)-binding oxidoreductase	NO	0	0
AT1G15150	10.2709	-0.440701	0.601428	-0.732758	0.463706	0.673188	MATE efflux family protein	NO	0.405468	0.308605
AT1G15160	245.948	0.0945664	0.126932	0.745015	0.456263	0.667595	MATE efflux family protein	NO	8.83453	9.78099
AT1G15165	369.024	-0.176145	0.112092	-1.57143	0.116082	0.269109	RING/FYVE/PHD zinc finger superfamily protein	NO	12.585	11.534
AT1G15170	661.463	-0.0477742	0.0863884	-0.553016	0.580252	0.763851	MATE efflux family protein	NO	22.1933	22.2222
AT1G15180	0.655778	-0.0921879	2.4761	-0.0372311	0.970301		MATE efflux family protein	NO	0.0219368	0.0218568
AT1G15190	18.8907	-0.121932	0.464505	-0.262499	0.792937	0.897855	Fasciclin-like arabinogalactan family protein	NO	1.3167	1.25463
AT1G15200	0						protein-protein interaction regulator family protein	NO	0	0
AT1G15210	4800.96	0.202182	0.0453185	4.46137	8.14377e-06	7.62253e-05	pleiotropic drug resistance 7	NO	65.7692	78.2746
AT1G15215	0						PTHR33827:SF1 - PROTEIN SAWADEE HOMEODOMAIN HOMOLOG 1 (1 of 1)	NO	0	0
AT1G15220	0.19155	-1.06111	4.08047	-0.260046	0.794828		cytochrome c biogenesis protein family	NO	0.0221825	0
AT1G15230	532.999	0.00635813	0.0881139	0.0721581	0.942476	0.971862		NO	39.8033	41.3366
AT1G15240	31.152	0.552693	0.344932	1.60233	0.109084	0.257527	Phox-associated domain;Phox-like;Sorting nexin, C-terminal	NO	0.378205	0.571392
AT1G15250	1113.73	-0.0630991	0.0682312	-0.924784	0.355079	0.57156	Zinc-binding ribosomal protein family protein	NO	108.095	107.139
AT1G15260	1062.26	-0.864467	0.0697846	-12.3876	3.04887e-35	3.54616e-33		DOWN	129.781	73.7516
AT1G15270	4526.59	0.0394656	0.0506658	0.778939	0.436016	0.649558	Translation machinery associated TMA7	NO	233.418	248.421
AT1G15280	0						CASC3/Barentsz eIF4AIII binding	NO	0	0
AT1G15290	7789.99	-0.410046	0.041394	-9.90594	3.92279e-23	2.30717e-21	Tetratricopeptide repeat (TPR)-like superfamily protein	NO	86.6586	67.4714
AT1G15310	314.413	0.302037	0.114468	2.63862	0.00832444	0.0339057	signal recognition particle 54 kDa subunit	NO	7.13323	9.09613
AT1G15320	0						PTHR22952:SF129 - AP-1-LIKE TRANSCRIPTION ACTIVATOR YAP2 (1 of 1)	NO	0	0
AT1G15330	10.0343	-0.00979135	0.607547	-0.0161162	0.987142		Cystathionine beta-synthase (CBS) protein	NO	0.621115	0.632323
AT1G15340	42.925	-0.0981918	0.298215	-0.329265	0.741955	0.868004	methyl-CPG-binding domain 10	NO	1.69395	1.64011
AT1G15350	0						PF13259 - Protein of unknown function (DUF4050) (DUF4050) (1 of 6)	NO	0	0
AT1G15360	0.808022	-0.616591	2.1595	-0.285525	0.775242		Integrase-type DNA-binding superfamily protein	NO	0.0658366	0.0452463
AT1G15370	1140.16	0.0774379	0.0694489	1.11503	0.264836	0.473125	SNARE-like superfamily protein	NO	55.8254	60.9574
AT1G15380	0.360479	-2.00906	3.21336	-0.625221	0.531826		Lactoylglutathione lyase / glyoxalase I family protein	DOWN	0.0307911	0
AT1G15385	33.2487	-0.294636	0.333849	-0.882544	0.377483	0.593911	PF05553 - Cotton fibre expressed protein (DUF761) (1 of 28)	NO	5.53011	4.67181
AT1G15390	1360.93	-0.224461	0.0620596	-3.61686	0.000298193	0.00194868	peptide deformylase 1A	NO	96.583	85.5782
AT1G15400	9.78837	-0.135073	0.616428	-0.219123	0.826555		PF15697 - Domain of unknown function (DUF4666) (DUF4666) (1 of 3)	NO	0.75204	0.708639
AT1G15410	776.583	-0.191644	0.0750931	-2.55209	0.010708	0.0417654	aspartate-glutamate racemase family	NO	24.4983	22.1763
AT1G15415	28.0879	-0.225509	0.930918	-0.242243	0.808592	0.905932	PTHR34191:SF3 - F6D8.10-RELATED (1 of 2)	NO	3.50989	3.08767
AT1G15420	1574.57	-0.0552735	0.0567982	-0.973157	0.330475	0.547025	K14546 - U3 small nucleolar RNA-associated protein 5 (UTP5, WDR43) (1 of 2)	NO	69.5224	69.198
AT1G15430	7.48998	0.607852	0.701995	0.865893	0.386549		Protein of unknown function (DUF1644)	NO	0.270809	0.423242
AT1G15440	3.16581	0.348698	1.15389	0.302193	0.762505		periodic tryptophan protein 2	NO	0.0613632	0.0817485
AT1G15460	104.296	-0.5699	0.192573	-2.9594	0.00308243	0.0146762	HCO3- transporter family	NO	2.34535	1.63124
AT1G15470	1071.59	0.1086	0.0656562	1.65407	0.0981139	0.238272	Transducin/WD40 repeat-like superfamily protein	NO	33.6969	37.5738
AT1G15480	778.011	0.249716	0.078847	3.1671	0.00153967	0.00813597	Tetratricopeptide repeat (TPR)-like superfamily protein	NO	21.1693	26.0637
AT1G15490	732.781	-0.00438084	0.0777946	-0.0563129	0.955093	0.978327	alpha/beta-Hydrolases superfamily protein	NO	17.22	17.7573
AT1G15500	14022.1	-0.261016	0.0375946	-6.9429	3.84135e-12	8.91392e-11	TLC ATP/ADP transporter	NO	455.216	393.188
AT1G15510	1091.84	-0.405257	0.068788	-5.8914	3.82942e-09	6.21858e-08	Tetratricopeptide repeat (TPR)-like superfamily protein	NO	36.824	28.7918
AT1G15520	341.448	0.733854	0.67372	1.08926	0.276041	0.485926	pleiotropic drug resistance 12	NO	3.06488	5.26299
AT1G15530	460.159	0.104926	0.100658	1.0424	0.297228	0.509902	Concanavalin A-like lectin protein kinase family protein	NO	17.3527	19.2584
AT1G15540	0.492511	0.803287	2.73368	0.293848	0.768874		2-oxoglutarate (2OG) and Fe(II)-dependent oxygenase superfamily protein	NO	0.0227314	0.0459343
AT1G15550	455.475	-0.751111	0.100529	-7.47161	7.92168e-14	2.16794e-12	gibberellin 3-oxidase 1	NO	26.0223	16.0291
AT1G15570	777.906	0.489202	0.0788357	6.20533	5.45824e-10	9.89703e-09	CYCLIN A2;3	NO	14.0593	20.4493
AT1G15580	15.9883	-1.35323	0.531172	-2.54763	0.0108457	0.0422185	indole-3-acetic acid inducible 5	DOWN	2.13684	0.859002
AT1G15590	0						PTHR14155//PTHR14155:SF116 - RING FINGER DOMAIN-CONTAINING // SUBFAMILY NOT NAMED (1 of 3)	NO	0	0
AT1G15600	0						PTHR14155//PTHR14155:SF116 - RING FINGER DOMAIN-CONTAINING // SUBFAMILY NOT NAMED (1 of 3)	NO	0	0
AT1G15610	0						PTHR14155:SF127 - F27F5.26-RELATED (1 of 4)	NO	0	0
AT1G15620	0.989899	-0.0785373	1.97353	-0.0397954	0.968256		PTHR14155:SF127 - F27F5.26-RELATED (1 of 4)	NO	0.0737752	0.0714731
AT1G15630	21.1865	0.492373	0.438896	1.12184	0.261928	0.469671	PTHR14155:SF127 - F27F5.26-RELATED (1 of 4)	NO	1.10631	1.59525
AT1G15640	49.1547	-0.0844271	0.290665	-0.290462	0.771463	0.885594	PTHR14155:SF127 - F27F5.26-RELATED (1 of 4)	NO	3.11418	3.02404
AT1G15660	1289.08	0.480794	0.0639996	7.51246	5.80282e-14	1.61819e-12	centromere protein C	NO	20.2884	29.2925
AT1G15670	938.431	-0.148662	0.0696859	-2.13331	0.032899	0.10388	Galactose oxidase/kelch repeat superfamily protein	NO	49.4017	46.0871
AT1G15680	0						F-box family protein	NO	0	0
AT1G15690	4042.76	-0.225437	0.0428031	-5.26684	1.38789e-07	1.76198e-06	Inorganic H pyrophosphatase family protein	NO	95.0203	84.1121
AT1G15700	316.285	0.117991	0.112612	1.04777	0.294746	0.507441	ATPase, F1 complex, gamma subunit protein	NO	18.6878	21.0046
AT1G15710	1347.35	-0.0422152	0.0661993	-0.637699	0.52367	0.721338	prephenate dehydrogenase family protein	NO	79.1718	79.6043
AT1G15720	140.975	0.0942466	0.162908	0.578525	0.56291	0.749773	TRF-like 5	NO	7.17662	7.93757
AT1G15730	2505.93	-0.16633	0.0555969	-2.99171	0.00277419	0.013418	Cobalamin biosynthesis CobW-like protein	NO	78.8026	72.7421
AT1G15740	1787.71	0.0432863	0.0568689	0.76116	0.446561	0.660269	Leucine-rich repeat family protein	NO	33.809	36.0181
AT1G15750	2.61671	0.305701	1.25394	0.243793	0.807391		Transducin family protein / WD-40 repeat family protein	NO	0.0308191	0.0400144
AT1G15757	0						Molecular chaperone Hsp40/DnaJ family protein	NO	0	0
AT1G15760	103.026	-0.135959	0.194128	-0.700355	0.483705	0.690142	Sterile alpha motif (SAM) domain-containing protein	NO	13.6452	12.8624
AT1G15770	1.97341	-2.35274	1.71582	-1.3712	0.170312		PTHR33137:SF2 - MEDIATOR OF RNA POLYMERASE II TRANSCRIPTION SUBUNIT 15B-RELATED (1 of 1)	NO	0.183325	0.0366702
AT1G15772	3.14924	0.354925	1.07465	0.330271	0.741195			NO	0.205476	0.270476
AT1G15780	3102.51	0.124607	0.0514942	2.41982	0.0155281	0.0567317	K14972 - PAX-interacting protein 1 (PAXIP1, PTIP) (1 of 1)	NO	36.708	41.3759
AT1G15790	0						PF16987 - KIX domain (KIX_2) (1 of 2)	NO	0	0
AT1G15800	268.447	0.823015	0.124804	6.59445	4.26843e-11	8.87373e-10		UP	5.74545	10.4889
AT1G15810	1999.93	-0.0250338	0.0546815	-0.457812	0.647088	0.80967	S15/NS1, RNA-binding protein	NO	72.3858	73.5767
AT1G15820	24432.4	0.0929963	0.109974	0.845618	0.397766	0.613529	light harvesting complex photosystem II subunit 6	NO	1300.74	1437.14
AT1G15825	29.2746	0.252818	0.393133	0.643084	0.520169	0.719079	hydroxyproline-rich glycoprotein family protein	NO	5.42173	6.64267
AT1G15830	87.5605	0.0890363	0.207581	0.428924	0.667979	0.824087		NO	4.49601	4.95528
AT1G15840	2.19148	-0.319187	1.34592	-0.237151	0.81254			NO	0.200093	0.165121
AT1G15850	0						Transducin/WD40 repeat-like superfamily protein	NO	0	0
AT1G15860	0						Domain of unknown function (DUF298)	NO	0	0
AT1G15870	178.59	-0.13287	0.153234	-0.867104	0.385885	0.601803	Mitochondrial glycoprotein family protein	NO	10.6701	10.0897
AT1G15880	948.545	0.166168	0.0754269	2.20304	0.0275923	0.0899926	golgi snare 11	NO	38.2883	44.4018
AT1G15885	122.413	-0.162002	0.180619	-0.896929	0.369757	0.585687		NO	12.3604	11.4457
AT1G15890	136.389	-0.185208	0.173672	-1.06642	0.286232	0.498065	Disease resistance protein (CC-NBS-LRR class) family	NO	3.84307	3.49611
AT1G15900	18.9708	0.378987	0.473413	0.800541	0.423397	0.639343		NO	3.68504	5.02745
AT1G15910	1124.8	0.180276	0.0668037	2.69859	0.0069634	0.0291551	XH/XS domain-containing protein	NO	21.4316	25.1207
AT1G15920	10.8157	0.288546	0.605016	0.476924	0.633416	0.800068	Polynucleotidyl transferase, ribonuclease H-like superfamily protein	NO	0.590955	0.742875
AT1G15930	3.82896	-0.707644	1.00978	-0.700794	0.483432		Ribosomal protein L7Ae/L30e/S12e/Gadd45 family protein	NO	0.243551	0.155722
AT1G15940	1883.27	0.0823288	0.0588959	1.39787	0.162152	0.339062	Tudor/PWWP/MBT superfamily protein	NO	30.0229	32.8555
AT1G15950	0						cinnamoyl coa reductase 1	NO	0	0
AT1G15960	512.312	-0.347078	0.0923481	-3.75836	0.00017103	0.00118876	NRAMP metal ion transporter 6	NO	12.9213	10.5141
AT1G15970	759.067	0.347747	0.0778651	4.46601	7.96904e-06	7.48497e-05	DNA glycosylase superfamily protein	NO	20.1546	26.5692
AT1G15980	6728.96	-0.217525	0.0546834	-3.97791	6.95244e-05	0.000528673	NDH-dependent cyclic electron flow 1	NO	269.403	239.961
AT1G15990	1.33118	-1.67268	1.80616	-0.926097	0.354395		cyclic nucleotide gated channel 7	NO	0.062907	0.0206233
AT1G16000	679.542	0.159086	0.0800743	1.98673	0.0469521	0.13585		NO	59.7985	69.1176
AT1G16010	0						magnesium transporter 2	NO	0	0
AT1G16020	2.15155	-0.762088	1.30141	-0.585586	0.558154		Protein of unknown function (DUF1712)	NO	0.0654099	0.0399944
AT1G16022	2.25357	1.81621	1.39174	1.305	0.191894			NO	0.132726	0.501381
AT1G16025	0							NO	0	0
AT1G16030	197.007	0.118895	0.13879	0.856656	0.391635	0.607549	heat shock protein 70B	NO	6.24548	7.00854
AT1G16040	407.879	0.17684	0.101194	1.74754	0.0805434	0.205216	K05287 - phosphatidylinositol glycan, class F (PIGF) (1 of 1)	NO	15.6943	18.3795
AT1G16060	0.509469	0.785436	2.70621	0.290235	0.771636		ARIA-interacting double AP2 domain protein	NO	0.00920148	0.0156884
AT1G16070	0						tubby like protein 8	NO	0	0
AT1G16080	3833.03	-0.283559	0.0549214	-5.16299	2.43037e-07	2.98246e-06		NO	189.235	160.996
AT1G16090	135.257	-0.61648	0.168066	-3.66808	0.000244383	0.00163535	wall associated kinase-like 7	NO	8.06238	5.44049
AT1G16110	99.5531	0.584709	0.212274	2.7545	0.00587827	0.0253061	wall associated kinase-like 6	NO	2.43513	3.78421
AT1G16120	39.2845	0.724679	0.327979	2.20953	0.0271377	0.0889052	wall associated kinase-like 1	UP	0.97817	1.65639
AT1G16130	45.8569	0.331043	0.288412	1.14781	0.251046	0.456124	wall associated kinase-like 2	NO	1.14489	1.49803
AT1G16150	30.4734	0.811965	0.373752	2.17247	0.0298203	0.0958684	wall associated kinase-like 4	NO	0.695356	1.25419
AT1G16160	26.4292	0.594281	0.39027	1.52274	0.127823	0.286534	wall associated kinase-like 5	NO	0.705396	1.10051
AT1G16170	823.924	-0.153201	0.0804145	-1.90514	0.0567616	0.157733		NO	61.2447	57.06
AT1G16180	0.3831	-2.08382	3.40184	-0.612559	0.540168		Serinc-domain containing serine and sphingolipid biosynthesis protein	NO	0.0240019	0
AT1G16190	1741.48	0.0121518	0.0549983	0.220948	0.825133	0.914058	Rad23 UV excision repair protein family	NO	45.2311	47.1837
AT1G16210	1910.49	0.0340081	0.0540511	0.629183	0.529229	0.724872	PTHR21680:SF0 - COILED-COIL DOMAIN-CONTAINING PROTEIN 124 (1 of 1)	NO	102.074	108.065
AT1G16220	378.466	0.45369	0.106465	4.26141	2.03138e-05	0.000175967	Protein phosphatase 2C family protein	NO	12.9411	18.3402
AT1G16225	8.31814	0.21277	0.679109	0.313308	0.754046		Target SNARE coiled-coil domain protein	NO	0.560429	0.677327
AT1G16230	8.0998	-1.99814	0.789844	-2.5298	0.0114129		Target SNARE coiled-coil domain protein	NO	1.15696	0.301046
AT1G16240	0						syntaxin of plants 51	NO	0	0
AT1G16250	360.848	0.102014	0.107147	0.952099	0.341047	0.557861	Galactose oxidase/kelch repeat superfamily protein	NO	10.595	11.7483
AT1G16260	0						Wall-associated kinase family protein	NO	0	0
AT1G16270	7.95572	0.630432	0.738644	0.853498	0.393383		Protein kinase superfamily protein with octicosapeptide/Phox/Bem1p domain	NO	0.0909195	0.145908
AT1G16280	906.57	-0.0803583	0.073988	-1.0861	0.277435	0.487743	RNA helicase 36	NO	35.7906	35.0057
AT1G16290	2.98921	-0.420478	1.09757	-0.383099	0.701646		PF01464 - Transglycosylase SLT domain (SLT) (1 of 1)	NO	0.0947828	0.0730835
AT1G16300	995.934	-0.200183	0.0702908	-2.84793	0.0044005	0.0198145	glyceraldehyde-3-phosphate dehydrogenase of plastid 2	NO	24.7434	22.2885
AT1G16310	263.213	-0.0251582	0.121173	-0.207623	0.835523	0.919178	Cation efflux family protein	NO	9.02689	9.18608
AT1G16320	2150.16	-0.113952	0.0517639	-2.20138	0.0277093	0.0903022	Uncharacterized conserved protein (DUF2358)	NO	133.543	127.666
AT1G16330	347.354	0.341128	0.119067	2.865	0.00417013	0.018946	cyclin b3;1	NO	4.71921	6.18111
AT1G16340	0.158663	0.862443	4.08047	0.211359	0.832607		Aldolase superfamily protein	NO	0	0.00892327
AT1G16350	5305.77	-0.185594	0.0465473	-3.98721	6.68547e-05	0.00050957	Aldolase-type TIM barrel family protein	NO	211.312	192.318
AT1G16360	15.2859	0.541639	0.52322	1.0352	0.300575	0.513846	LEM3 (ligand-effect modulator 3) family protein / CDC50 family protein	NO	0.510126	0.768366
AT1G16370	461.322	0.840154	0.117531	7.14839	8.78032e-13	2.18146e-11	organic cation/carnitine transporter 6	UP	14.5407	26.8816
AT1G16380	0.508561	-1.00741	2.70744	-0.372089	0.709826		Cation/hydrogen exchanger family protein	NO	0.018654	0.00864555
AT1G16390	888.644	-0.384528	0.0715882	-5.37138	7.81364e-08	1.03166e-06	organic cation/carnitine transporter 3	NO	43.2695	34.2831
AT1G16400	1486.39	-0.611616	0.0593058	-10.3129	6.15961e-25	3.95339e-23	cytochrome P450, family 79, subfamily F, polypeptide 2	NO	59.7436	40.4629
AT1G16410	203.282	-2.15489	0.166707	-12.9262	3.20176e-38	4.21018e-36	cytochrome p450 79f1	DOWN	9.7786	2.26493
AT1G16420	41.095	-0.478925	0.316274	-1.51427	0.129957	0.289699	metacaspase 8	NO	2.14975	1.59195
AT1G16430	187.885	-0.220029	0.142357	-1.54561	0.122198	0.277649	Surfeit locus protein 5 subunit 22 of Mediator complex	NO	17.4617	15.5232
AT1G16440	126.203	-0.685159	0.175368	-3.90698	9.34584e-05	0.000687089	root hair specific 3	NO	6.44822	4.14809
AT1G16445	280.464	-0.231302	0.126908	-1.82259	0.0683648	0.181386	S-adenosyl-L-methionine-dependent methyltransferases superfamily protein	NO	15.2793	13.4997
AT1G16460	0.158663	0.862443	4.08047	0.211359	0.832607		rhodanese homologue 2	NO	0	0.0085314
AT1G16470	0.158663	0.862443	4.08047	0.211359	0.832607		proteasome subunit PAB1	NO	0	0.00890765
AT1G16480	0						Tetratricopeptide repeat (TPR)-like superfamily protein	NO	0	0
AT1G16490	99.619	0.0395401	0.191414	0.206568	0.836347	0.919429	myb domain protein 58	NO	5.64221	6.00027
AT1G16500	181.845	0.12741	0.158153	0.80561	0.420468	0.636884	PTHR33177:SF6 - F3O9.30 (1 of 2)	NO	11.7166	13.2479
AT1G16510	77.7569	0.0568076	0.247591	0.229441	0.818526	0.910909	SAUR-like auxin-responsive protein family	NO	6.72005	7.26037
AT1G16515	27.4779	-0.396664	0.373442	-1.06218	0.288152	0.500137		NO	9.10673	7.15509
AT1G16520	1164.7	0.066313	0.0703875	0.942114	0.346134	0.563047		NO	36.394	39.4121
AT1G16530	27.1327	-0.85415	0.379219	-2.25239	0.0242973	0.0813641	ASYMMETRIC LEAVES 2-like 9	DOWN	1.77916	1.0144
AT1G16540	616.622	0.0611248	0.0843058	0.725037	0.468429	0.677178	molybdenum cofactor sulfurase (LOS5) (ABA3)	NO	7.7049	8.30565
AT1G16560	12.6832	0.0952013	0.555262	0.171453	0.863868	0.933534	Per1-like family protein	NO	0.412047	0.455035
AT1G16570	0						UDP-Glycosyltransferase superfamily protein	NO	0	0
AT1G16590	118.126	0.0256989	0.184958	0.138945	0.889494	0.947243	DNA-binding HORMA family protein	NO	6.74276	7.09667
AT1G16610	0.814593	0.541387	2.15799	0.250875	0.80191		arginine/serine-rich 45	NO	0.0166675	0.0258042
AT1G16630	635.786	0.0720222	0.0815266	0.88342	0.377009	0.593513		NO	17.3486	18.8791
AT1G16640	74.2595	0.18158	0.231599	0.784027	0.433024	0.646777	AP2/B3-like transcriptional factor family protein	NO	4.80324	5.66309
AT1G16650	426.07	-0.0327247	0.0996921	-0.328258	0.742717	0.868354	S-adenosyl-L-methionine-dependent methyltransferases superfamily protein	NO	10.1899	10.3094
AT1G16670	360.547	0.0255366	0.118558	0.215393	0.829461	0.915876	Protein kinase superfamily protein	NO	11.2646	11.84
AT1G16680	1076.43	-0.00190506	0.0661912	-0.0287811	0.977039	0.989148	Chaperone DnaJ-domain superfamily protein	NO	26.879	27.7733
AT1G16690	481.882	0.108685	0.094169	1.15415	0.248439	0.453489	Enhancer of polycomb-like transcription factor protein	NO	10.0064	11.1807
AT1G16700	2476.56	0.121375	0.0487857	2.48791	0.0128495	0.0484897	Alpha-helical ferredoxin	NO	83.861	94.3906
AT1G16705	0						p300/CBP acetyltransferase-related protein-related	NO	0	0
AT1G16710	133.529	0.08669	0.16681	0.519692	0.603278	0.781523	histone acetyltransferase of the CBP family 12	NO	1.23391	1.35552
AT1G16720	9015.96	-0.167107	0.0459199	-3.63911	0.00027358	0.00180977	high chlorophyll fluorescence phenotype 173	NO	216.39	199.504
AT1G16730	55.0946	-0.395726	0.264523	-1.496	0.134654	0.297689	unknown protein 6	NO	5.1042	4.01601
AT1G16740	1194.38	0.0404092	0.0638656	0.632722	0.526915	0.723335	Ribosomal protein L20	NO	65.1944	69.4035
AT1G16750	658.706	-0.0282874	0.086159	-0.328316	0.742673	0.868354	Protein of unknown function, DUF547	NO	18.4763	18.7189
AT1G16760	0						Protein kinase protein with adenine nucleotide alpha hydrolases-like domain	NO	0	0
AT1G16770	0						PTHR34776:SF1 - F17F16.3 PROTEIN (1 of 1)	NO	0	0
AT1G16780	1026.65	0.170958	0.0681234	2.50953	0.0120893	0.0460834	Inorganic H pyrophosphatase family protein	NO	15.1155	17.6196
AT1G16790	335.211	-0.21931	0.107933	-2.03191	0.0421631	0.125036	ribosomal protein-related	NO	42.2952	37.6118
AT1G16800	769.526	0.00308589	0.0773772	0.0398811	0.968188	0.984797	P-loop containing nucleoside triphosphate hydrolases superfamily protein	NO	6.07805	6.29949
AT1G16810	0.698611	-2.97202	2.49138	-1.19292	0.2329		K13120 - protein FAM32A (FAM32A) (1 of 1)	NO	0.0831795	0
AT1G16820	23.3007	0.75909	0.401358	1.8913	0.0585839	0.161255	vacuolar ATP synthase catalytic subunit-related / V-ATPase-related / vacuolar proton pump-related	NO	0.820447	1.42918
AT1G16825	146.155	0.0130239	0.176976	0.0735913	0.941336	0.971135	Reticulon family protein	NO	6.81311	7.09371
AT1G16830	188.341	-0.087792	0.140672	-0.624088	0.53257	0.727352	Pentatricopeptide repeat (PPR) superfamily protein	NO	8.08481	7.87271
AT1G16840	27.3664	-0.132557	0.36756	-0.360641	0.718368	0.854375	PTHR33972:SF2 - EXPRESSED PROTEIN (1 of 3)	NO	1.6002	1.50691
AT1G16850	103.751	0.463245	0.199167	2.32592	0.020023	0.0693326		NO	7.96338	11.3379
AT1G16858	0						conserved peptide upstream open reading frame 55	NO	0	0
AT1G16860	0						Ubiquitin-specific protease family C19-related protein	NO	0	0
AT1G16870	2485.76	-0.0135982	0.0503036	-0.270322	0.786912	0.894266	mitochondrial 28S ribosomal protein S29-related	NO	76.2687	78.2262
AT1G16880	4419.57	-0.222605	0.0494614	-4.50059	6.7766e-06	6.42466e-05	uridylyltransferase-related	NO	134.812	119.597
AT1G16890	6.0337	0.0438897	0.781449	0.0561645	0.955211		ubiquitin-conjugating enzyme 36	NO	0.198969	0.210139
AT1G16900	1204.68	0.0772967	0.0637123	1.21321	0.225048	0.423141	Alg9-like mannosyltransferase family	NO	26.4539	28.8751
AT1G16905	189.209	0.328662	0.144746	2.27062	0.0231701	0.078302	Curculin-like (mannose-binding) lectin family protein	NO	9.31959	12.1189
AT1G16910	1.49208	-0.396955	1.56918	-0.252971	0.800291		Protein of unknown function (DUF640)	NO	0.14052	0.111157
AT1G16916	246.765	0.209205	0.128211	1.63172	0.102739	0.246689		NO	31.9596	38.1392
AT1G16920	1454.43	0.213439	0.0589983	3.61772	0.000297212	0.00194541	RAB GTPase homolog A1B	NO	54.0306	64.8008
AT1G16930	322.175	-0.00280758	0.110202	-0.0254768	0.979675	0.99049	F-box/RNI-like/FBD-like domains-containing protein	NO	16.0409	16.5696
AT1G16940	0						F-box/RNI-like/FBD-like domains-containing protein	NO	0	0
AT1G16950	0							NO	0	0
AT1G16960	246.54	0.154115	0.129289	1.19202	0.233252	0.434283	Ubiquitin domain-containing protein	NO	18.7769	21.6118
AT1G16970	1021.24	-0.111841	0.0662216	-1.68889	0.0912397	0.2251	KU70 homolog	NO	16.2293	15.5342
AT1G16980	0						trehalose-phosphatase/synthase 2	NO	0	0
AT1G17000	0						trehalose-phosphatase/synthase 3	NO	0	0
AT1G17010	0.337859	-1.93468	3.57002	-0.541925	0.58787		2-oxoglutarate (2OG) and Fe(II)-dependent oxygenase superfamily protein	NO	0.0284748	0
AT1G17020	190.942	0.0756181	0.142105	0.532126	0.594639	0.775692	senescence-related gene 1	NO	7.91968	8.63459
AT1G17030	59.1992	-0.13624	0.260703	-0.522586	0.601263	0.780045		NO	2.28654	2.15661
AT1G17040	0						SH2 domain protein A	NO	0	0
AT1G17050	2179.07	-0.36334	0.0584019	-6.22137	4.92822e-10	8.9965e-09	solanesyl diphosphate synthase 2	NO	83.3474	67.0571
AT1G17060	529.481	0.30832	0.0919214	3.35417	0.000796027	0.00459	cytochrome p450 72c1	NO	10.8399	13.886
AT1G17070	795.58	0.0461339	0.0746356	0.618122	0.536495	0.730164	GC-rich sequence DNA-binding factor-like protein with Tuftelin interacting domain	NO	21.9646	23.4747
AT1G17080	1232.87	0.177858	0.064979	2.73716	0.00619722	0.0264609	Ribosomal protein L18ae family	NO	66.6583	77.9358
AT1G17090	7.16776	-0.0629044	0.73361	-0.0857463	0.931668			NO	0.844009	0.844388
AT1G17100	5659.24	-0.0579517	0.0461104	-1.2568	0.208825	0.402184	SOUL heme-binding family protein	NO	450.813	448.302
AT1G17110	0						ubiquitin-specific protease 15	NO	0	0
AT1G17120	908.861	0.0803846	0.071683	1.12139	0.262122	0.469815	cationic amino acid transporter 8	NO	33.9815	37.1584
AT1G17130	0						Family of unknown function (DUF572)	NO	0	0
AT1G17140	13.1133	0.572015	0.536788	1.06563	0.286593	0.498532	interactor of constitutive active rops 1	NO	0.433272	0.668158
AT1G17145	551.513	0.0183174	0.087105	0.210291	0.83344	0.918098	RING/U-box superfamily protein	NO	16.4549	17.2413
AT1G17147	37.3739	0.165953	0.340836	0.486899	0.62633	0.795029	VQ motif-containing protein	NO	4.68548	5.44505
AT1G17150	0.328652	1.78513	3.60758	0.494826	0.620723		Pectin lyase-like superfamily protein	NO	0	0.0292633
AT1G17160	0.159256	0.862443	4.08047	0.211359	0.832607		pfkB-like carbohydrate kinase family protein	NO	0	0.0146387
AT1G17170	2143.6	0.0969375	0.276323	0.350812	0.725729	0.858853	glutathione S-transferase TAU 24	NO	160.933	177.615
AT1G17180	275.219	0.152156	0.146189	1.04082	0.297961	0.510782	glutathione S-transferase TAU 25	NO	21.3819	24.5132
AT1G17190	1153.13	0.0994322	0.068642	1.44856	0.14746	0.31741	glutathione S-transferase tau 26	NO	71.7776	79.4462
AT1G17200	1.46828	-0.372141	1.65347	-0.225067	0.821927		Uncharacterised protein family (UPF0497)	NO	0.0770731	0.0633647
AT1G17210	3743.74	-0.0530282	0.0454134	-1.16768	0.242938	0.44624	IAP-like protein 1	NO	63.4588	63.2603
AT1G17220	21994.1	-0.288918	0.0426905	-6.76775	1.30803e-11	2.88624e-10	Translation initiation factor 2, small GTP-binding protein	NO	345.383	292.663
AT1G17230	707.537	0.0523955	0.0776404	0.674849	0.499772	0.703019	Leucine-rich receptor-like protein kinase family protein	NO	14.2497	15.2976
AT1G17235	11.8765	-0.0679682	0.558938	-0.121603	0.903214	0.95258	ROTUNDIFOLIA like 11	NO	2.60412	2.56456
AT1G17240	43.2649	0.268162	0.290143	0.924239	0.355362	0.57187	receptor like protein 2	NO	1.31487	1.63526
AT1G17250	183.21	-0.0461556	0.144528	-0.319353	0.749458	0.872033	receptor like protein 3	NO	6.31753	6.32199
AT1G17260	89.3794	0.154092	0.208486	0.739099	0.459847	0.670925	autoinhibited H(+)-ATPase isoform 10	NO	1.34513	1.5508
AT1G17270	336.715	0.177327	0.108374	1.63625	0.101786	0.245057	O-fucosyltransferase family protein	NO	9.95284	11.6497
AT1G17280	0.519735	-1.04084	2.68887	-0.387092	0.698688		ubiquitin-conjugating enzyme 34	NO	0.0171275	0.00782882
AT1G17285	51.7039	-0.033368	0.264553	-0.12613	0.899629	0.950709		NO	6.28479	6.34323
AT1G17290	7521.27	0.0862058	0.0434918	1.98211	0.0474665	0.136971	alanine aminotransferas	NO	149.04	163.631
AT1G17300	63.8629	0.487824	0.249428	1.95577	0.0504923	0.143956	2.6.1.2 - Alanine transaminase / Glutamic--pyruvic transaminase (1 of 5)	NO	5.19634	7.5061
AT1G17310	19.1377	-0.506201	0.47637	-1.06262	0.287954	0.500047	MADS-box transcription factor family protein	NO	2.6476	1.92241
AT1G17330	468.593	0.0316553	0.0938671	0.337236	0.735939	0.864877	Metal-dependent phosphohydrolase	NO	18.5723	19.6278
AT1G17340	1119.9	-0.0205803	0.065965	-0.311987	0.75505	0.874807	Phosphoinositide phosphatase family protein	NO	17.7587	18.1023
AT1G17345	46.8944	-0.540581	0.293444	-1.84219	0.0654471	0.175429	SAUR-like auxin-responsive protein family	NO	5.44391	3.86965
AT1G17350	1.16465	0.282758	1.85935	0.152073	0.879129		NADH:ubiquinone oxidoreductase intermediate-associated protein 30	NO	0.0300597	0.0379024
AT1G17360	2544.58	-0.27576	0.0539151	-5.1147	3.14237e-07	3.77879e-06	PTHR31008:SF3 - COP1-INTERACTING PROTEIN-RELATED PROTEIN-RELATED (1 of 3)	NO	45.5502	38.9212
AT1G17370	0						oligouridylate binding protein 1B	NO	0	0
AT1G17380	40.6006	-0.607868	0.321908	-1.88833	0.0589822	0.162103	jasmonate-zim-domain protein 5	NO	2.19636	1.48568
AT1G17400	32.3248	0.0991132	0.335024	0.295839	0.767353	0.882864		NO	1.20272	1.33108
AT1G17410	0.322989	1.76388	3.34377	0.527512	0.597838		Nucleoside diphosphate kinase family protein	NO	0	0.0368121
AT1G17420	424.594	-0.255896	0.101411	-2.52337	0.0116236	0.0446933	lipoxygenase 3	NO	8.75282	7.56865
AT1G17430	260.863	0.120913	0.128322	0.942262	0.346058	0.563037	alpha/beta-Hydrolases superfamily protein	NO	11.0001	12.4105
AT1G17440	0.328652	1.78513	3.60758	0.494826	0.620723		Transcription initiation factor TFIID subunit A	NO	0	0.0137691
AT1G17450	33.1045	0.361855	0.333904	1.08371	0.278494	0.488765	B-block binding subunit of TFIIIC	NO	0.261872	0.349134
AT1G17455	0.317011	-0.0993263	3.4145	-0.0290896	0.976793		ELF4-like 4	NO	0.0190389	0.0194542
AT1G17460	0						TRF-like 3	NO	0	0
AT1G17470	0						developmentally regulated G-protein 1	NO	0	0
AT1G17480	196.309	0.765841	0.148503	5.15708	2.50826e-07	3.06641e-06	IQ-domain 7	UP	6.19885	10.9135
AT1G17490	311.997	0.108292	0.114636	0.944659	0.344833	0.561608		NO	27.786	31.0244
AT1G17500	1949.31	0.145198	0.055535	2.61453	0.00893493	0.0358773	ATPase E1-E2 type family protein / haloacid dehalogenase-like hydrolase family protein	NO	30.0385	34.3432
AT1G17510	363.788	0.241357	0.104767	2.30374	0.0212373	0.072851		NO	31.9089	38.9792
AT1G17520	523.721	0.0898144	0.0884432	1.0155	0.309866	0.524738	Homeodomain-like/winged-helix DNA-binding family protein	NO	14.2073	15.6421
AT1G17530	771.367	0.217138	0.0759607	2.85856	0.00425575	0.0192646	translocase of inner mitochondrial membrane 23	NO	62.7557	75.4656
AT1G17540	6.57005	-0.506696	0.758868	-0.667699	0.504325		Protein kinase protein with adenine nucleotide alpha hydrolases-like domain	NO	0.169629	0.125084
AT1G17545	0						Protein phosphatase 2C family protein	NO	0	0
AT1G17550	1340.35	-0.0154903	0.0597399	-0.259296	0.795407	0.899456	homology to ABI2	NO	35.4419	36.2645
AT1G17560	524.814	0.161125	0.0966523	1.66706	0.0955027	0.233121	Ribosomal protein L14p/L23e family protein	NO	31.0714	35.9276
AT1G17580	2876.36	0.051057	0.0543	0.940277	0.347076	0.563897	myosin 1	NO	21.2256	22.7344
AT1G17590	0.168929	-1.06111	4.08047	-0.260046	0.794828		nuclear factor Y, subunit A8	NO	0.0109589	0
AT1G17600	165.996	-0.255038	0.153013	-1.66677	0.0955598	0.233225	Disease resistance protein (TIR-NBS-LRR class) family	NO	3.73298	3.23155
AT1G17610	62.6731	0.0940889	0.251026	0.374817	0.707797	0.848422	Disease resistance protein (TIR-NBS class)	NO	3.18829	3.52905
AT1G17615	0						Disease resistance protein (TIR-NBS class)	NO	0	0
AT1G17620	1339.75	0.24879	0.068989	3.60623	0.000310681	0.00201724	Late embryogenesis abundant (LEA) hydroxyproline-rich glycoprotein family	NO	87.6116	107.751
AT1G17630	258.155	-0.00421513	0.126248	-0.0333876	0.973365	0.987558	Pentatricopeptide repeat (PPR-like) superfamily protein	NO	9.06323	9.34922
AT1G17640	173.343	-0.124034	0.15136	-0.819466	0.412521	0.629019	RNA-binding (RRM/RBD/RNP motifs) family protein	NO	8.16886	7.75092
AT1G17650	2096.59	-0.0647973	0.0545079	-1.18877	0.234531	0.436062	glyoxylate reductase 2	NO	65.0578	64.3868
AT1G17665	572.94	-0.149529	0.0859196	-1.74034	0.0817997	0.207729		NO	20.7873	19.3968
AT1G17680	1.68501	0.474002	1.48	0.320271	0.748763		tetratricopeptide repeat (TPR)-containing protein	NO	0.0174962	0.0248182
AT1G17690	2310.38	-0.130004	0.0512083	-2.53874	0.0111253	0.043141	K14774 - U3 small nucleolar RNA-associated protein 25 (UTP25, DEF) (1 of 1)	NO	33.2643	31.4685
AT1G17700	122.37	0.952927	0.189424	5.03066	4.88801e-07	5.67135e-06	prenylated RAB acceptor 1.F1	UP	7.97415	15.9359
AT1G17710	0						Pyridoxal phosphate phosphatase-related protein	NO	0	0
AT1G17720	0						Protein phosphatase 2A, regulatory subunit PR55	NO	0	0
AT1G17730	1048.57	0.0715064	0.0668206	1.07012	0.284563	0.495802	vacuolar protein sorting 46.1	NO	64.2081	69.799
AT1G17744	1.14069	-0.453808	1.84998	-0.245305	0.80622			NO	0.0979827	0.0760977
AT1G17745	1.28091	2.60204	1.8662	1.3943	0.163226		D-3-phosphoglycerate dehydrogenase	NO	0.00583422	0.0423702
AT1G17750	214.462	0.0096452	0.144734	0.0666409	0.946868	0.973656	PEP1 receptor 2	NO	4.75316	4.95222
AT1G17760	1322.92	0.169721	0.06243	2.71859	0.00655615	0.0277154	Tetratricopeptide repeat (TPR)-like superfamily protein	NO	14.7276	17.1339
AT1G17770	0						SU(VAR)3-9 homolog 7	NO	0	0
AT1G17780	0						PTHR34659:SF1 - F3N23.33 PROTEIN (1 of 2)	NO	0	0
AT1G17790	352.345	0.0263318	0.107439	0.245085	0.80639	0.904853	DNA-binding bromodomain-containing protein	NO	13.1326	13.8209
AT1G17800	0						early nodulin-like protein 22	NO	0	0
AT1G17810	4.8561	0.741715	0.933236	0.794778	0.426743		beta-tonoplast intrinsic protein	NO	0.173392	0.30411
AT1G17820	665.863	-0.018457	0.0799274	-0.230922	0.817376	0.910353	Putative integral membrane protein conserved region (DUF2404)	NO	13.5484	13.8335
AT1G17830	159.488	-0.698056	0.16287	-4.28596	1.8195e-05	0.000159159	Protein of unknown function (DUF789)	NO	5.77498	3.69125
AT1G17840	4825.12	-0.222214	0.0449582	-4.94269	7.70511e-07	8.64233e-06	white-brown complex homolog protein 11	NO	101.085	89.6224
AT1G17850	0						Rhodanese/Cell cycle control phosphatase superfamily protein	NO	0	0
AT1G17860	1760.14	0.218559	0.0661275	3.30511	0.000949376	0.00533908	Kunitz family trypsin and protease inhibitor protein	NO	169.989	204.47
AT1G17870	245.787	0.722984	0.143014	5.05535	4.29605e-07	5.04973e-06	ethylene-dependent gravitropism-deficient and yellow-green-like 3	NO	6.25238	10.6794
AT1G17880	9946.18	-0.178146	0.0428218	-4.16018	3.18002e-05	0.000263627	basic transcription factor 3	NO	516.702	472.475
AT1G17890	0						NAD(P)-binding Rossmann-fold superfamily protein	NO	0	0
AT1G17910	0						Wall-associated kinase family protein	NO	0	0
AT1G17920	364.686	-0.202197	0.105286	-1.92046	0.0548001	0.153718	homeodomain GLABROUS 12	NO	8.55705	7.69406
AT1G17930	428.86	0.133078	0.100925	1.31858	0.187309	0.374383	Aminotransferase-like, plant mobile domain family protein	NO	12.0138	13.6501
AT1G17940	521.328	0.148805	0.0935711	1.59028	0.111771	0.261883	Endosomal targeting BRO1-like domain-containing protein	NO	9.81853	11.2419
AT1G17950	33.8261	-0.190715	0.361118	-0.528123	0.597414	0.777534	myb domain protein 52	NO	1.66452	1.49698
AT1G17960	134.768	-0.0242764	0.185284	-0.131023	0.895757	0.949364	Threonyl-tRNA synthetase	NO	3.59682	3.66014
AT1G17970	428.037	-0.062878	0.100842	-0.623527	0.532938	0.727423	RING/U-box superfamily protein	NO	13.1052	12.9847
AT1G17980	0.164326	0.862443	4.08047	0.211359	0.832607		poly(A) polymerase 1	NO	0	0.00622742
AT1G17990	0.159256	0.862443	4.08047	0.211359	0.832607		FMN-linked oxidoreductases superfamily protein	NO	0	0.0124595
AT1G18000	0.805827	3.08337	2.22055	1.38856	0.164966		Major facilitator superfamily protein	NO	0	0.0760132
AT1G18010	0.847328	-0.716623	2.13295	-0.335977	0.736888		Major facilitator superfamily protein	NO	0.0507755	0.0319308
AT1G18020	0.317919	1.74548	3.36333	0.518973	0.60378		FMN-linked oxidoreductases superfamily protein	NO	0	0.0303429
AT1G18030	0						Protein phosphatase 2C family protein	NO	0	0
AT1G18040	703.101	0.0642857	0.0815867	0.787943	0.43073	0.644999	cyclin-dependent kinase D1;3	NO	20.1248	21.7826
AT1G18050	0.502185	-0.975464	2.89638	-0.336787	0.736277		SWAP (Suppressor-of-White-APricot)/surp RNA-binding domain-containing protein	NO	0.0279733	0.0143981
AT1G18060	2265.44	-0.0455912	0.0614891	-0.741452	0.45842	0.66966		NO	112.649	113.003
AT1G18070	0.793001	1.78336	2.3096	0.772151	0.440025		Translation elongation factor EF1A/initiation factor IF2gamma family protein	NO	0.00540334	0.022253
AT1G18080	27673.2	-0.053792	0.0421266	-1.27691	0.201632	0.393105	Transducin/WD40 repeat-like superfamily protein	NO	1112.52	1108.98
AT1G18090	0						5'-3' exonuclease family protein	NO	0	0
AT1G18100	86.4631	-0.157767	0.23292	-0.677342	0.498189	0.702007	PEBP (phosphatidylethanolamine-binding protein) family protein	NO	2.36519	2.19236
AT1G18130	1.44016	2.79367	1.80389	1.5487	0.121455		Class II aaRS and biotin synthetases superfamily protein	NO	0.00849016	0.0703339
AT1G18140	310.536	-0.228384	0.114904	-1.98761	0.0468553	0.135643	laccase 1	NO	9.94285	8.78471
AT1G18150	0						Protein kinase superfamily protein	NO	0	0
AT1G18160	2223.22	0.0873665	0.0513093	1.70274	0.0886166	0.220167	Protein kinase superfamily protein	NO	31.6438	34.7618
AT1G18170	1512.05	0.18565	0.0655587	2.83181	0.00462853	0.0207144	FKBP-like peptidyl-prolyl cis-trans isomerase family protein	NO	74.4731	87.692
AT1G18180	158.331	0.0347588	0.154961	0.224307	0.822518	0.912881	Protein of unknown function (DUF1295)	NO	5.81856	6.15864
AT1G18190	951.286	0.0249644	0.0732363	0.340874	0.733198	0.863477	golgin candidate 2	NO	20.1196	21.1839
AT1G18200	62.6964	0.0499823	0.255899	0.195321	0.845142	0.9236	RAB GTPase homolog A6B	NO	3.11374	3.34189
AT1G18210	79.7956	0.0647104	0.223072	0.290088	0.771749	0.885707	Calcium-binding EF-hand family protein	NO	6.98308	7.57637
AT1G18220	0						purine permease 9	NO	0	0
AT1G18250	0.486848	0.7853	2.74384	0.286205	0.774721		Pathogenesis-related thaumatin superfamily protein	NO	0.0186591	0.0371823
AT1G18260	1687.86	0.0122864	0.0569808	0.215624	0.829281	0.915799	HCP-like superfamily protein	NO	39.7567	41.4623
AT1G18265	87.6842	0.562798	0.216485	2.59971	0.00933032	0.0371971	Protein of unknown function, DUF593	NO	5.23355	7.99222
AT1G18270	0						ketose-bisphosphate aldolase class-II family protein	NO	0	0
AT1G18280	5.44666	-0.167193	0.83522	-0.200179	0.841341		Bifunctional inhibitor/lipid-transfer protein/seed storage 2S albumin superfamily protein	NO	0.429798	0.398591
AT1G18290	60.1955	0.271027	0.267452	1.01337	0.310885	0.525803	PTHR33052:SF22 - F15H18.19 (1 of 1)	NO	4.34069	5.44058
AT1G18300	145.718	-0.0321219	0.162768	-0.197348	0.843556	0.922606	nudix hydrolase homolog 4	NO	8.109	8.20496
AT1G18310	0.350806	-0.0993258	3.2945	-0.030149	0.975948		glycosyl hydrolase family 81 protein	NO	0.0107774	0.0091412
AT1G18320	72.0289	-0.261236	0.230439	-1.13365	0.256942	0.463787	Mitochondrial import inner membrane translocase subunit Tim17/Tim22/Tim23 family protein	NO	4.53898	3.92819
AT1G18330	0						Homeodomain-like superfamily protein	NO	0	0
AT1G18335	236.074	0.123207	0.133475	0.923075	0.355968	0.572419	Acyl-CoA N-acyltransferases (NAT) superfamily protein	NO	7.62502	8.57163
AT1G18340	580.968	-0.0801194	0.0853929	-0.938244	0.348119	0.564589	basal transcription factor complex subunit-related	NO	18.7585	18.381
AT1G18350	13.2059	0.126081	0.538322	0.234211	0.814821	0.909141	MAP kinase kinase 7	NO	0.896589	1.00923
AT1G18360	596.285	-0.163735	0.0842267	-1.94397	0.0518986	0.14742	alpha/beta-Hydrolases superfamily protein	NO	17.7483	16.3956
AT1G18370	1276.85	0.228906	0.0663718	3.44884	0.000563	0.00339648	ATP binding microtubule motor family protein	NO	19.7807	24.0057
AT1G18390	143.343	-0.317381	0.165038	-1.92307	0.0544709	0.153086	Protein kinase superfamily protein	NO	4.64456	3.85334
AT1G18400	403.192	-0.836196	0.108955	-7.67471	1.65796e-14	4.84915e-13	BR enhanced expression 1	DOWN	16.9698	9.83827
AT1G18410	46.7801	-0.978597	0.28355	-3.45123	0.000558032	0.00336902	P-loop containing nucleoside triphosphate hydrolases superfamily protein	DOWN	0.805189	0.423102
AT1G18420	629.282	-0.150943	0.080959	-1.86444	0.0622601	0.168732	Aluminium activated malate transporter family protein	NO	21.6055	20.1307
AT1G18440	1024.34	-0.0878479	0.0693484	-1.26676	0.205241	0.397505	Peptidyl-tRNA hydrolase family protein	NO	41.948	40.8596
AT1G18450	2218.42	0.052366	0.0517224	1.01244	0.311326	0.526164	actin-related protein 4	NO	43.3371	46.5126
AT1G18460	1498.75	-0.397194	0.0645781	-6.1506	7.71919e-10	1.36897e-08	alpha/beta-Hydrolases superfamily protein	NO	35.9715	28.2801
AT1G18470	0.159256	0.862443	4.08047	0.211359	0.832607		Transmembrane Fragile-X-F-associated protein	NO	0	0.00620368
AT1G18480	1051.63	0.0131303	0.0670432	0.195849	0.844728	0.923463	Calcineurin-like metallo-phosphoesterase superfamily protein	NO	58.4929	61.0356
AT1G18485	777.99	-0.0387973	0.0754305	-0.514346	0.60701	0.78398	Pentatricopeptide repeat (PPR) superfamily protein	NO	19.8124	19.9593
AT1G18486	0							NO	0	0
AT1G18490	525.332	-0.0451794	0.0894993	-0.504802	0.613698	0.787383	Protein of unknown function (DUF1637)	NO	17.6424	17.6792
AT1G18500	6186.65	-0.0228918	0.0407777	-0.56138	0.574538	0.75957	methylthioalkylmalate synthase-like 4	NO	130.459	132.889
AT1G18510	0.157756	-1.06111	4.08047	-0.260046	0.794828		tetraspanin 16	NO	0.0310131	0
AT1G18520	0						tetraspanin11	NO	0	0
AT1G18530	0.678398	-0.149042	2.32802	-0.0640211	0.948953		EF hand calcium-binding protein family	NO	0.116525	0.107066
AT1G18540	20167.1	-0.0993099	0.0376975	-2.63439	0.00842883	0.034236	Ribosomal protein L6 family protein	NO	1274.82	1231.65
AT1G18550	393.314	0.0429082	0.100813	0.425622	0.670383	0.825385	ATP binding microtubule motor family protein	NO	10.5175	11.2034
AT1G18560	306.392	0.117419	0.11725	1.00144	0.316616	0.531604	BED zinc finger ;hAT family dimerisation domain	NO	8.59827	9.65362
AT1G18570	340.379	-0.0712471	0.112902	-0.631052	0.528007	0.723973	myb domain protein 51	NO	14.4629	14.2549
AT1G18580	1048.05	0.12854	0.0676432	1.90026	0.0573986	0.158858	galacturonosyltransferase 11	NO	32.4403	36.7116
AT1G18590	1042.76	-1.0425	0.0686949	-15.1758	5.11119e-52	1.21571e-49	sulfotransferase 17	DOWN	79.3197	39.842
AT1G18600	824.947	0.230876	0.0790846	2.91935	0.00350761	0.0163211	RHOMBOID-like protein 12	NO	24.4724	29.7194
AT1G18610	598.205	-0.176391	0.0831852	-2.12046	0.0339672	0.106141	Galactose oxidase/kelch repeat superfamily protein	NO	13.3707	12.2498
AT1G18620	29.0976	-0.0806265	0.355861	-0.226567	0.82076	0.91173	PF14309//PF14383 - Domain of unknown function (DUF4378) (DUF4378) // DUF761-associated sequence motif (VARLMGL) (1 of 8)	NO	0.520085	0.509859
AT1G18630	787.545	0.122082	0.0741236	1.647	0.0995573	0.240946	glycine-rich RNA-binding protein 6	NO	33.4793	37.6907
AT1G18640	1239.24	0.127596	0.0632828	2.01628	0.0437703	0.12874	3-phosphoserine phosphatase	NO	39.083	44.1583
AT1G18650	787.583	-0.299402	0.0793904	-3.77126	0.000162424	0.00113528	plasmodesmata callose-binding protein 3	NO	39.3468	33.1037
AT1G18660	0.159256	0.862443	4.08047	0.211359	0.832607		zinc finger (C3HC4-type RING finger) family protein	NO	0	0.00528934
AT1G18670	680.805	0.232899	0.0785021	2.96678	0.00300932	0.0143851	Protein kinase superfamily protein	NO	12.6837	15.4276
AT1G18680	210.342	0.178069	0.139085	1.2803	0.200441	0.391254	HNH endonuclease domain-containing protein	NO	9.94634	11.6523
AT1G18690	449.68	0.224953	0.0968942	2.32163	0.0202528	0.0699879	Galactosyl transferase GMA12/MNN10 family protein	NO	9.53788	11.5193
AT1G18700	3.2746	1.88388	1.14704	1.64238	0.100511		DNAJ heat shock N-terminal domain-containing protein	NO	0.0192262	0.0717421
AT1G18710	33.4664	0.185118	0.333885	0.554436	0.579281	0.763158	myb domain protein 47	NO	0.95521	1.12688
AT1G18720	3024.4	0.109603	0.045938	2.38589	0.0170378	0.0611649	Protein of unknown function (DUF962)	NO	116.005	129.537
AT1G18730	50.3745	-0.792742	0.27576	-2.87476	0.0040434	0.0184531	NDH dependent flow 6	DOWN	3.02321	1.80688
AT1G18740	622.399	-0.195706	0.0823414	-2.37677	0.0174652	0.062358	Protein of unknown function (DUF793)	NO	32.9246	29.7207
AT1G18750	41.9638	-0.1967	0.31852	-0.617544	0.536876	0.730498	AGAMOUS-like 65	NO	1.19928	1.08045
AT1G18760	0						Zinc finger, C3HC4 type (RING finger) family protein	NO	0	0
AT1G18770	0						RING/U-box superfamily protein	NO	0	0
AT1G18773	85.3782	-0.146888	0.206936	-0.709826	0.477812	0.6853	PTHR10655:SF20 - CARBOXYLESTERASE (1 of 3)	NO	6.26456	5.85529
AT1G18780	0						RING/U-box superfamily protein	NO	0	0
AT1G18790	0						RWP-RK domain-containing protein	NO	0	0
AT1G18800	2983.99	-0.128273	0.0464723	-2.7602	0.00577663	0.0249084	NAP1-related protein 2	NO	96.6054	91.4396
AT1G18810	264.969	-1.45671	0.130279	-11.1814	5.02806e-29	4.17045e-27	phytochrome kinase substrate-related	DOWN	20.8429	7.85285
AT1G18830	11.4025	-1.66354	0.619378	-2.68582	0.00723519	0.0301525	Transducin/WD40 repeat-like superfamily protein	DOWN	0.272667	0.0887001
AT1G18835	4.43839	-0.828152	0.930972	-0.889556	0.373704		mini zinc finger	NO	1.4675	0.86184
AT1G18840	0						IQ-domain 30	NO	0	0
AT1G18850	1116.75	-0.213097	0.081933	-2.60087	0.00929868	0.0371075		NO	56.9928	50.9277
AT1G18860	115.056	-0.148034	0.181484	-0.815684	0.414681	0.631157	WRKY DNA-binding protein 61	NO	5.36502	5.01549
AT1G18870	6.02062	0.209283	0.786159	0.26621	0.790077		isochorismate synthase 2	NO	0.112341	0.133129
AT1G18871	0							NO	0	0
AT1G18880	912.936	0.0469339	0.0734163	0.639285	0.522637	0.72054	Major facilitator superfamily protein	NO	26.3856	28.1866
AT1G18890	1016.57	0.0947163	0.0682525	1.38773	0.165218	0.343961	calcium-dependent protein kinase 1	NO	23.6771	26.1376
AT1G18900	0						Pentatricopeptide repeat (PPR) superfamily protein	NO	0	0
AT1G18910	969.204	0.0232959	0.0693531	0.335903	0.736944	0.865376	zinc ion binding;zinc ion binding	NO	13.2529	13.9246
AT1G18940	81.9679	-0.12979	0.21445	-0.605223	0.545031	0.73679	Nodulin-like / Major Facilitator Superfamily protein	NO	3.7851	3.58822
AT1G18950	1721.6	0.0193877	0.0569371	0.340511	0.733472	0.863601	DDT domain superfamily	NO	23.9724	25.1473
AT1G18960	5.44785	-0.167341	0.809396	-0.206748	0.836207		myb-like HTH transcriptional regulator family protein	NO	0.372998	0.345485
AT1G18970	146.27	-0.0907329	0.163143	-0.556154	0.578105	0.762727	germin-like protein 4	NO	14.3738	13.9382
AT1G18980	422.638	0.0897396	0.110952	0.808815	0.418621	0.635277	RmlC-like cupins superfamily protein	NO	39.9392	43.8209
AT1G18990	5.86327	0.91214	0.901653	1.01163	0.311714		Protein of unknown function, DUF593	NO	0.171457	0.335896
AT1G19000	81.3083	0.18599	0.225152	0.826065	0.408767	0.624955	Homeodomain-like superfamily protein	NO	2.93465	3.47041
AT1G19010	2.97134	-0.727815	1.09944	-0.661988	0.507979			NO	0.139998	0.0880357
AT1G19020	152.505	0.57319	0.204602	2.80148	0.00508685	0.0223755		NO	18.0699	27.7399
AT1G19025	151.795	0.0912687	0.157368	0.57997	0.561935	0.749071	DNA repair metallo-beta-lactamase family protein	NO	5.41957	5.97846
AT1G19040	0						NAC (No Apical Meristem) domain transcriptional regulator superfamily protein	NO	0	0
AT1G19050	732.051	-0.474202	0.0801543	-5.91611	3.29653e-09	5.40203e-08	response regulator 7	NO	48.6868	36.2914
AT1G19060	0						Protein of unknown function (DUF626)	NO	0	0
AT1G19070	22.8091	0.235039	0.424143	0.554151	0.579475	0.763239	F-box family protein	NO	6.41233	7.81704
AT1G19080	0						GINS complex protein	NO	0	0
AT1G19086	0							NO	0	0
AT1G19090	0						receptor-like serine/threonine kinase 2	NO	0	0
AT1G19100	778.878	0.061623	0.0775764	0.794352	0.426991	0.641895	Histidine kinase-, DNA gyrase B-, and HSP90-like ATPase family protein	NO	9.13387	9.8591
AT1G19110	2239.36	-0.154125	0.0520796	-2.95941	0.00308224	0.0146762	inter-alpha-trypsin inhibitor heavy chain-related	NO	48.0201	44.6228
AT1G19115	0							NO	0	0
AT1G19120	771.168	0.176429	0.0766733	2.30104	0.0213891	0.0732164	Small nuclear ribonucleoprotein family protein	NO	44.4574	51.9727
AT1G19130	982.79	0.147743	0.0721326	2.04822	0.0405387	0.121241	K09705 - hypothetical protein (K09705) (1 of 1)	NO	55.7476	63.843
AT1G19140	0						K18587 - ubiquinone biosynthesis protein COQ9 (COQ9) (1 of 1)	NO	0	0
AT1G19150	3029.05	-0.300661	0.0626666	-4.79779	1.60426e-06	1.7093e-05	photosystem I light harvesting complex gene 6	NO	210.183	176.729
AT1G19160	2.4275	0.514642	1.25019	0.411651	0.680595		F-box family protein	NO	0.146139	0.217424
AT1G19170	594.686	0.0183609	0.0863415	0.212655	0.831596	0.917325	Pectin lyase-like superfamily protein	NO	19.4135	20.3431
AT1G19180	0.349305	-1.97177	3.25021	-0.60666	0.544076		jasmonate-zim-domain protein 1	NO	0.0356211	0
AT1G19190	66.7237	0.0535431	0.242607	0.220699	0.825327	0.914058	alpha/beta-Hydrolases superfamily protein	NO	4.57164	4.9134
AT1G19200	72.3712	-0.308916	0.229393	-1.34667	0.178087	0.36222	Protein of unknown function (DUF581)	NO	7.37286	6.16124
AT1G19210	2.66764	1.44923	1.27901	1.13309	0.257177		Integrase-type DNA-binding superfamily protein	NO	0.160682	0.434563
AT1G19220	970.351	-0.0395982	0.071353	-0.554962	0.578921	0.763158	auxin response factor 19	NO	15.0898	15.1902
AT1G19230	0.968968	3.34895	2.22367	1.50605	0.132055		Riboflavin synthase-like superfamily protein	NO	0	0.0307633
AT1G19240	310.407	0.211592	0.113774	1.85977	0.0629187	0.170139		NO	18.802	22.5466
AT1G19250	10.4507	-0.221463	0.635168	-0.348669	0.727338	0.859918	flavin-dependent monooxygenase 1	NO	0.342987	0.299812
AT1G19260	0						TTF-type zinc finger protein with HAT dimerisation domain	NO	0	0
AT1G19270	498.693	0.131811	0.0919177	1.43402	0.151568	0.323454	DA1	NO	10.3966	11.7682
AT1G19290	588.091	-0.0254689	0.0838849	-0.303617	0.761419	0.879089	Pentatricopeptide repeat (PPR) superfamily protein	NO	16.8215	17.1081
AT1G19300	346.858	-0.124312	0.108934	-1.14117	0.253798	0.459679	Nucleotide-diphospho-sugar transferases superfamily protein	NO	18.3578	17.4359
AT1G19310	273.817	0.158275	0.118793	1.33236	0.182743	0.368533	RING/U-box superfamily protein	NO	13.8419	15.9793
AT1G19320	7.92633	0.268365	0.753256	0.356274	0.721635		Pathogenesis-related thaumatin superfamily protein	NO	0.564171	0.708565
AT1G19330	0						PTHR13286 - SAP30 (1 of 2)	NO	0	0
AT1G19340	210.038	0.0357663	0.137155	0.260772	0.794269	0.898797	Methyltransferase MT-A70 family protein	NO	6.74408	7.1681
AT1G19350	0.164326	0.862443	4.08047	0.211359	0.832607		Brassinosteroid signalling positive regulator (BZR1) family protein	NO	0	0.0139453
AT1G19360	1880.83	0.0108182	0.0595482	0.181671	0.855841	0.929483	Nucleotide-diphospho-sugar transferase family protein	NO	71.288	74.4035
AT1G19370	1101.87	0.15423	0.0651828	2.36611	0.0179759	0.0638152	PTHR35464:SF1 - F18O14.9 (1 of 2)	NO	36.9861	42.5918
AT1G19380	193.867	0.321726	0.161595	1.99094	0.0464877	0.134796	Protein of unknown function (DUF1195)	NO	17.3127	22.3701
AT1G19390	4.36394	1.02575	1.00653	1.01909	0.308161		Wall-associated kinase family protein	NO	0.0876445	0.177787
AT1G19394	24.9243	0.0989961	0.387401	0.255539	0.798307	0.901106		NO	2.06335	2.28992
AT1G19396	42.0841	0.0211584	0.311335	0.0679604	0.945817	0.973329		NO	5.64564	5.96153
AT1G19397	72.1328	0.255508	0.229915	1.11132	0.266433	0.474603		NO	6.14274	7.56055
AT1G19400	36.4095	0.0663457	0.332974	0.199252	0.842066	0.921883	Erythronate-4-phosphate dehydrogenase family protein	NO	1.24411	1.33954
AT1G19410	6.25471	0.218401	0.752004	0.290425	0.771491		FBD / Leucine Rich Repeat domains containing protein	NO	0.227982	0.275633
AT1G19430	1299.37	0.11194	0.0645852	1.73322	0.0830569	0.209933	S-adenosyl-L-methionine-dependent methyltransferases superfamily protein	NO	27.7353	30.9944
AT1G19440	1534.06	0.049816	0.0613476	0.812029	0.416775	0.633721	3-ketoacyl-CoA synthase 4	NO	59.5872	63.8061
AT1G19450	3063.06	-0.230123	0.0568345	-4.04899	5.14385e-05	0.000404456	Major facilitator superfamily protein	NO	73.7731	65.0911
AT1G19460	0						Galactose oxidase/kelch repeat superfamily protein	NO	0	0
AT1G19470	0.158663	0.862443	4.08047	0.211359	0.832607		Galactose oxidase/kelch repeat superfamily protein	NO	0	0.0205567
AT1G19480	3.29497	-0.0826016	1.07714	-0.0766864	0.938873		DNA glycosylase superfamily protein	NO	0.125017	0.124506
AT1G19485	1.30132	1.53474	1.84823	0.830386	0.406321		Transducin/WD40 repeat-like superfamily protein	NO	0.0106644	0.0331297
AT1G19490	118.908	-0.0764172	0.175345	-0.435811	0.662974	0.820347	Basic-leucine zipper (bZIP) transcription factor family protein	NO	4.03926	3.96174
AT1G19500	0.168929	-1.06111	4.08047	-0.260046	0.794828			NO	0.0283004	0
AT1G19510	1.95092	-0.0656666	1.36137	-0.0482356	0.961528		RAD-like 5	NO	0.140657	0.139652
AT1G19520	1259.73	-0.0295731	0.0630623	-0.468951	0.639105	0.80499	pentatricopeptide (PPR) repeat-containing protein	NO	34.8048	35.3082
AT1G19530	237.547	-0.121891	0.160328	-0.760265	0.447096	0.660383		NO	18.0757	17.1696
AT1G19540	109.071	0.0570948	0.191954	0.29744	0.76613	0.882327	NmrA-like negative transcriptional regulator family protein	NO	4.92748	5.28721
AT1G19550	4.10144	-1.70166	1.01993	-1.66841	0.095235		Glutathione S-transferase family protein	NO	0.909166	0.287878
AT1G19570	0.323582	1.76603	3.34151	0.528511	0.597144		dehydroascorbate reductase	NO	0	0.0418879
AT1G19580	4.48758	0.00610242	0.894573	0.0068216	0.994557		gamma carbonic anhydrase 1	NO	0.127924	0.133074
AT1G19600	2647.4	-0.0348745	0.0511406	-0.681934	0.495281	0.699512	pfkB-like carbohydrate kinase family protein	NO	94.3326	95.3451
AT1G19610	55.7237	0.0555392	0.266342	0.208526	0.834819	0.918715	Arabidopsis defensin-like protein	NO	7.54909	8.1359
AT1G19620	69.9329	-0.371029	0.236499	-1.56884	0.116686	0.269964		NO	5.75051	4.60656
AT1G19630	4.80276	-1.21565	0.924254	-1.31528	0.188417		cytochrome P450, family 722, subfamily A, polypeptide 1	NO	0.202487	0.0914754
AT1G19640	22.6659	-1.04931	0.422886	-2.48132	0.0130898	0.0492243	jasmonic acid carboxyl methyltransferase	DOWN	0.797591	0.39669
AT1G19650	0.317919	1.74548	3.36333	0.518973	0.60378		Sec14p-like phosphatidylinositol transfer family protein	NO	0	0.0142374
AT1G19660	4.95374	0.297508	0.847733	0.350945	0.725629		Wound-responsive family protein	NO	0.126843	0.161105
AT1G19670	824.474	-1.16488	0.232904	-5.00153	5.68762e-07	6.53813e-06	chlorophyllase 1	DOWN	61.416	28.2738
AT1G19680	982.483	0.0969949	0.0679944	1.42651	0.15372	0.326455	RING/U-box superfamily protein	NO	30.3926	33.6285
AT1G19690	486.089	0.212037	0.0954537	2.22136	0.0263269	0.0868824	NAD(P)-binding Rossmann-fold superfamily protein	NO	18.6788	22.4254
AT1G19700	11.6616	-0.407701	0.572359	-0.712317	0.476268	0.683874	BEL1-like homeodomain 10	NO	0.353426	0.272972
AT1G19710	714.075	0.0539828	0.0797053	0.677281	0.498228	0.702007	UDP-Glycosyltransferase superfamily protein	NO	25.9051	27.8012
AT1G19715	0						Mannose-binding lectin superfamily protein	NO	0	0
AT1G19720	2988.14	-0.275046	0.0508855	-5.40519	6.47408e-08	8.68978e-07	Pentatricopeptide repeat (PPR-like) superfamily protein	NO	80.0312	68.4187
AT1G19730	311.418	0.0945021	0.117374	0.805138	0.42074	0.637117	Thioredoxin superfamily protein	NO	19.201	21.2397
AT1G19740	3128.72	0.0183187	0.0483068	0.379215	0.704528	0.846518	ATP-dependent protease La (LON) domain protein	NO	210.385	220.536
AT1G19750	85.8929	0.346583	0.21483	1.61329	0.106681	0.253372	Transducin/WD40 repeat-like superfamily protein	NO	1.89481	2.50183
AT1G19770	2173.76	0.0776368	0.0517665	1.49975	0.13368	0.29598	purine permease 14	NO	109.278	119.288
AT1G19780	4.71796	0.452225	0.947212	0.477427	0.633058		cyclic nucleotide gated channel 8	NO	0.113894	0.162197
AT1G19790	0						SHI-related sequence 7	NO	0	0
AT1G19800	0						trigalactosyldiacylglycerol 1	NO	0	0
AT1G19830	9.47688	0.442102	0.65522	0.674739	0.499842		SAUR-like auxin-responsive protein family	NO	0.868693	1.20605
AT1G19835	8.66518	-0.334288	0.715348	-0.467309	0.640279		Plant protein of unknown function (DUF869)	NO	0.170522	0.138909
AT1G19840	48.3917	0.0226879	0.290294	0.0781549	0.937705	0.969301	SAUR-like auxin-responsive protein family	NO	7.99132	8.42051
AT1G19850	1480.23	-0.184015	0.0623709	-2.95034	0.00317423	0.0150381	Transcriptional factor B3 family protein / auxin-responsive factor AUX/IAA-related	NO	26.973	24.5507
AT1G19860	811.201	-0.027638	0.0764618	-0.361462	0.717754	0.85404	Zinc finger C-x8-C-x5-C-x3-H type family protein	NO	19.077	19.3401
AT1G19870	3819.18	0.0364846	0.0433843	0.840965	0.400368	0.615929	IQ-domain 32	NO	78.2367	83.0104
[truncated: 25,417 more rows]

## Sheet: At_stomatal_genes
gene_id	gene_name	log2FC	p-value	padj	TPM_WT	TPM_OE	species
AT1G04110	AtSDD1	4.04802	6.8533e-97	5.27834e-94	10.5625	180.964	A. thaliana
AT1G05230	AtHDG2	-0.0993262	0.976521		0.00584627	0.00585442	A. thaliana
AT1G12860	AtSCRM2	0.441145	9.91656e-18	4.08118e-16	72.3204	101.603	A. thaliana
AT1G14350	AtFLP	1.52951	0.0156888	0.0572154	0.149695	0.455313	A. thaliana
AT1G15570	AtCYCA2;3	0.489202	5.45824e-10	9.89703e-09	14.0593	20.4493	A. thaliana
AT1G34245	AtEPF2	-0.542895	0.00225313	0.0112615	12.5959	8.92768	A. thaliana
AT1G49040	AtSCD1	0.189181	0.0602404	0.164811	3.34141	3.9505	A. thaliana
AT1G63700	AtYDA	0.105902	0.0372441	0.113894	38.4634	42.8253	A. thaliana
AT1G75640	AtMUS	1.30988	4.46148e-78	2.32774e-75	12.4092	31.8452	A. thaliana
AT1G80080	AtTMM	2.27279	0	0	35.7723	178.729	A. thaliana
AT1G80370	AtCYCA2;4	0.128865	0.220509	0.417432	10.6544	12.0593	A. thaliana
AT2G02820	AtMYB88	0.168948	0.236223	0.438285	4.84571	5.62971	A. thaliana
AT2G16630	AtFOCL1	-0.0933125	0.231321	0.431504	43.927	42.5294	A. thaliana
AT2G20875	AtEPF1	0.0264763	0.927923	0.964477	6.19141	6.53046	A. thaliana
AT2G26330	AtER	-0.0180185	0.702703	0.84502	49.9226	51.009	A. thaliana
AT2G30370	AtCHAL	0.149833	0.822787		0.295808	0.34	A. thaliana
AT2G38620	AtCDKB1;2				0	0	A. thaliana
AT3G06120	AtMUTE	10.2329	0	0	5.41338	6741.99	A. thaliana
AT3G14000	AtATBRXL2	0.24473	0.34013	0.556947	1.55431	1.90297	A. thaliana
AT3G22760	AtSOL1	1.62517	3.86979e-102	3.29421e-99	11.5388	36.8246	A. thaliana
AT3G22780	AtTSO1	-0.0160001	0.753269	0.874125	55.8705	57.1967	A. thaliana
AT3G24140	AtFMA	0.856683	4.87668e-19	2.2094e-17	19.3583	36.2732	A. thaliana
AT3G26744	AtICE1	-0.154887	0.786213	0.894266	0.399581	0.374106	A. thaliana
AT3G50070	AtCYCD3;3	0.201665	0.00746821	0.0309879	43.2207	51.396	A. thaliana
AT3G54180	AtCDKB1;1	0.919652	2.33059e-27	1.72913e-25	19.9706	39.11	A. thaliana
AT4G12970	AtSTOMAGEN	-0.897173	6.10903e-14	1.69772e-12	46.5376	25.8723	A. thaliana
AT4G14770	AtSOL2	0.843477	9.07381e-42	1.48242e-39	23.4333	43.5566	A. thaliana
AT4G31805	AtPOLAR	2.88968	9.12655e-256	4.92043e-252	10.758	82.8024	A. thaliana
AT4G34160	AtCYCD3;1	0.365958	1.32189e-09	2.27449e-08	49.2679	65.6852	A. thaliana
AT4G37630	AtCYCD5;1	0.60605	0.183972	0.370152	0.615811	0.967858	A. thaliana
AT5G07180	AtERL2	0.805619	1.74122e-38	2.3084e-36	12.8547	23.2215	A. thaliana
AT5G10890	AtPL1	2.02588	6.29115e-19	2.81086e-17	2.82021	11.9261	A. thaliana
AT5G11300	AtCYCA2;2	1.55078	3.16815e-20	1.58643e-18	2.63117	8.00725	A. thaliana
AT5G53210	AtSPCH	0.198279	0.0542892	0.152688	13.612	16.1669	A. thaliana
AT5G60880	AtBASL				0	0	A. thaliana
AT5G62230	AtERL1	2.48198	0.0440616		0.0131886	0.0758622	A. thaliana
AT5G65590	AtSCAP1	-0.216616	0.158086	0.333188	9.82407	8.75716	A. thaliana
AT5G67260	AtCYCD3;2	0.38391	3.98163e-14	1.12193e-12	86.8129	117.234	A. thaliana
