# Supplementary material for: MUTE drives asymmetric divisions to form stomatal subsidiary cells in Crassulaceae succulents
Source: Sci Adv. 2026 Mar 25;12(13):eaeb8145. doi: 10.1126/sciadv.aeb8145 (PMC13015906; doi:10.1126/sciadv.aeb8145)
Supplement: Supplementary file 3 — Movies S1 and S2 [file sciadv.aeb8145_movies_s1_and_s2.zip]

Archive with 2 entries (2 files):
- sciadv.aeb8145_movie_s1.mp4
- sciadv.aeb8145_movie_s2.mp4
